# Supplementary material for: Crystal structures of two new high-pressure oxynitrides with composition SnGe4N4O4, from single-crystal electron diffraction
Source: Acta Crystallogr B Struct Sci Cryst Eng Mater. 2024 May 8;80(Pt 3):182–92. doi: 10.1107/S2052520624002683 (PMC11157342; doi:10.1107/S2052520624002683)
Supplement: Supplementary file 1 [file b-80-00182-sup1.cif]

data_global
#=======================================================================

_audit_creation_method                   'Jana2020 1.3.49'


# 1. PROCESSING SUMMARY (IUCr Office Use Only)

_journal_date_recd_electronic      2023-10-07
_journal_date_to_coeditor                ?
_journal_date_from_coeditor              ?
_journal_date_accepted     2024-03-25
_journal_date_printers_first             ?
_journal_date_printers_final             ?
_journal_date_proofs_out                 ?
_journal_date_proofs_in                  ?
_journal_coeditor_name                   ?
_journal_coeditor_code      JE5053SUP1
_journal_coeditor_notes
?
_journal_techeditor_code      B240268
_iucr_compatibility_tag          ACTA95
_journal_paper_category      FA
_journal_techeditor_notes
?
_journal_coden_ASTM                      ?
_journal_name_full                       'Acta Crystallographica Section B'
_journal_year                            ?
_journal_volume                          ?
_journal_issue                           ?
_journal_page_first                      ?
_journal_page_last                       ?
_journal_suppl_publ_number               ?
_journal_suppl_publ_pages                ?

#=======================================================================

# 2. SUBMISSION DETAILS

_publ_contact_author_name                'Ute Kolb'
_publ_contact_author_address
?
_publ_contact_author_email               'kolb@uni-mainz.de'
_publ_contact_author_fax                 '+496131 3924838'
_publ_contact_author_phone               '+496131 3924154'

_publ_requested_journal                  'Acta Crystallographica Section B'
_publ_requested_category                 ?


#=======================================================================

#data_I
data_Cr1_HH228

# 5. CHEMICAL DATA

_chemical_name_systematic
?
_chemical_name_common                    ?
_chemical_formula_moiety                 ?
_chemical_formula_structural             ?
_chemical_formula_analytical             ?
_chemical_formula_iupac                  ?
_chemical_formula_sum                    'Ge4 N4 O4 Sn1'
_chemical_formula_weight                 529.1
_chemical_melting_point                  ?
_chemical_compound_source                ?
_chemical_absolute_configuration         ?

#=======================================================================

# 6. CRYSTAL DATA

_symmetry_cell_setting                   hexagonal
_symmetry_space_group_name_H-M           'P 63 m c'
_symmetry_space_group_name_Hall          'P 6c -2c'
_symmetry_Int_Tables_number              186

loop_
 _space_group_symop_id
 _space_group_symop_operation_xyz
 1   x,y,z
 2   -y,x-y,z
 3   -x+y,-x,z
 4   -x,-y,z+1/2
 5   y,-x+y,z+1/2
 6   x-y,x,z+1/2
 7   -y,-x,z
 8   -x+y,y,z
 9   x,x-y,z
 10  y,x,z+1/2
 11  x-y,-y,z+1/2
 12  -x,-x+y,z+1/2

_cell_length_a                           5.876(3)
_cell_length_b                           5.876(3)
_cell_length_c                           9.418(5)
_cell_angle_alpha                        90
_cell_angle_beta                         90
_cell_angle_gamma                        120
_cell_volume                             281.6(2)


_cell_formula_units_Z                    2

_cell_measurement_reflns_used            ?
_cell_measurement_theta_min              ?
_cell_measurement_theta_max              ?
_cell_measurement_temperature            293
_cell_special_details
?

_exptl_crystal_density_diffrn            6.2396
_exptl_crystal_density_meas              ?
_exptl_crystal_density_method            ?
_exptl_crystal_F_000                     114.294

_exptl_absorpt_coefficient_mu            0
_exptl_crystal_description               ?
_exptl_crystal_size_max                  ?
_exptl_crystal_size_mid                  ?
_exptl_crystal_size_min                  ?
_exptl_crystal_size_rad                  ?
_exptl_crystal_colour                    ?
_exptl_absorpt_correction_type           none
_exptl_absorpt_process_details           ?
_exptl_absorpt_correction_T_min          ?
_exptl_absorpt_correction_T_max          ?
loop_
 _exptl_crystal_face_index_h
 _exptl_crystal_face_index_k
 _exptl_crystal_face_index_l
 _exptl_crystal_face_perp_dist
 ? ? ? ?

#=======================================================================

# 7. EXPERIMENTAL DATA

_exptl_special_details                   ?

_diffrn_ambient_temperature              293
_diffrn_source                           ?
_diffrn_source_power                     ?
_diffrn_source_voltage                   ?
_diffrn_source_current                   ?
_diffrn_radiation_type                   electron
_diffrn_radiation_source                 ?
_diffrn_radiation_wavelength             0.0197
_diffrn_radiation_monochromator          ?
_diffrn_measurement_device               'transmission electron microscope'
_diffrn_measurement_device_type          'Tecnai F30 ST'
_diffrn_detector                         'gatan ultrascan 4000'
_diffrn_detector_area_resol_mean         ?
_diffrn_measurement_method               'ADT with precession'
_diffrn_measurement_specimen_support     ?

_diffrn_reflns_number                    18262
_diffrn_reflns_theta_min                 0.11
_diffrn_reflns_theta_max                 1.13
_diffrn_reflns_theta_full                0.98
_diffrn_measured_fraction_theta_max      0.87
_diffrn_measured_fraction_theta_full     0.98
_diffrn_reflns_av_R_equivalents          ?
_diffrn_reflns_av_unetI/netI             0.0351
_diffrn_reflns_limit_h_min               -9
_diffrn_reflns_limit_h_max               10
_diffrn_reflns_limit_k_min               -9
_diffrn_reflns_limit_k_max               9
_diffrn_reflns_limit_l_min               -16
_diffrn_reflns_limit_l_max               16
_diffrn_reflns_reduction_process         ?

_diffrn_standards_number                 ?
_diffrn_standards_interval_count         ?
_diffrn_standards_interval_time          ?
_diffrn_standards_decay_%                ?
loop_
_diffrn_standard_refln_index_h
_diffrn_standard_refln_index_k
_diffrn_standard_refln_index_l
  ? ? ?

_diffrn_radiation_probe                  electron

#=======================================================================

# 8. REFINEMENT DATA

_refine_special_details
?

_reflns_number_total                     2989
_reflns_number_gt                        2576
_reflns_threshold_expression             'I>3\s(I)'

_refine_ls_structure_factor_coef         F
_refine_ls_R_factor_gt                   0.0942
_refine_ls_wR_factor_gt                  0.1053
_refine_ls_R_factor_all                  0.1001
_refine_ls_wR_factor_ref                 0.1064
_refine_ls_goodness_of_fit_ref           3.3713
_refine_ls_goodness_of_fit_gt            3.5927
_refine_ls_restrained_S_gt               ?
_refine_ls_restrained_S_all              ?
_refine_ls_number_reflns                 2989
_refine_ls_number_parameters             162
_refine_ls_number_restraints             0
_refine_ls_number_constraints            1
_refine_ls_weighting_scheme              sigma
_refine_ls_weighting_details             'calc w=1/[\s^2^(Fo)+(0.01P)^2^+0.0000P] where P=(Fo+2Fc)/3'
_refine_ls_hydrogen_treatment            ?
_refine_ls_shift/su_max                  0.0314
_refine_ls_shift/su_mean                 0.0033
_refine_diff_density_max                 0.56
_refine_diff_density_min                 -0.40
_refine_ls_extinction_method             'none'
_refine_ls_extinction_coef               ?
_refine_ls_extinction_expression         ?
_refine_ls_abs_structure_details
;  346 of Friedel pairs used in the refinement
;
_refine_ls_abs_structure_Flack           ?
_refine_ls_abs_structure_Rogers          ?

loop_
 _atom_type_symbol
 _atom_type_scat_source
 Ge  International_Tables_Vol_C
 N   International_Tables_Vol_C
 O   International_Tables_Vol_C
 Sn  International_Tables_Vol_C

_computing_data_collection               ?
_computing_cell_refinement               ?
_computing_data_reduction                ?
_computing_structure_solution            ?
_computing_structure_refinement          ?
_computing_molecular_graphics            ?
_computing_publication_material          ?


#=======================================================================

# 9. ATOMIC COORDINATES AND DISPLACEMENT PARAMETERS

loop_
 _atom_site_label
 _atom_site_type_symbol
 _atom_site_fract_x
 _atom_site_fract_y
 _atom_site_fract_z
 _atom_site_adp_type
 _atom_site_U_iso_or_equiv
 _atom_site_site_symmetry_multiplicity
 _atom_site_occupancy
 _atom_site_calc_flag
 _atom_site_refinement_flags
 _atom_site_disorder_assembly
 _atom_site_disorder_group
  Sn1 Sn 0.333333 0.666667 -0.0334(3) Uani 0.0070(4) 2 1 d . . .
  Ge1 Ge 0.333333 0.666667 -0.4387(3) Uani 0.0052(6) 2 1 d . . .
  Ge2 Ge -0.16655(18) 0.16655(18) -0.2537(3) Uani 0.0052(4) 6 1 d . . .
  N1 N 0.333333 0.666667 0.3579(6) Uani 0.007(2) 2 1 d . . .
  N2 N -0.4900(5) 0.4900(5) -0.3781(5) Uani 0.0053(15) 6 1 d . . .
  O1 O 0 0 -0.3535(7) Uani 0.0030(17) 2 1 d . . .
  O2 O 0.1569(6) -0.1569(6) -0.1427(4) Uani 0.0105(18) 6 1 d . . .

loop_
 _atom_site_aniso_label
 _atom_site_aniso_type_symbol
 _atom_site_aniso_U_11
 _atom_site_aniso_U_22
 _atom_site_aniso_U_33
 _atom_site_aniso_U_12
 _atom_site_aniso_U_13
 _atom_site_aniso_U_23
 Sn1 Sn 0.0074(5) 0.0074(5) 0.0062(6) 0.0037(3) 0 0
 Ge1 Ge 0.0057(7) 0.0057(7) 0.0044(8) 0.0028(4) 0 0
 Ge2 Ge 0.0051(4) 0.0051(4) 0.0066(5) 0.0034(5) 0.0002(2) -0.0002(2)
 N1 N 0.009(3) 0.009(3) 0.002(4) 0.0046(15) 0 0
 N2 N 0.0062(16) 0.0062(16) 0.0024(18) 0.002(2) -0.0029(9) 0.0029(9)
 O1 O 0.002(2) 0.002(2) 0.004(3) 0.0011(10) 0 0
 O2 O 0.011(2) 0.011(2) 0.013(2) 0.009(2) 0.0021(8) -0.0021(8)


#=======================================================================

# 10. MOLECULAR GEOMETRY


loop_
 _geom_bond_atom_site_label_1
 _geom_bond_atom_site_label_2
 _geom_bond_site_symmetry_1
 _geom_bond_site_symmetry_2
 _geom_bond_distance
 _geom_bond_publ_flag
  Sn1 N2 . 4_565 2.164(4) ?
  Sn1 N2 . 5_555 2.164(4) ?
  Sn1 N2 . 6_665 2.164(4) ?
  Sn1 O2 . 1_565 2.070(4) ?
  Sn1 O2 . 2_555 2.070(4) ?
  Sn1 O2 . 3_665 2.070(4) ?
  Ge1 N1 . 1_554 1.915(7) ?
  Ge1 N2 . 1_655 1.886(4) ?
  Ge1 N2 . 2_675 1.886(4) ?
  Ge1 N2 . 3_455 1.886(4) ?
  Ge2 N1 . 4_564 1.997(4) ?
  Ge2 N2 . 2_565 2.023(4) ?
  Ge2 N2 . 3_455 2.023(4) ?
  Ge2 O1 . . 1.938(3) ?
  Ge2 O2 . 2_555 1.952(4) ?
  Ge2 O2 . 3_555 1.952(4) ?

loop_
 _geom_angle_atom_site_label_1
 _geom_angle_atom_site_label_2
 _geom_angle_atom_site_label_3
 _geom_angle_site_symmetry_1
 _geom_angle_site_symmetry_2
 _geom_angle_site_symmetry_3
 _geom_angle
 _geom_angle_publ_flag
  N2 Sn1 N2 4_565 . 5_555 79.34(17) ?
  N2 Sn1 N2 4_565 . 6_665 79.34(17) ?
  N2 Sn1 O2 4_565 . 1_565 167.30(19) ?
  N2 Sn1 O2 4_565 . 2_555 90.93(15) ?
  N2 Sn1 O2 4_565 . 3_665 90.93(15) ?
  N2 Sn1 N2 5_555 . 6_665 79.34(14) ?
  N2 Sn1 O2 5_555 . 1_565 90.93(16) ?
  N2 Sn1 O2 5_555 . 2_555 167.30(19) ?
  N2 Sn1 O2 5_555 . 3_665 90.93(13) ?
  N2 Sn1 O2 6_665 . 1_565 90.93(16) ?
  N2 Sn1 O2 6_665 . 2_555 90.93(13) ?
  N2 Sn1 O2 6_665 . 3_665 167.30(19) ?
  O2 Sn1 O2 1_565 . 2_555 97.42(17) ?
  O2 Sn1 O2 1_565 . 3_665 97.42(17) ?
  O2 Sn1 O2 2_555 . 3_665 97.42(15) ?
  N1 Ge1 N2 1_554 . 1_655 107.61(16) ?
  N1 Ge1 N2 1_554 . 2_675 107.61(16) ?
  N1 Ge1 N2 1_554 . 3_455 107.61(16) ?
  N2 Ge1 N2 1_655 . 2_675 111.27(17) ?
  N2 Ge1 N2 1_655 . 3_455 111.27(17) ?
  N2 Ge1 N2 2_675 . 3_455 111.27(17) ?
  N1 Ge2 N2 4_564 . 2_565 85.79(18) ?
  N1 Ge2 N2 4_564 . 3_455 85.79(18) ?
  N1 Ge2 O1 4_564 . . 177.2(2) ?
  N1 Ge2 O2 4_564 . 2_555 96.23(19) ?
  N1 Ge2 O2 4_564 . 3_555 96.23(19) ?
  N2 Ge2 N2 2_565 . 3_455 86.14(18) ?
  N2 Ge2 O1 2_565 . . 96.22(19) ?
  N2 Ge2 O2 2_565 . 2_555 177.0(2) ?
  N2 Ge2 O2 2_565 . 3_555 91.79(17) ?
  N2 Ge2 O1 3_455 . . 96.22(19) ?
  N2 Ge2 O2 3_455 . 2_555 91.79(17) ?
  N2 Ge2 O2 3_455 . 3_555 177.0(2) ?
  O1 Ge2 O2 . . 2_555 81.84(18) ?
  O1 Ge2 O2 . . 3_555 81.84(18) ?
  O2 Ge2 O2 2_555 . 3_555 90.20(19) ?
  Ge1 N1 Ge2 1_556 . 4_565 121.77(16) ?
  Ge1 N1 Ge2 1_556 . 5_555 121.77(16) ?
  Ge1 N1 Ge2 1_556 . 6_665 121.77(16) ?
  Ge2 N1 Ge2 4_565 . 5_555 94.8(2) ?
  Ge2 N1 Ge2 4_565 . 6_665 94.8(2) ?
  Ge2 N1 Ge2 5_555 . 6_665 94.8(2) ?
  Sn1 N2 Ge1 4_564 . 1_455 119.9(2) ?
  Sn1 N2 Ge2 4_564 . 2_565 96.87(15) ?
  Sn1 N2 Ge2 4_564 . 3_455 96.87(15) ?
  Ge1 N2 Ge2 1_455 . 2_565 121.79(17) ?
  Ge1 N2 Ge2 1_455 . 3_455 121.79(17) ?
  Ge2 N2 Ge2 2_565 . 3_455 93.24(19) ?
  Ge2 O1 Ge2 . . 2_555 98.5(2) ?
  Ge2 O1 Ge2 . . 3_555 98.5(2) ?
  Ge2 O1 Ge2 2_555 . 3_555 98.5(2) ?
  Sn1 O2 Ge2 1_545 . 2_555 126.82(16) ?
  Sn1 O2 Ge2 1_545 . 3_555 126.82(16) ?
  Ge2 O2 Ge2 2_555 . 3_555 97.54(19) ?


#=======================================================================

# 11. STRUCTURE-FACTOR LIST

loop_
 _refln_index_h
 _refln_index_k
 _refln_index_l
 _refln_F_meas
 _refln_F_sigma
 _refln_A_calc
 _refln_B_calc
   0   0   0    114.2900      0.0000    114.2900      0.0000
  -8   3  -7      4.2769      0.1819     -3.1906      0.8921
  -8   6  -9      2.0958      0.2176     -2.9108     -0.0210
  -7   1  -5      1.7021      0.1009     -1.9537      1.2946
  -7   4  -7      3.2316      0.0998     -3.3874      1.2397
  -6  -1  -3      2.4355      0.1271     -3.7667      0.9616
  -6   2  -5     13.4380      0.2358    -11.6870      1.8050
  -6   5  -7      4.0022      0.2466     -4.1368      1.3246
  -5   0  -3      7.4742      0.1578     -7.1294      1.6427
  -5   3  -5      3.9568      0.1372     -3.7179      2.1180
  -4  -7   2      0.7775      0.4303      2.2285      0.1683
  -3  -6   2      2.4014      0.2458      3.6075      0.2716
  -3   6  -6      2.2661      0.1248      2.2376      1.6362
  -2  -5   2      5.4642      0.1384      5.5549      0.2385
  -1  -4   2     10.0490      0.1750      8.9524      0.3814
   0  -3   2     16.4580      0.2372     14.3110      0.1256
   0   7  -5      2.0977      0.1898      2.0779     -0.9563
   2  -6   5     10.4570      0.2202    -11.6870     -1.8050
   3  -5   5      4.6875      0.1189     -3.7179     -2.1180
   3   1   1      2.6277      0.0716      1.6088     -2.2330
   4   6  -2      0.7912      0.0965      0.6606     -1.0892
   5   4   0      0.0723      0.0239     -0.2654      0.0000
   6  -4   6      5.4258      0.2314      3.0747     -2.7625
   6  -1   4      0.4572      0.0813      0.0880     -0.6139
   8  -7   9      0.0929      0.0451      0.0830      0.0695
  -8   6  -9      1.9131      0.1181     -2.9108     -0.0210
  -7   4  -7      4.4602      0.1253     -3.3874      1.2397
  -5   3  -5      3.9973      0.1309     -3.7179      2.1180
  -5   7  -8      1.9081      0.1758     -3.1172      1.0430
  -4  -5   1      0.8334      0.1748     -0.9391      0.6309
  -4   1  -3      8.4239      0.1368     -8.8640      2.4131
  -3  -7   3      2.2663      0.1723      2.5138      0.5193
  -3  -4   1      0.4087      0.0386      0.1178      0.5708
  -3  -1  -1      2.3238      0.0572      1.6088      2.2330
  -2   4  -4      5.5143      0.1584      5.1476     -0.1301
  -1   2  -2     27.6890      0.3062     22.4830     -0.1188
  -1   6  -5      2.0063      0.1122      1.6988     -2.2388
   1  -5   4      0.4230      0.0174     -0.1253     -0.5394
   4  -7   7      2.5113      0.1761     -3.3874     -1.2397
   4  -4   5     19.4200      0.2832    -16.2740     -2.6633
   6  -7   8      1.2416      0.1062      1.5350      0.9058
   6  -4   6      3.5305      0.1237      3.0747     -2.7625
   8  -7   9      0.0571      0.0094      0.0830      0.0695
  -8   6  -9      2.5666      0.1356     -2.9108     -0.0210
  -5  -1  -2      3.3306      0.1181     -3.6853     -0.6188
  -5   3  -5      4.1732      0.1541     -3.7179      2.1180
  -4  -6   2      0.5886      0.0829      0.6606      1.0892
  -4  -3   0      1.1501      0.0614     -1.9546     -0.0000
  -4   5  -6      2.4442      0.1190      2.5100      1.7458
  -3   7  -7      2.9459      0.1446      3.3874     -1.2397
  -1   7  -6      0.2585      0.2347     -0.0108     -0.6699
   0  -7   5      1.3316      0.1524      2.0779      0.9563
   1  -2   2     29.5150      0.3331     22.4830      0.1188
   1   2  -1      2.0281      0.0475     -0.4321     -2.3860
   1   7  -5      0.1613      0.0533      0.1478     -0.2124
   2  -7   6      1.0796      0.1165      1.6068     -0.9873
   2  -4   4      5.1256      0.1088      5.1476      0.1301
   3   2   0      1.3312      0.0478     -1.2930      0.0000
   3   7  -4      0.2691      0.0692      0.0072      0.2948
   4  -4   5     19.3500      0.2671    -16.2740     -2.6633
   4   0   2      7.3383      0.1161      1.8966      6.7784
   5  -2   4      0.6273      0.0209     -0.6940     -0.1779
   5   2   1      0.9407      0.1212      0.1182      1.0699
   6  -4   6      4.0661      0.1105      3.0747     -2.7625
   6   0   3      0.0380      0.0041      0.0631     -0.0159
   7  -2   5      0.6224      0.0191     -0.3856     -0.6840
   8  -7   9      0.0983      0.0250      0.0830      0.0695
  -8   6  -9      2.0064      0.1839     -2.9108     -0.0210
  -6   6  -8      6.1406      0.1403      4.9321      3.3670
  -5   3  -5      4.1005      0.1170     -3.7179      2.1180
  -3  -6   3      0.4369      0.1326      0.1105      0.6301
  -3  -2   0      0.9426      0.0312     -1.2930     -0.0000
  -2  -4   2      3.6973      0.1059      1.3756      4.0396
  -2   0  -1     20.1300      0.2339    -16.4950     -2.8424
  -1  -6   4      0.2818      0.0279     -0.3844     -0.1763
   2   6  -4      3.1108      0.2255     -3.6872      0.2734
   3  -2   3     13.9560      0.1682    -13.0060     -3.3768
   4  -4   5     19.0870      0.2519    -16.2740     -2.6633
   4   7  -4      0.0467      0.0214     -0.1103      0.0333
   5  -6   7      5.1442      0.1287     -4.1368     -1.3246
   5  -2   4      0.5419      0.0143     -0.6940     -0.1779
   5   4  -1      0.5787      0.0745      0.9391      0.6309
   6  -4   6      4.1728      0.1452      3.0747     -2.7625
   6   1   2      1.7523      0.0855     -3.0183     -0.2394
   7  -6   8      1.5648      0.2272      1.5350      0.9058
   9  -5   8      1.0530      0.1524      1.1243      0.6269
  -8   6  -9      3.3893      0.1324     -2.9108     -0.0210
  -8   7 -10      1.6537      0.1634     -0.6569      1.9209
  -7   3  -6      0.3982      0.0262     -0.4801     -0.3138
  -6   0  -3      0.0661      0.0042      0.0631      0.0159
  -6   6  -8      5.4273      0.1203      4.9321      3.3670
  -5  -3   0      0.4375      0.0667     -0.5168     -0.0000
  -4  -5   2      1.3407      0.1900     -2.1892     -0.4549
  -4   6  -7      1.4330      0.0672     -1.7937     -0.8805
  -4   7  -8      1.1775      0.0960      1.1849     -1.6234
  -3  -7   4      0.3801      0.1008      0.0072     -0.2948
  -2   7  -7      0.5633      0.1284      0.6630     -0.8455
  -1  -3   2      8.2552      0.1233     -6.7555     -0.0397
  -1   3  -3     14.6550      0.1879     13.0060     -3.3768
   0  -5   4      0.8155      0.1154      0.6800     -1.0159
   1  -7   6      0.3503      0.0800     -0.0108      0.6699
   1   4  -3      0.7515      0.0419      0.2435     -1.0473
   2  -5   5      3.7917      0.1225      3.7179      2.1180
   3  -7   7      2.3810      0.1352      3.3874      1.2397
   3  -2   3     15.4920      0.1952    -13.0060     -3.3768
   3   5  -3      3.3294      0.1240     -3.7546      0.8795
   5  -1   3      1.0933      0.0559      0.2435      1.0473
   6   3   0      1.4110      0.2014      1.8429      0.0000
   7  -6   8      1.7980      0.0804      1.5350      0.9058
   7   0   3      2.3282      0.0972      2.9142      0.7429
   8  -3   6      0.3233      0.0875     -0.2885      0.3332
   9  -5   8      1.3115      0.1056      1.1243      0.6269
  -8   6  -9      2.2776      0.1357     -2.9108     -0.0210
  -8   7 -10      2.1565      0.1561     -0.6569      1.9209
  -7   2  -5      0.6852      0.0967     -0.3856      0.6840
  -6  -1  -2      2.5577      0.1213     -3.0183      0.2394
  -6   6  -8      6.6986      0.1434      4.9321      3.3670
  -6   7  -9      1.0419      0.1521     -0.3654     -1.2082
  -5  -4   1      1.0211      0.1737      0.9391     -0.6309
  -5   2  -4      0.4635      0.1284     -0.6940      0.1779
  -4  -1  -1      1.2343      0.0477     -0.1309      1.0139
  -4   7  -8      1.4060      0.1248      1.1849     -1.6234
  -3  -4   2      2.4618      0.1170     -3.0640      0.6984
  -2  -6   4      3.4921      0.1476     -3.6872     -0.2734
  -1   4  -4      0.6467      0.1221     -0.3905      0.5642
   0  -6   5      0.0602      0.0024     -0.0491      0.0286
   1  -3   3     13.8050      0.1741     13.0060      3.3768
   1   5  -4      0.4577      0.1112      0.0880      0.6139
   1   6  -5      1.7522      0.1178     -1.9537      1.2946
   2   1   0      5.3817      0.1061     -5.3294     -0.0000
   3  -2   3     15.0480      0.1818    -13.0060     -3.3768
   4   3  -1      0.4232      0.0791     -0.1178      0.5708
   5  -7   8      2.6185      0.2076     -3.1172     -1.0430
   7  -6   8      1.6541      0.0674      1.5350      0.9058
   7   1   2      3.8847      0.1340      4.1204      0.4008
   7   2   1      0.1509      0.0551     -0.2418     -0.1612
   8  -2   5      6.1289      0.1557      7.1445      1.0863
   9  -4   7      2.6770      0.1056      2.8356      0.7537
  -8   6  -9      1.9561      0.1169     -2.9108     -0.0210
  -8   7 -10      1.8197      0.1857     -0.6569      1.9209
  -7   1  -4      0.3229      0.0831     -0.3844      0.1763
  -6  -3   0      1.8342      0.1567      1.8429      0.0000
  -6   7  -9      1.1987      0.1675     -0.3654     -1.2082
  -5  -6   3      1.6308      0.1766      2.2235      0.4359
  -4  -2   0      6.1089      0.1331     -5.5037     -0.0000
  -3  -5   3      4.8039      0.1595     -3.7546     -0.8795
  -3   3  -4      0.8379      0.0841      0.4213      1.1683
  -1   5  -5      0.5036      0.0429      0.3503     -0.5845
  -1   6  -6      0.5855      0.1810     -0.4885     -0.4468
  -1   7  -7      4.1124      0.1508     -3.6961      0.9860
   0  -7   6      0.7369      0.2569      0.2981      0.8427
   2  -6   6      3.9025      0.1300      3.0747     -2.7625
   2   3  -2      5.4276      0.1151     -5.5909      0.9243
   3  -2   3     14.7550      0.1811    -13.0060     -3.3768
   4  -5   6      2.4614      0.0818      2.5100     -1.7458
   5   1   1      1.0172      0.0596     -0.4831      0.8949
   7  -6   8      1.5785      0.0635      1.5350      0.9058
   9  -4   7      3.0265      0.1463      2.8356      0.7537
  -8   6  -9      2.3078      0.1176     -2.9108     -0.0210
  -8   7 -10      1.4487      0.1004     -0.6569      1.9209
  -7  -1  -2      4.1754      0.1361      4.1204     -0.4008
  -5   0  -2      4.0337      0.1306     -4.1079     -0.8610
  -5   1  -3      0.6870      0.0997      0.2435     -1.0473
  -4  -4   2      2.5038      0.1928     -2.3585      0.6423
  -3  -7   5      1.0793      0.2801      0.6366      0.9207
  -3   4  -5      5.0013      0.1155      3.6825     -3.1252
  -3   5  -6      1.3250      0.1016      0.3099     -1.5342
  -3   7  -8      1.8242      0.1614      1.1849     -1.6234
  -2  -3   2      5.3062      0.1280     -5.5909     -0.9243
  -1  -7   6      1.3939      0.1015      1.3291     -0.8970
  -1  -6   5      1.8549      0.1089     -1.9537     -1.2946
   1  -5   5      0.5110      0.0401      0.3503      0.5845
   3  -2   3     15.9400      0.1938    -13.0060     -3.3768
   4  -6   7      1.5618      0.1583     -1.7937      0.8805
   6  -2   4      5.5477      0.1294     -5.9985     -0.4800
   7  -7   9      1.4187      0.1215      0.3688     -1.2800
   7  -6   8      1.5340      0.0795      1.5350      0.9058
  -8   2  -5      7.1290      0.1984      7.1445     -1.0863
  -8   3  -6      0.2921      0.1094     -0.2885     -0.3332
  -8   5  -8      1.5250      0.1289      1.4362     -0.9056
  -8   6  -9      2.4366      0.1020     -2.9108     -0.0210
  -8   7 -10      2.4331      0.1753     -0.6569      1.9209
  -5  -3   1      1.2275      0.2474     -0.8220      0.6016
  -5  -2   0      2.5054      0.1248      2.8982     -0.0000
  -4  -7   5      0.2590      0.1075     -0.1826     -0.3484
  -2  -6   5      7.3916      0.1486      7.1445      1.0863
  -2  -5   4      0.2703      0.0437     -0.0182     -0.2866
   0   2  -2     17.1260      0.1985      3.7931    -14.4650
   0   3  -3      1.9202      0.0630     -0.5244      1.8556
   0   4  -4      8.6772      0.1387     -8.5517      0.6851
   1  -7   7      3.8229      0.1490     -3.6961     -0.9860
   1  -6   6      0.4978      0.0802     -0.4885      0.4468
   3  -1   2      8.6333      0.1256     -8.8102      0.8562
   3   0   1      1.8788      0.0746      0.1488      1.9149
   3   1   0      1.8873      0.0584     -2.3552      0.0000
   3   2  -1      2.8891      0.0707      1.9926      2.0677
   3   3  -2      7.5914      0.1428      7.6640     -0.5296
   4  -7   8      1.2213      0.1226      1.1849      1.6234
   7  -7   9      0.5202      0.1626      0.3688     -1.2800
   7  -6   8      1.4915      0.1052      1.5350      0.9058
  -8   5  -8      1.8748      0.1640      1.4362     -0.9056
  -8   6  -9      2.9523      0.1664     -2.9108     -0.0210
  -8   7 -10      2.4248      0.1663     -0.6569      1.9209
  -6  -1  -1      1.1226      0.0688      1.1414      0.8530
  -6   0  -2      2.9891      0.1286     -2.8736     -0.7056
  -5   6  -8      2.2524      0.1356      1.6193     -1.5518
  -5   7  -9      0.3340      0.0592     -0.2207      0.2493
  -3  -5   4      0.3522      0.0177     -0.1939     -0.2945
  -3  -4   3      5.7535      0.1243      5.3242      1.1755
  -3  -3   2      8.1493      0.1718      7.6640      0.5296
  -3  -2   1      3.1524      0.1449      1.9926     -2.0677
  -3  -1   0      2.2450      0.0628     -2.3552     -0.0000
  -3   0  -1      1.7863      0.0807      0.1488     -1.9149
  -3   1  -2      8.9195      0.1352     -8.8102     -0.8562
  -2   6  -7      2.2381      0.1413      1.7937      0.8805
  -2   7  -8      2.6298      0.1623     -3.1172      1.0430
   0  -6   6      3.9660      0.1189     -4.3361     -0.5343
   0  -5   5      3.3620      0.1318     -1.5710     -3.0592
   0  -4   4      8.9633      0.1725     -8.5517     -0.6851
   0  -3   3      1.8911      0.0688     -0.5244     -1.8556
   1   5  -5      2.8272      0.1302      1.6988     -2.2388
   4   3  -2      2.6337      0.1268     -3.0640     -0.6984
   5   6  -5      0.9171      0.2914      0.3889     -0.9521
   7  -7   9      1.5272      0.2953      0.3688     -1.2800
   7  -6   8      1.5311      0.0930      1.5350      0.9058
   7  -2   4      0.2925      0.0272     -0.0182     -0.2866
   7  -1   3      4.3426      0.1648     -3.7667     -0.9616
   7   0   2      3.6914      0.2940     -2.7160     -0.6700
  -8   5  -8      1.2611      0.1305      1.4362     -0.9056
  -8   6  -9      2.7228      0.1423     -2.9108     -0.0210
  -6   2  -4      5.6324      0.1205     -5.9985      0.4800
  -5   6  -8      2.2869      0.1837      1.6193     -1.5518
  -2   5  -6      1.8146      0.1049      0.3099     -1.5342
  -1   7  -8      1.7294      0.0959      1.5350     -0.9058
   1   3  -3      9.5584      0.1441     -8.8640      2.4131
   2   5  -5      0.6826      0.0395     -0.3856      0.6840
   3  -7   8      1.5335      0.1936      1.1849      1.6234
   3  -5   6      1.9550      0.1405      0.3099      1.5342
   3  -4   5      4.8378      0.1647      3.6825      3.1252
   3  -3   4      0.9709      0.0660      0.4213     -1.1683
   4   1   0      5.2109      0.0992      4.8444      0.0000
   5   3  -2      2.6219      0.1116     -2.6115     -0.2358
   6   5  -4      0.5891      0.0863      0.2438      0.3968
   7  -4   6      0.7023      0.0498     -0.4801      0.3138
   7  -3   5      2.0910      0.1400      1.1871      2.2454
  -8   6  -9      2.6523      0.1254     -2.9108     -0.0210
  -7  -1  -1      0.4360      0.0868     -0.0640      0.3292
  -7   0  -2      3.0226      0.1146     -2.7160      0.6700
  -5   5  -7      4.2700      0.1013      4.2456     -1.6049
  -4  -1   0      5.3611      0.1217      4.8444     -0.0000
  -4   7  -9      0.3507      0.0648     -0.2410      0.3754
  -3   2  -3     13.2270      0.1724    -13.0060      3.3768
  -1  -4   4      0.4627      0.0491     -0.1253     -0.5394
  -1  -3   3      9.7188      0.1399     -8.8640     -2.4131
   1   2  -2      8.8066      0.1226     -8.8102     -0.8562
   2  -7   8      3.6360      0.1878     -3.1172     -1.0430
   2   4  -4      5.9290      0.1207     -5.9985      0.4800
   3  -3   4      1.1132      0.0723      0.4213     -1.1683
   3   5  -5      1.9862      0.1478     -1.3881      1.3463
   4   6  -6      1.2581      0.2259      1.6552      0.9717
   5   1   0      1.6635      0.1127     -1.5687      0.0000
   6  -7   9      1.3522      0.2387     -0.3654      1.2082
   7  -5   7      0.8921      0.1469     -0.6630     -0.8455
   7  -4   6      0.5232      0.0660     -0.4801      0.3138
   8  -2   4      3.0827      0.1546     -3.6872     -0.2734
  -9   5  -8      1.3638      0.1409      1.1243     -0.6269
  -8   6  -9      2.2074      0.1497     -2.9108     -0.0210
  -7   2  -4      0.3005      0.0354     -0.0182      0.2866
  -7   7 -10      0.6886      0.0931     -0.4933     -0.7072
  -6  -4   3      2.4085      0.1573     -1.6673      1.2681
  -5  -2   1      1.0702      0.1085     -0.1182     -1.0699
  -5   5  -7      4.2320      0.1862      4.2456     -1.6049
  -4   6  -8      2.6289      0.1639     -0.5413     -2.6520
  -3   2  -3     13.7850      0.1751    -13.0060      3.3768
  -3   7  -9      0.5472      0.0900      0.2410     -0.3754
  -2  -4   4      5.9739      0.1329     -5.9985     -0.4800
   1   6  -7      3.5172      0.1715     -3.6961      0.9860
   2  -5   6      1.5492      0.1418      0.3099      1.5342
   4   4  -4      3.3980      0.1789      3.5009      0.1710
   5   0   1      0.9385      0.0273     -0.4501     -0.8375
   6  -7   9      1.0056      0.1570     -0.3654      1.2082
   6  -6   8      5.9813      0.1456      4.9321     -3.3670
   6   1   0      0.6495      0.1186     -0.4689     -0.0000
   7  -5   7      1.5348      0.2011     -0.6630     -0.8455
   8  -4   6      4.0003      0.1636     -3.6570     -0.3719
   8  -3   5      1.8874      0.1465     -1.3881     -1.3463
  -9   5  -8      1.0631      0.3007      1.1243     -0.6269
  -8   6  -9      2.4284      0.1626     -2.9108     -0.0210
  -7   7 -10      0.9479      0.1179     -0.4933     -0.7072
  -6  -2   1      3.6714      0.1343     -4.1912      0.3686
  -4  -6   6      1.6495      0.1795      1.6552     -0.9717
  -4   1  -2      6.3348      0.1229     -6.7555      0.0397
  -3  -4   4      0.8724      0.2392      0.4467     -0.7614
  -3   2  -3     13.5830      0.1706    -13.0060      3.3768
  -3   6  -8      6.5408      0.1851     -3.9042      1.5469
  -2   3  -4      1.5465      0.0796      0.5793      1.3527
   1  -5   6      2.9152      0.1003      2.5100     -1.7458
   1   5  -6      0.3247      0.1262     -0.4885     -0.4468
   2   6  -7      1.3363      0.1803     -1.3700     -0.7844
   3   6  -7      0.6048      0.0409     -0.3715      0.5268
   4   3  -3      5.8332      0.1507     -5.3242      1.1755
   5  -7   9      0.2921      0.0627     -0.2207     -0.2493
   6  -6   8      5.9524      0.1542      4.9321     -3.3670
   6   0   1      0.0753      0.0055      0.0657     -0.0092
   6   4  -4      2.4784      0.1786     -2.5008      0.2029
   7  -5   7      1.0514      0.2124     -0.6630     -0.8455
   8  -4   6      3.6378      0.1442     -3.6570     -0.3719
  -9   5  -8      1.1980      0.0979      1.1243     -0.6269
  -8   2  -4      3.3006      0.1479     -3.6872      0.2734
  -8   6  -9      3.3026      0.2636     -2.9108     -0.0210
  -7   3  -5      3.0606      0.1969      1.1871     -2.2454
  -6   4  -6      3.7342      0.1814      3.0747      2.7625
  -4   5  -7      0.9202      0.1037      0.5406     -0.6927
  -3   2  -3     13.8510      0.1726    -13.0060      3.3768
  -2   6  -8      2.9030      0.1779     -0.5413     -2.6520
  -1  -6   7      3.5989      0.1361     -3.6961     -0.9860
   0  -5   6      0.7726      0.2500     -0.5472      0.5364
   1  -4   5      4.6501      0.1168     -3.6825     -3.1252
   3   5  -6      0.2945      0.1036     -0.2885     -0.3332
   4  -7   9      0.4890      0.1191     -0.2410     -0.3754
   4   2  -2      4.0955      0.1339      1.3756     -4.0396
   5  -6   8      1.9175      0.1265      1.6193      1.5518
   6  -6   8      6.9964      0.1979      4.9321     -3.3670
   6  -1   2      3.2263      0.1385     -3.6853      0.6188
   7  -5   7      1.0241      0.1485     -0.6630     -0.8455
   7   3  -3      2.9775      0.2400     -2.5138      0.5193
   9  -4   6      0.7142      0.2926      0.1802      0.6179
  -8   3  -5      1.8206      0.1765     -1.3881      1.3463
  -8   6  -9      2.1793      0.1564     -2.9108     -0.0210
  -6  -4   4      2.5899      0.2379     -2.5008     -0.2029
  -6   4  -6      4.0145      0.1843      3.0747      2.7625
  -6   7 -10      0.7739      0.0639     -0.3175     -0.9215
  -5  -3   3      3.4198      0.1312      3.7546      0.8795
  -5   1  -2      8.5392      0.1530      8.9524     -0.3814
  -4   5  -7      0.8683      0.1990      0.5406     -0.6927
  -3  -6   7      0.4833      0.1217     -0.3715     -0.5268
  -2  -1   1      2.5223      0.0742      0.4321     -2.3860
  -1   3  -4      1.1520      0.1104      0.5793      1.3527
  -1   6  -8      2.1459      0.1466      1.6193     -1.5518
   0  -4   5     18.7490      0.2449     16.2740      2.6633
   2  -3   4      1.1279      0.1548      0.5793     -1.3527
   2   4  -5     11.4970      0.1844    -11.6870      1.8050
   3   1  -1      2.8859      0.1113     -1.6088     -2.2330
   3   4  -5      2.7843      0.1541      1.1871     -2.2454
   5  -6   8      2.0311      0.1675      1.6193      1.5518
   7  -5   7      0.7818      0.0772     -0.6630     -0.8455
   7   2  -2      1.3873      0.1772     -1.6806     -0.4294
   8  -5   7      3.1972      0.1501      3.1906      0.8921
   8  -1   2      4.0922      0.1369      4.1204      0.4008
  -8   3  -5      2.0072      0.1365     -1.3881      1.3463
  -8   6  -9      3.0210      0.2135     -2.9108     -0.0210
  -6   1  -2      3.0181      0.1451     -3.6853     -0.6188
  -6   4  -6      3.8402      0.1802      3.0747      2.7625
  -5  -2   2      5.6975      0.1507      5.5549      0.2385
  -3  -5   6      0.6116      0.2060     -0.2885      0.3332
  -3  -1   1      2.7028      0.1727     -1.6088      2.2330
  -3   5  -7      6.3101      0.1438     -6.1272      1.6529
  -2  -4   5     11.6670      0.1769    -11.6870     -1.8050
  -2   5  -7      6.5845      0.1502      6.1273     -1.6529
   0   3  -4      1.5211      0.0929      0.4213      1.1683
   1  -3   4      1.4642      0.1145      0.5793     -1.3527
   1   3  -4      0.6789      0.0477     -0.3905      0.5642
   3  -6   8      4.1434      0.1365     -3.9042     -1.5469
   3   6  -8      2.2261      0.2862     -2.1472      0.7359
   4  -6   8      3.0078      0.2333     -0.5413      2.6520
   5  -2   3      6.9448      0.1281      6.3374      1.8021
   5   1  -1      1.1498      0.1839      0.4831      0.8949
   6  -2   3      5.5002      0.1449      3.7749     -4.1094
   6   1  -1      1.1975      0.2598     -1.1414     -0.8530
   7  -5   7      1.2193      0.2150     -0.6630     -0.8455
   7   1  -1      0.4881      0.2432      0.0640     -0.3292
   8  -5   7      3.3088      0.1597      3.1906      0.8921
   9  -5   7      2.6022      0.1568     -2.8356     -0.7536
  -8   6  -9      2.9909      0.2132     -2.9108     -0.0210
  -7   1  -2      3.1029      0.1615     -3.0183      0.2394
  -7   4  -6      0.5335      0.0673     -0.4801     -0.3138
  -6  -5   6      0.1737      0.3018     -0.2233      0.0270
  -6   4  -6      4.1173      0.2516      3.0747      2.7625
  -5  -1   1      0.8870      0.0931      0.4831     -0.8949
  -1  -3   4      0.7742      0.1152     -0.3905     -0.5642
  -1   5  -7      0.8202      0.0563     -0.5406      0.6927
   0  -6   8      6.3352      0.1679      4.9321     -3.3670
   0  -3   4      1.3680      0.2493      0.4213     -1.1683
   0   5  -7      4.3016      0.1271     -4.2456      1.6049
   1  -6   8      1.9518      0.1653      1.6193      1.5518
   1   5  -7      4.5859      0.1725      4.1368     -1.3246
   2   5  -7      1.1156      0.0664      0.6630     -0.8455
   3   5  -7      3.3681      0.3655     -3.1906      0.8921
   4   5  -7      2.4871      0.2201      2.8356     -0.7537
   7  -5   7      1.4563      0.1237     -0.6630     -0.8455
   8  -5   7      3.2562      0.1462      3.1906      0.8921
   9  -5   7      2.7749      0.2523     -2.8356     -0.7536
  -9   6  -9      0.2140      0.0459      0.1331     -0.1387
  -8   4  -6      4.4059      0.2236     -3.6570      0.3719
  -8   6  -9      2.6513      0.1461     -2.9108     -0.0210
  -7  -1   1      0.3621      0.1259      0.0640      0.3292
  -7   4  -6      0.6851      0.0810     -0.4801     -0.3138
  -5   2  -3      5.7831      0.1321      6.3374     -1.8021
  -4  -3   4      0.5829      0.1880      0.4467     -0.7614
  -3  -6   8      1.8554      0.1216     -2.1472     -0.7359
  -3  -3   4      0.6410      0.0605     -0.4698     -0.2850
  -2  -6   8      0.9635      0.0818     -0.4732      1.6774
   2   0   0     15.0180      0.1851    -15.3250     -0.0000
   3   0   0     10.6790      0.1793      7.8735     -0.0000
   4  -5   7      0.8685      0.1506      0.5406      0.6927
   4   0   0      7.9271      0.1296     -7.6132      0.0000
   5  -5   7      4.4671      0.1765      4.2456      1.6049
   5   0   0      2.7329      0.0913     -2.9734      0.0000
   6   2  -3      3.0649      0.0913      2.3275      2.1658
   6   4  -6      1.1065      0.2870      1.6552      0.9717
   7   2  -3      3.2458      0.2630      3.1476     -0.6333
  -9   6  -9      0.2038      0.0648      0.1331     -0.1387
  -8   2  -3      3.3617      0.1396     -2.3275     -2.1658
  -8   4  -6      3.5010      0.1973     -3.6570      0.3719
  -8   6  -9      3.0786      0.2483     -2.9108     -0.0210
  -7   2  -3      1.2373      0.0849     -0.2648      1.1321
  -7   4  -6      0.4577      0.0354     -0.4801     -0.3138
  -7   6  -9      1.5647      0.3230     -0.3654     -1.2082
  -6   2  -3      5.0519      0.1403      3.7749      4.1094
  -6   6  -9      0.0444      0.0104     -0.0220     -0.0360
  -5   0   0      2.9369      0.1016     -2.9734      0.0000
  -5   6  -9      0.7171      0.0506     -0.0187      0.8033
  -4  -5   7      3.6678      0.2272      2.8356      0.7537
  -4   0   0      8.3962      0.1301     -7.6132     -0.0000
  -4   6  -9      4.2640      0.1769      4.0770     -0.0962
  -3  -5   7      3.1435      0.1728     -3.1906     -0.8921
  -3   0   0      8.8522      0.1918      7.8735      0.0000
  -2  -5   7      1.1357      0.2420      0.6630      0.8455
  -2   0   0     14.0410      0.1726    -15.3250      0.0000
  -2   6  -9      5.2305      0.1951     -4.0770      0.0962
  -1   6  -9      1.0634      0.0855      0.0187     -0.8033
   0   4  -6      6.8936      0.2088      3.8146      4.0807
   0   6  -9      0.0347      0.0046      0.0220      0.0360
   1   2  -3     13.4510      0.1891     13.0060     -3.3768
   1   4  -6      2.5803      0.0803      2.5100      1.7458
   2   4  -6      4.5171      0.1288      3.0747      2.7625
   4  -5   7      0.9172      0.0600      0.5406      0.6927
   5  -5   7      4.4143      0.1454      4.2456      1.6049
   6  -5   7      4.7746      0.1674     -4.1368     -1.3246
   7  -3   4      0.9895      0.1259      0.4467     -0.7614
   7   3  -5      1.2481      0.1050     -0.6366      0.9207
   8  -3   4      0.4190      0.1237     -0.1938     -0.2945
   8  -1   1      0.4726      0.1233     -0.0640     -0.3292
  -9   6  -9      0.2198      0.0687      0.1331     -0.1387
  -8   6  -9      3.5203      0.1969     -2.9108     -0.0210
  -7  -2   3      3.4377      0.1477      3.1476      0.6333
  -7   6  -9      0.8699      0.1196     -0.3654     -1.2082
  -6  -4   6      2.1233      0.3339      1.6552     -0.9717
  -6   6  -9      0.0422      0.0032     -0.0220     -0.0360
  -5  -4   6      0.3540      0.0510      0.1802      0.6179
  -5   6  -9      0.7544      0.0703     -0.0187      0.8033
  -4  -4   6      4.5282      0.2038     -3.6570     -0.3719
  -4   4  -6      6.5123      0.1877      3.8146      4.0807
  -3  -4   6      0.5567      0.0612     -0.4801      0.3138
  -3   4  -6      1.1484      0.0516     -0.1806     -1.3655
  -2  -4   6      4.9941      0.1303      3.0747     -2.7625
  -2   4  -6      7.3527      0.1318     -6.6295      1.3380
  -1  -4   6      2.0399      0.0709      2.5100     -1.7458
  -1  -2   3     13.7020      0.1855     13.0060      3.3768
   0  -2   3     16.8270      0.2213      9.6915    -12.4800
   2   5  -8      3.3269      0.2780     -3.1172      1.0430
   3   5  -8      1.4154      0.2470      1.4362     -0.9056
   4   3  -5      1.7228      0.0958     -1.1871      2.2454
   6  -5   7      4.0642      0.1398     -4.1368     -1.3246
   6  -3   4      0.4514      0.0379     -0.4698     -0.2850
   6  -1   1      0.9390      0.0773     -0.4831      0.8949
   6   1  -2      3.1419      0.1398     -3.0183      0.2394
   7  -3   4      0.9199      0.1010      0.4467     -0.7614
  -9   6  -9      0.1890      0.0635      0.1331     -0.1387
  -8   6  -9      2.8343      0.1469     -2.9108     -0.0210
  -7   6  -9      1.7872      0.1821     -0.3654     -1.2082
  -4   4  -6      6.1442      0.2021      3.8146      4.0807
  -1  -6   9      1.2314      0.1638      0.3654     -1.2083
   0  -6   9      0.0391      0.0185      0.0220     -0.0360
   0   5  -8      1.9560      0.1787      1.3417     -2.1452
   1  -6   9      0.8034      0.0501      0.0187      0.8033
   1  -4   6      1.4988      0.1306     -0.1806      1.3655
   2   3  -5      4.3227      0.1148      3.7179     -2.1180
   4   1  -2      9.0387      0.1671      8.9524     -0.3814
   5  -1   1      1.2956      0.0940     -0.1309     -1.0139
   5   4  -7      2.9877      0.2220     -2.8356      0.7537
   6  -7  10      0.8208      0.1670     -0.3175      0.9215
   6  -5   7      4.1710      0.1388     -4.1368     -1.3246
   6  -3   4      0.5054      0.0602     -0.4698     -0.2850
   6   2  -4      3.2581      0.1786     -3.6872      0.2734
   7   2  -4      0.6006      0.1112      0.3852      0.5498
   8   0  -1      3.3723      0.2020      3.5181      0.1835
   9  -4   5      1.7480      0.1954      1.6344      0.8102
  -9   6  -9      0.1133      0.2305      0.1331     -0.1387
  -8   3  -4      0.4719      0.0978     -0.1938      0.2945
  -8   6  -9      3.0966      0.1823     -2.9108     -0.0210
  -7   6  -9      1.3495      0.2269     -0.3654     -1.2082
  -6   1  -1      0.9474      0.0544     -0.4831     -0.8949
  -5   1  -1      1.0859      0.1881     -0.1309      1.0139
  -4  -1   2      8.2202      0.1529      8.9524      0.3814
  -4   4  -6      5.6708      0.1578      3.8146      4.0807
  -2  -5   8      3.4040      0.1452     -3.1172     -1.0430
  -2  -3   5      5.4182      0.1484      3.7179      2.1180
  -2   2  -3     15.6720      0.1907     -9.6915    -12.4800
  -2   5  -8      3.1753      0.1995      2.1288     -1.5464
  -1  -5   8      2.2448      0.2258      1.6193      1.5518
   4  -1   1      2.6801      0.0688      1.6088     -2.2330
   4   5  -9      0.7536      0.2054     -0.3600     -1.0701
   5  -3   4      0.8292      0.1021     -0.6940     -0.1779
   6  -5   7      4.8576      0.1727     -4.1368     -1.3246
   6   0  -1      0.1062      0.0122     -0.0657     -0.0092
   6   3  -6      1.2697      0.2030      1.1387      0.6843
   7  -7  10      0.9373      0.3379     -0.4933      0.7072
   9  -6   8      2.2171      0.2372     -2.1472     -0.7359
  -8   6  -9      2.7766      0.1892     -2.9108     -0.0210
  -7   3  -4      0.8770      0.1444      0.4467      0.7614
  -6  -2   4      3.7597      0.1851     -3.6872     -0.2734
  -5  -4   7      3.1685      0.2519     -2.8356     -0.7537
  -5   4  -6      2.9714      0.0844      2.5100      1.7458
  -3   5  -8      3.5695      0.1630      2.1288     -1.5464
  -2   2  -3     14.9290      0.1888     -9.6915    -12.4800
  -1  -3   5      4.9626      0.1311     -3.6825     -3.1251
  -1   6 -10      1.7524      0.2134      0.0782     -1.2804
   0  -5   8      2.7054      0.1194      1.3417      2.1452
   1   4  -7      0.8043      0.0821     -0.5406      0.6927
   2   1  -2      8.8218      0.1364     -8.8102     -0.8562
   2   5  -9      0.2941      0.0816      0.2207     -0.2493
   3  -4   6      1.6228      0.3064     -0.1806      1.3655
   4  -6   9      4.2870      0.1866      4.0770      0.0962
   5  -3   4      0.7885      0.1272     -0.6940     -0.1779
   5   0  -1      0.9968      0.0563      0.4501     -0.8375
   6  -5   7      4.8634      0.2073     -4.1368     -1.3246
   6   4  -8      1.1252      0.2336     -0.4302     -1.1941
   7  -7  10      0.9379      0.2853     -0.4933      0.7072
   7  -2   2      6.1741      0.1717      5.5549      0.2385
   8  -1   0      2.4125      0.1290      2.1077      0.0000
   9  -6   8      2.6647      0.2182     -2.1472     -0.7359
  -9   5  -7      3.3746      0.1903     -2.8356      0.7536
  -8   2  -2      2.6541      0.2605      0.8983     -1.8565
  -8   6  -9      2.4087      0.1906     -2.9108     -0.0210
  -6  -3   6      2.0392      0.4331      1.1387     -0.6843
  -6   3  -4      0.6132      0.0360     -0.4698      0.2850
  -4  -5   9      1.3013      0.3061     -0.3600      1.0701
  -2  -4   7      2.6931      0.1657      1.7937     -0.8805
  -2   2  -3     14.2060      0.1876     -9.6915    -12.4800
  -1   3  -5      6.4268      0.1179      3.6505     -4.8053
   0  -3   5      1.0672      0.0810     -0.5340     -0.9936
   0   4  -7      2.6569      0.1234     -2.1967     -0.7858
   1   5  -9      0.9116      0.1046      0.0187     -0.8033
   4   4  -8      5.6096      0.2213      3.9630      2.6051
   6  -5   7      4.8700      0.2146     -4.1368     -1.3246
   6  -2   2      4.7591      0.1677      1.3756      4.0396
   6   2  -5      8.5523      0.2779     -7.1445      1.0863
   7  -7  10      0.7730      0.2369     -0.4933      0.7072
   7  -1   0      0.5520      0.0336     -0.4689      0.0000
   7   3  -7      1.7329      0.5075     -1.9712      0.5652
   8   0  -2      1.5450      0.4275      0.7753     -1.4460
   9  -6   8      2.5928      0.1384     -2.1472     -0.7359
  -9   5  -7      3.6673      0.3151     -2.8356      0.7536
  -8   6  -9      3.3224      0.2802     -2.9108     -0.0210
  -7   2  -2      5.4346      0.1936      5.5549     -0.2385
  -6  -4   8      1.5000      0.1203     -0.4302      1.1941
  -6  -1   3      4.5355      0.1706      3.7667      0.9616
  -6   3  -4      0.5507      0.0252     -0.4698      0.2850
  -5   4  -6      2.9430      0.1228      2.5100      1.7458
  -4  -3   6      0.8291      0.1732     -0.4801      0.3138
  -4   5  -8      4.8694      0.1878     -4.4130      1.6662
  -2  -5   9      0.4729      0.0922      0.2207      0.2493
  -1  -1   2     23.6320      0.2718     22.4830      0.1188
   0   5  -9      0.6562      0.0551     -0.4295      0.3311
   1  -6  10      1.1604      0.2537      0.0782      1.2804
   2  -2   3     14.8060      0.1854     -9.6915     12.4800
   3  -1   1      2.5084      0.1016     -0.4321      2.3860
   3   4  -8      1.8711      0.1491      1.1849     -1.6234
   3   5 -10      0.8625      0.1642     -0.0829     -0.9610
   5  -6   9      1.1170      0.1999     -0.0187     -0.8033
   5   2  -5      0.7938      0.1400      0.3856     -0.6840
   6   4  -9      1.6335      0.1486      2.2203      0.0100
   7   0  -2      2.7926      0.1807     -2.7160      0.6700
   8  -3   3      3.9141      0.1899     -3.7546     -0.8795
  -8   5  -7      4.1837      0.1805      3.1906     -0.8921
  -8   6  -9      2.6953      0.2041     -2.9108     -0.0210
  -7   1   0      0.5883      0.0484     -0.4689     -0.0000
  -6   2  -2      3.5551      0.1285      1.3756     -4.0396
  -5   4  -6      2.7951      0.1252      2.5100      1.7458
  -4   6 -10      4.0843      0.1528      3.3486     -2.3103
  -1   5  -9      0.2699      0.1081     -0.1873      0.1839
   1   2  -4      1.7482      0.1024      0.5793      1.3527
   2  -6  10      4.4723      0.2221      3.3486      2.3103
   2  -2   3     15.2520      0.2001     -9.6915     12.4800
   2   5 -10      2.4272      0.1341     -1.1319      2.7345
   3  -5   8      3.0674      0.1469      2.1288      1.5464
   4  -4   6      5.1930      0.1725      3.8146     -4.0807
   4   2  -5     12.5970      0.2176     11.6870     -1.8050
   4   3  -7      3.5222      0.1692     -3.3874      1.2397
   5  -2   2      6.4705      0.2001     -5.5909     -0.9243
   6   0  -2      3.6757      0.1778     -2.8736     -0.7056
   7  -4   5      3.0170      0.1921     -1.1871     -2.2454
   7   3  -8      0.8585      0.1258      0.9576     -0.6458
   8  -7  10      2.3909      0.2308     -0.6569     -1.9209
   8  -2   1      4.1477      0.1559      4.1912     -0.3686
   9  -5   6      0.9316      0.1323      0.1802      0.6179
  -8   5  -7      3.2118      0.2359      3.1906     -0.8921
  -8   6  -9      2.7003      0.1689     -2.9108     -0.0210
  -8   7 -11      0.3900      0.0397     -0.2079      0.1358
  -7   0   2      3.5382      0.2265     -2.7160     -0.6700
  -6  -4   9      1.5623      0.1643      2.2203     -0.0100
  -6   1   0      2.2564      0.2363     -1.5687      0.0000
  -5  -3   7      3.7160      0.1787      3.1906      0.8921
  -5   4  -6      3.0497      0.1546      2.5100      1.7458
  -5   5  -8      2.2240      0.1729      1.3417     -2.1452
  -3  -5  10      1.0428      0.1409     -0.0829      0.9610
  -2   3  -5      5.6974      0.1109     -3.6505      4.8053
  -1  -2   4      1.3704      0.0661      0.5793     -1.3527
   1  -4   7      6.5670      0.1537     -6.7161     -1.9553
   1   4  -8      4.6908      0.1758     -4.4130      1.6662
   1   5 -10      1.2865      0.1562      0.0782     -1.2804
   3  -6  10      3.8065      0.1451     -1.1705     -3.1997
   4  -4   6      6.0459      0.1396      3.8146     -4.0807
   5  -2   2      5.9160      0.1256     -5.5909     -0.9243
   6   2  -6      2.1067      0.1513      2.2147      1.4975
   6   3  -8      1.9377      0.2477     -2.1472      0.7359
   7  -4   5      3.1292      0.2000     -1.1871     -2.2454
   8  -7  10      2.1381      0.1773     -0.6569     -1.9209
   8  -1  -1      0.4743      0.0825      0.0640     -0.3292
   8   0  -3      2.6051      0.0950     -1.9922     -1.5854
   9  -5   6      0.8103      0.0550      0.1802      0.6179
  -8   3  -3      3.8476      0.1456     -3.7546      0.8795
  -8   5  -7      2.9377      0.1559      3.1906     -0.8921
  -8   6  -9      2.8803      0.1672     -2.9108     -0.0210
  -8   7 -11      0.5555      0.0743     -0.2079      0.1358
  -7  -2   6      0.3978      0.0547     -0.2646      0.1225
  -6   0   2      2.3402      0.0818     -2.8736      0.7056
  -5   3  -4      0.7471      0.0413     -0.6940      0.1779
  -5   4  -6      3.3976      0.1280      2.5100      1.7458
  -5   5  -8      3.1460      0.1654      1.3417     -2.1452
  -5   6 -10      1.7349      0.1640      0.0782     -1.2804
  -4  -3   7      4.2672      0.1585     -3.3874     -1.2397
  -3  -1   3      8.3112      0.1713      8.8640      2.4131
  -2  -5  10      3.2020      0.2599     -1.1319     -2.7345
  -1  -3   6      2.0359      0.1656     -0.1806      1.3655
   1  -5   9      0.3253      0.0776     -0.1873     -0.1839
   5  -1   0      4.5445      0.1012      4.8444      0.0000
   5   0  -2      4.6100      0.1331     -4.1079     -0.8610
   5   1  -4      0.7935      0.0407      0.0880      0.6139
   5   2  -6      2.5872      0.1771      1.6069      0.9873
   5   3  -8      2.1311      0.2598      1.4362     -0.9056
   5   4 -10      0.8382      0.2228     -0.3976     -0.6170
   6  -6   9      0.0495      0.0087     -0.0220      0.0360
   7  -3   3      5.9880      0.1612      5.3242      1.1755
   7  -2   1      1.2243      0.0654      0.1182      1.0699
   7   3  -9      0.6195      0.0891      0.1751      0.5124
   8  -7  10      1.8213      0.2068     -0.6569     -1.9209
   9  -4   4      0.3695      0.0457     -0.3319     -0.0865
   9  -3   2      4.0690      0.1720      3.6075      0.2716
  -8   1   1      0.5006      0.1160      0.0640      0.3292
  -8   5  -7      3.1381      0.1482      3.1906     -0.8921
  -8   6  -9      3.2800      0.1802     -2.9108     -0.0210
  -8   7 -11      0.3677      0.0722     -0.2079      0.1358
  -6  -3   8      3.0637      0.3083     -2.1472     -0.7359
  -5   0   2      4.6904      0.1759     -4.1079      0.8610
  -5   1   0      4.9645      0.1374      4.8444      0.0000
  -5   2  -2      6.6475      0.1543     -5.5909      0.9243
  -5   3  -4      0.9102      0.0921     -0.6940      0.1779
  -5   4  -6      3.1580      0.1797      2.5100      1.7458
  -1  -5  10      1.3040      0.1702      0.0782      1.2804
   0   1  -2     17.4000      0.2280    -16.1090      1.1051
   0   2  -4     12.9030      0.1756    -14.7950      1.2359
   2   3  -7      6.0854      0.1657      6.1273     -1.6529
   2   4  -9      4.7384      0.1765     -4.0770      0.0962
   4  -6  10      5.0290      0.2279      3.3486      2.3103
   4  -5   8      4.4886      0.1380     -4.4130     -1.6662
   4   3  -8      2.2193      0.1228      1.1849     -1.6234
   4   4 -10      6.2570      0.2827     -5.6005      0.7925
   6   3  -9      0.3833      0.0943      0.1331     -0.1387
   8  -7  10      2.8059      0.2170     -0.6569     -1.9209
  -8   7 -11      0.3104      0.0461     -0.2079      0.1358
  -7  -2   7      1.4635      0.2630      1.9125      0.7777
  -7  -1   5      0.4652      0.0420     -0.1478     -0.2124
  -7   0   3      3.7575      0.1834     -2.9142     -0.7429
  -7   1   1      1.4975      0.1243     -1.1414      0.8530
  -7   2  -1      1.8557      0.1275      0.1182     -1.0699
  -7   3  -3      6.2207      0.2731      5.3242     -1.1755
  -5  -4  10      0.6605      0.2058     -0.3976      0.6170
  -5  -3   8      2.0829      0.2537      1.4362      0.9056
  -5   4  -6      3.5464      0.1368      2.5100      1.7458
  -3   5  -9      1.4911      0.1003      0.3263      1.8270
  -1   5 -10      4.4131      0.1950     -1.4531      3.6909
   0  -4   8      5.3873      0.1555     -0.4780      3.4956
   0  -3   6      4.9409      0.1221      3.5307     -2.3579
   0  -2   4     12.5340      0.1942    -14.7950     -1.2359
   2  -5   9      1.7337      0.1076     -0.3263      1.8270
   2   1  -3     13.1550      0.2030    -13.0060      3.3768
   3   4 -10      0.9850      0.1250      0.1984     -1.1497
   4  -6  10      4.4551      0.2666      3.3486      2.3103
   4   0  -2      6.7722      0.1285      1.8966     -6.7784
   4   1  -4      0.6428      0.0251     -0.1253      0.5394
   6  -6   9      0.0683      0.0030     -0.0220      0.0360
   6  -1  -1      1.2638      0.0468      0.4831      0.8949
   6   0  -3      0.0679      0.0025     -0.0631     -0.0159
   8  -7  10      1.9618      0.2306     -0.6569     -1.9209
   8  -6   8      2.5219      0.4222     -0.4732      1.6774
   8  -2   0      3.7361      0.1374     -3.3920      0.0000
   8  -1  -2      3.9532      0.1784      4.1204     -0.4008
  -8   6  -9      3.1125      0.1771     -2.9108     -0.0210
  -7   3  -3      5.5350      0.2005      5.3242     -1.1755
  -6  -3   9      0.2977      0.0553      0.1331      0.1387
  -6  -2   7      2.4812      0.1245      1.3700     -0.7844
  -6  -1   5      3.6984      0.1879      1.9537      1.2946
  -6   6 -10      6.4706      0.2011     -6.7464      0.9603
  -5   4  -6      2.8509      0.1912      2.5100      1.7458
  -4  -4  10      5.1586      0.2520     -5.6005     -0.7925
  -4  -3   8      3.0346      0.2350      1.1849      1.6234
  -4  -2   6      5.9087      0.1914      3.0747     -2.7625
  -4  -1   4      0.6653      0.0256     -0.1253     -0.5394
  -4   0   2      6.6409      0.1210      1.8966      6.7784
  -4   6 -11      4.0817      0.2006     -2.7957     -1.2846
  -3   4  -7      7.1142      0.1507      6.7161     -1.9553
  -2   0   1     15.6820      0.1952     16.4950     -2.8424
   1   3  -7      7.5306      0.1583     -6.7161      1.9553
   4  -1   0      2.6835      0.1171     -2.3552      0.0000
   6  -2   1      5.8934      0.1360     -6.2523      0.6601
   6   3 -10      2.0926      0.2838     -0.7156      1.8396
   7   1  -6      1.5591      0.2399      1.3291      0.8970
   8  -4   4      3.6920      0.1506      3.5009     -0.1710
   8  -3   2      2.7093      0.1614     -2.6115      0.2358
  -8   1   2      4.0576      0.1406      4.1204      0.4008
  -8   6  -9      2.9074      0.1073     -2.9108     -0.0210
  -7   4  -5      2.7493      0.2017     -1.1871      2.2454
  -6   1   1      1.1883      0.0790      0.4831     -0.8949
  -6   6 -10      5.0290      0.1696     -6.7464      0.9603
  -5  -4  11      0.9128      0.1469     -0.4161      0.3932
  -5   4  -6      3.5130      0.1348      2.5100      1.7458
  -4   1   0      2.7073      0.1263     -2.3552     -0.0000
  -3  -4  10      1.0364      0.1587      0.1984      1.1497
  -3  -3   8      4.6915      0.2010     -3.9042     -1.5469
  -2   5 -10      1.9559      0.2219     -0.5771     -1.2960
  -1  -4   9      0.3452      0.0176     -0.1873     -0.1839
  -1   3  -6      1.4755      0.0647     -0.5961     -1.3852
   1  -5  10      3.1712      0.1601     -1.4531     -3.6909
   1   2  -5      6.5082      0.1122      3.6505     -4.8053
   4  -2   2      5.2394      0.0977     -5.3918      1.0452
   4   3  -9      0.7791      0.1423     -0.2410      0.3754
   5   0  -3      7.7156      0.1358      7.1294     -1.6427
   6   2  -8      1.3887      0.1421     -0.4732     -1.6774
   7  -1  -2      3.3631      0.1452     -3.0183      0.2394
   8  -5   6      0.7094      0.2433     -0.2885      0.3332
   9  -3   1      0.5746      0.0946     -0.0837     -0.5746
  -9   5  -6      1.3057      0.3413      0.1802     -0.6179
  -8   3  -2      3.1856      0.2161     -2.6115     -0.2358
  -8   6  -9      3.0167      0.1852     -2.9108     -0.0210
  -7   0   4      0.6685      0.2781     -0.4199     -0.0678
  -6   2  -1      5.8313      0.1705     -6.2523     -0.6601
  -5   4  -6      2.8390      0.1628      2.5100      1.7458
  -4   5  -9      0.6426      0.2203      0.1873     -0.1839
  -3  -1   4      0.9664      0.0837     -0.3905     -0.5642
  -3   3  -5      1.1732      0.2403      0.5340     -0.9936
  -1  -2   5      5.8452      0.1216      3.6505      4.8053
   1  -3   6      1.9813      0.1139     -0.5961      1.3852
   5  -6  10      1.1637      0.1174      0.0782      1.2804
   5  -1  -1      1.1520      0.1875      0.1308     -1.0139
   6  -4   5     12.1540      0.1810     11.6870      1.8050
   6   3 -11      0.6017      0.4537     -0.3828      0.2335
   7  -2   0      3.3154      0.1302      2.8982     -0.0000
   7   1  -7      0.5663      0.3508      0.2005     -0.3036
   8  -6   8      1.4675      0.1002     -0.4732      1.6774
   8  -1  -3      0.4316      0.1579     -0.0500      0.3650
   9  -4   3      2.2873      0.0932      2.4441      0.6026
  -9   5  -6      0.9719      0.4367      0.1802     -0.6179
  -8   6  -9      2.7819      0.2783     -2.9108     -0.0210
  -7   1   2      2.5444      0.1969     -3.0183     -0.2394
  -6  -1   6      0.7095      0.1968     -0.0108      0.6699
  -4  -2   7      2.2427      0.1340     -1.7937      0.8805
  -4   2  -2      5.0653      0.1301     -5.3918     -1.0452
  -3   3  -5      1.5733      0.1723      0.5340     -0.9936
  -2  -3   8      3.1194      0.1699      2.1288      1.5464
  -2   4  -8     10.1010      0.1798      8.6400      6.3326
  -1   2  -4      1.7916      0.0580      0.3897      1.4759
   0  -4   9      4.9424      0.1656      4.9241      0.1440
   0   3  -7      1.4375      0.2505      0.8588     -1.0318
   2   2  -6      6.6787      0.1421     -6.6295      1.3380
   3  -4   7      7.5580      0.1584      6.7161      1.9553
   4   3 -10      1.1388      0.2632      0.1984     -1.1498
   5  -5   8      2.4433      0.1847      1.3417      2.1452
   6  -4   5     12.3110      0.1885     11.6870      1.8050
   6   2  -9      2.1689      0.2649     -2.9108     -0.0210
   7  -3   2      3.2585      0.1709     -3.0640      0.6984
   7   0  -5      3.0628      0.1612     -2.0779      0.9563
   8  -6   8      1.3225      0.0571     -0.4732      1.6774
   8  -2  -1      4.8976      0.2208     -4.1912     -0.3686
  -8   4  -4      3.2745      0.1228      3.5009      0.1710
  -8   6  -9      2.2749      0.1897     -2.9108     -0.0210
  -7  -1   7      0.5426      0.2407      0.2005      0.3036
  -7   2   0      2.9481      0.1189      2.8982      0.0000
  -6   0   4      3.7548      0.1745      4.0010     -0.1509
  -5  -2   8      3.5342      0.1033     -3.1172     -1.0430
  -5   6 -11      1.2934      0.1230     -1.3274     -0.6951
  -4  -1   5      0.9602      0.2037     -0.3503     -0.5846
  -3   5 -10      1.6857      0.1587     -0.5771     -1.2960
  -2  -2   6      7.3428      0.1493     -6.6295     -1.3380
  -1   4  -9      2.1042      0.1837      0.0738      1.5549
   0  -3   7      1.7749      0.0891      0.8588      1.0318
   1  -2   4      1.7726      0.0952      0.3897     -1.4759
   1   3  -8      2.8953      0.1452      2.3737     -2.0894
   4  -6  11      2.6434      0.1286     -2.7957      1.2846
   4   0  -3      8.2715      0.1287      5.2940      6.4974
   5  -5   8      1.8510      0.1786      1.3417      2.1452
   5  -2   1      2.7164      0.1227     -1.9926      2.0677
   6  -4   5     12.1560      0.1685     11.6870      1.8050
   6   1  -7      3.1888      0.1778      3.6961     -0.9860
   8  -6   8      1.5383      0.0820     -0.4732      1.6774
   8  -3   1      1.1730      0.0847      0.8220     -0.6016
   9  -5   5      1.4241      0.1459     -1.6344     -0.8102
  -8   2   1      4.3941      0.1266     -4.1912      0.3686
  -8   4  -4      4.6734      0.1760      3.5009      0.1710
  -8   6  -9      2.6507      0.1877     -2.9108     -0.0210
  -7   0   5      2.2566      0.1418     -2.0779     -0.9563
  -6  -2   9      2.7584      0.2324     -2.9108      0.0210
  -6   1   2      3.8940      0.1618     -3.6853      0.6188
  -5  -1   6      0.8773      0.2376     -0.4885      0.4468
  -4  -3  10      1.1798      0.1659      0.1984      1.1498
  -4   0   3      7.9499      0.1425      5.2940     -6.4974
  -3  -2   7      5.8134      0.1349     -6.1272     -1.6529
  -2   5 -11      1.8647      0.3115      1.0205      0.8044
   0   4 -10      7.6731      0.2389      4.2762     -3.0605
   1  -5  11      1.2451      0.3406      0.4608      0.2398
   2  -4   8     10.4510      0.1822      8.6400     -6.3326
   2   1  -4      1.7094      0.1645      0.5793      1.3527
   3   3 -10      3.7444      0.1914     -1.1705      3.1997
   5  -5   8      2.3489      0.1535      1.3417      2.1452
   5   0  -4      1.2716      0.2402      0.6800      1.0159
   5   2  -9      0.4778      0.1129     -0.2207      0.2493
   6   2 -10      2.8834      0.2001      2.1711     -1.4186
   8  -6   8      1.5865      0.1243     -0.4732      1.6774
   8  -1  -4      0.7393      0.1904     -0.5556     -0.0285
   9  -3   0      1.9500      0.1581      1.8429      0.0000
  -8   6  -9      3.1140      0.2017     -2.9108     -0.0210
  -7   1   3      3.7401      0.1767      3.7667      0.9616
  -7   3  -2      3.3348      0.1828     -3.0640     -0.6984
  -6   5  -8      2.7843      0.1871      1.6193     -1.5518
  -5   0   4      1.6596      0.2231      0.6800     -1.0159
  -5   2  -1      2.7256      0.1559     -1.9926     -2.0677
  -4  -2   8      3.0383      0.1161     -0.5413      2.6520
  -4   4  -7      2.1856      0.0719      2.1967      0.7858
  -2  -3   9      1.8861      0.1727     -0.3263      1.8270
  -2   3  -6      1.6364      0.1488     -0.5961     -1.3852
   0  -2   5     25.7570      0.2996    -26.2480     -4.3639
   1  -4   9      1.3949      0.2483      0.0738     -1.5549
   1   2  -6      2.0924      0.1493     -0.5961     -1.3852
   3  -3   5      1.1251      0.0798      0.5340      0.9936
   3  -1   0      5.2427      0.1137     -5.3294     -0.0000
   4  -5   9      0.3695      0.1050      0.1873      0.1839
   4   1  -6      3.4474      0.1743      2.5100      1.7458
   5   1  -7      4.4734      0.1332     -4.1368      1.3246
   7  -6   9      1.0447      0.2201     -0.3654      1.2082
   7  -4   4      0.9506      0.2576      0.4467     -0.7614
   7  -2  -1      1.5192      0.2633     -0.1182      1.0699
   8  -6   8      1.9995      0.1539     -0.4732      1.6774
   8   0  -7      2.1121      0.0985     -1.1213     -0.7680
  -9   6  -8      2.2015      0.1637     -2.1472      0.7359
  -8   3  -1      1.0620      0.1444      0.8220      0.6016
  -8   6  -9      3.5492      0.1862     -2.9108     -0.0210
  -7   5  -7      1.3917      0.2024     -0.6630      0.8455
  -6  -2  10      2.9960      0.2129      2.1711      1.4186
  -6   0   5      0.0687      0.0068      0.0491     -0.0286
  -6   2   0      4.7110      0.1112     -5.5037     -0.0000
  -6   5  -8      2.5358      0.2045      1.6193     -1.5518
  -4  -1   6      3.3362      0.2569      2.5100     -1.7458
  -4   4  -7      2.5671      0.1311      2.1967      0.7858
  -3  -3  10      4.9709      0.2822     -1.1705     -3.1997
  -3   1   0      4.7752      0.1144     -5.3294      0.0000
  -1  -4  11      0.5511      0.1268      0.4608      0.2398
  -1  -2   6      1.5357      0.1644     -0.5961      1.3852
  -1   3  -7      7.7186      0.1356      7.3541     -2.4424
   0  -4  10      6.8706      0.3144      4.2762      3.0605
   0   3  -8      6.2192      0.1442     -5.8698      2.1775
   3  -5  10      1.4511      0.2207     -0.5771      1.2960
   3  -3   5      1.0863      0.0344      0.5340      0.9936
   4   2  -9      4.1869      0.1634      4.0770     -0.0962
   5  -1  -2      9.4021      0.1470      8.9524     -0.3814
   5   2 -10      2.9972      0.2051     -1.1319      2.7345
   6  -1  -3      7.1552      0.2068     -5.7823      1.3608
   6   2 -11      1.6728      0.1752      2.0836      0.8519
   7  -6   9      1.6216      0.2735     -0.3654      1.2082
   7  -1  -4      0.4784      0.0292     -0.3844      0.1763
   8  -6   8      1.6914      0.2187     -0.4732      1.6774
   8  -1  -5      0.3462      0.0396     -0.1478      0.2124
   9  -6   7      0.8587      0.3199      0.3715      0.5268
   9  -4   2      1.8043      0.1466     -2.1892     -0.4549
  -9   6  -8      2.6113      0.2356     -2.1472      0.7359
  -8   2   2      2.2919      0.1504      0.8983      1.8565
  -8   6  -9      2.9828      0.1752     -2.9108     -0.0210
  -7   2   1      1.2548      0.2094     -0.1182     -1.0699
  -7   5  -7      1.2781      0.1550     -0.6630      0.8455
  -6  -1   8      2.0563      0.1297      1.5350      0.9058
  -6   5  -8      1.7077      0.1277      1.6193     -1.5518
  -5   1   2      8.5616      0.1490      8.9524      0.3814
  -5   5  -9      0.5877      0.0835      0.4295     -0.3311
  -4   5 -10      4.1568      0.1774     -1.4531      3.6909
  -3  -2   8      2.6911      0.1303      2.1288      1.5464
  -3   4  -8      4.0358      0.1493      2.3737     -2.0894
  -1   4 -10      1.8268      0.1036     -0.2611     -1.6197
   0   4 -11      3.2977      0.1468     -3.2274     -1.6337
   1  -3   7      7.9698      0.1447      7.3541      2.4424
   1   4 -12      3.1605      0.1461     -2.4456      2.3954
   2  -3   6      1.3742      0.0566     -0.5961      1.3852
   4   0  -4      8.6069      0.1328     -8.5517      0.6851
   5   0  -5      3.5710      0.0890      1.5710     -3.0592
   6  -6  10      6.4205      0.1539     -6.7464     -0.9603
   6   0  -6      4.2439      0.1319     -4.3361      0.5343
   7  -6   9      1.3073      0.1870     -0.3654      1.2082
   7   0  -7      4.0184      0.1755     -3.4625      0.9308
   7   1 -10      1.4739      0.1556     -0.6569      1.9209
   8  -6   8      1.9382      0.1508     -0.4732      1.6774
   8  -3   0      0.6226      0.0253     -0.5168      0.0000
   9  -6   7      1.1527      0.2926      0.3715      0.5268
   9  -3  -1      0.6571      0.1341      0.0837     -0.5746
  -9   5  -5      1.7868      0.1577     -1.6344      0.8102
  -9   6  -8      2.4055      0.1824     -2.1472      0.7359
  -8   5  -6      0.6450      0.1373     -0.2885     -0.3332
  -8   6  -9      2.8691      0.2155     -2.9108     -0.0210
  -7   1   4      0.3974      0.0224     -0.3844     -0.1763
  -7   5  -7      1.0480      0.1850     -0.6630      0.8455
  -7   6 -10      1.1335      0.1385     -0.3175     -0.9215
  -6  -2  11      2.2023      0.1951      2.0836     -0.8519
  -6   5  -8      2.3557      0.1452      1.6193     -1.5518
  -6   6 -11      0.0304      0.0109     -0.0206     -0.0287
  -5   5  -9      0.7422      0.1152      0.4295     -0.3311
  -4   0   4     10.2740      0.1798     -8.5517     -0.6851
  -4   5 -10      5.2099      0.1781     -1.4531      3.6909
  -3   0   3      1.7119      0.0529      0.5244      1.8556
  -2  -3  10      1.4334      0.0933     -0.5771      1.2960
  -2   0   2     12.8380      0.1555      3.7931     14.4650
  -1  -3   9      1.9109      0.0619      0.0738     -1.5549
  -1   0   1      7.6672      0.1211      4.2177     -5.5196
   3   1  -6      1.5941      0.1574     -0.1806     -1.3655
   4   1  -7      1.2298      0.1106      0.5406     -0.6927
   4   2 -10      4.3512      0.1658      3.3486     -2.3103
   5  -6  11      1.1887      0.2632     -1.3274      0.6951
   5  -3   3      6.1858      0.1333     -6.3374     -1.8021
   5   2 -11      0.7056      0.0821      0.6230     -0.3247
   6  -6  10      7.5095      0.1519     -6.7464     -0.9603
   6  -3   2      9.4290      0.1677      7.6640      0.5296
   7  -6   9      1.1693      0.1835     -0.3654      1.2082
   8  -6   8      1.5248      0.1945     -0.4732      1.6774
   8  -2  -3      2.3442      0.1056      2.3275      2.1658
   9  -6   7      0.7812      0.2348      0.3715      0.5268
  -9   5  -5      1.5068      0.1313     -1.6344      0.8102
  -9   6  -8      2.5164      0.2627     -2.1472      0.7359
  -8   5  -6      0.6183      0.0804     -0.2885     -0.3332
  -8   6  -9      2.6545      0.1639     -2.9108     -0.0210
  -7   0   7      3.7574      0.1572     -3.4625     -0.9308
  -7   5  -7      1.2411      0.1654     -0.6630      0.8455
  -7   6 -10      1.3680      0.1589     -0.3175     -0.9215
  -6   5  -8      1.9950      0.0523      1.6193     -1.5518
  -6   6 -11      0.0326      0.0024     -0.0206     -0.0287
  -1  -4  12      3.6797      0.1631     -2.4456     -2.3954
   0  -4  11      3.7542      0.1290     -3.2274      1.6337
   1  -4  10      1.4159      0.1426     -0.2611      1.6197
   2   2  -8     10.3800      0.1584      8.6400      6.3326
   2   3 -11      1.0969      0.0473      1.0205      0.8044
   5  -3   3      6.8100      0.1155     -6.3374     -1.8021
   6  -2  -1      6.7642      0.1327      6.2523      0.6601
   7  -6   9      1.6637      0.1142     -0.3654      1.2082
   7  -2  -2      5.6931      0.1325      5.5549     -0.2385
   7  -1  -5      2.4829      0.0692      1.9537     -1.2946
   7   0  -8      1.1107      0.1728      1.2780     -0.7612
   7   1 -11      0.2730      0.1695     -0.2079      0.1358
   8  -6   8      1.9322      0.1314     -0.4732      1.6774
   9  -5   4      0.4297      0.2255     -0.3319     -0.0865
  -9   6  -8      2.4161      0.1565     -2.1472      0.7359
  -8   2   3      3.4688      0.1693      2.3275     -2.1658
  -8   3   0      0.8007      0.0674     -0.5168      0.0000
  -8   5  -6      0.5452      0.0721     -0.2885     -0.3332
  -8   6  -9      2.8629      0.1916     -2.9108     -0.0210
  -7   3  -1      0.8925      0.0718      0.1178     -0.5708
  -7   4  -4      0.8514      0.1323      0.4467      0.7614
  -7   5  -7      1.1767      0.1318     -0.6630      0.8455
  -7   6 -10      1.1744      0.2234     -0.3175     -0.9215
  -6  -2  12      1.1881      0.1724     -1.1760      0.5760
  -5  -2  11      0.7546      0.1434      0.6230      0.3247
  -4  -2  10      4.2723      0.1359      3.3486      2.3103
  -3  -2   9      2.6179      0.1504      0.3263     -1.8270
  -2  -2   8      9.9855      0.1527      8.6400     -6.3326
  -1  -1   4      1.4425      0.0528      0.3897     -1.4759
  -1   4 -11      2.2831      0.1010     -1.5214     -0.9669
   0   2  -6      8.1177      0.1181      5.1122      7.0323
   0   3  -9      0.4138      0.0205      0.2688     -0.2835
   4  -4   7      2.4514      0.1674      2.1967     -0.7858
   5  -3   3      7.2330      0.1311     -6.3374     -1.8021
   5  -2   0      1.5557      0.1066     -1.2930     -0.0000
   5  -1  -3      1.2326      0.1186     -0.2435      1.0473
   5   0  -6      0.9594      0.1087     -0.5472     -0.5364
   5   1  -9      0.9557      0.0820     -0.0187      0.8033
   8  -6   8      2.4243      0.1501     -0.4732      1.6774
   9  -5   4      0.4864      0.0356     -0.3319     -0.0865
   9  -4   1      1.0555      0.0674     -0.9391      0.6309
  -8   6  -9      2.8135      0.1207     -2.9108     -0.0210
  -7  -1  11      0.3311      0.1387     -0.2079     -0.1358
  -7   0   8      2.3954      0.1915      1.2780      0.7612
  -7   5  -7      1.4295      0.0680     -0.6630      0.8455
  -6   0   7      0.1005      0.0163      0.0398     -0.0311
  -6   1   4      0.9553      0.1398      0.0880     -0.6139
  -6   2   1      7.4825      0.1412      6.2523     -0.6601
  -6   3  -2      7.9052      0.1437      7.6640     -0.5296
  -6   4  -5     10.8280      0.1677     11.6870     -1.8050
  -2   4 -10     10.3130      0.1952    -10.5170      1.4833
  -1  -3  10      2.0157      0.0756     -0.2611      1.6197
  -1   3  -8      4.9189      0.2346      2.2983     -3.0303
   0  -1   3     17.2470      0.1907     18.5230      5.1089
   2   3 -12      2.1255      0.1514      1.8845     -0.7756
   3  -5  11      1.3921      0.0635     -1.0205      0.8044
   3   2 -10      1.5906      0.0501     -0.5771     -1.2960
   4  -4   7      2.5368      0.1106      2.1967     -0.7858
   4   0  -5     17.5440      0.2219    -16.2740      2.6633
   7   0  -9      1.5227      0.1022      0.3688      1.2800
   8  -6   8      2.3944      0.1903     -0.4732      1.6774
   8  -5   5      1.9354      0.1619      1.3881      1.3463
   8  -4   2      2.7040      0.1198     -2.3585      0.6423
   8  -3  -1      1.4707      0.1653     -0.8220     -0.6016
   8  -2  -4      4.7738      0.1708     -3.6872      0.2734
  -8   6  -9      3.5785      0.1585     -2.9108     -0.0210
  -7   5  -7      1.4217      0.0384     -0.6630      0.8455
  -6   4  -5     10.0600      0.1619     11.6870     -1.8050
  -5   2   0      1.4095      0.0467     -1.2930      0.0000
  -4  -2  11      3.7371      0.1280     -2.7957      1.2846
  -4  -1   8      5.6182      0.1773     -4.4130     -1.6662
  -4   0   5     15.8870      0.2074    -16.2740     -2.6633
  -4   5 -11      0.4421      0.0199     -0.4608      0.2397
  -3   4  -9      1.9250      0.0816     -0.0738     -1.5549
  -2   3  -7      8.1718      0.1300     -7.3541      2.4424
   1   3 -11      1.8368      0.0979     -1.5214     -0.9669
   3   0  -4      1.7778      0.0729      0.4213      1.1683
   4   2 -12      2.6924      0.0941     -1.6734     -0.7965
   5   1 -10      0.7811      0.1330      0.0782     -1.2804
   7  -2  -3      1.1933      0.1658      0.2648     -1.1321
   8  -7  11      0.2300      0.1135     -0.2079     -0.1358
   8  -6   8      2.2513      0.1581     -0.4732      1.6774
   8  -5   5      1.6124      0.0877      1.3881      1.3463
   8   0 -11      1.2396      0.2125     -1.9056     -0.7090
  -8   2   4      3.6292      0.1953     -3.6872     -0.2734
  -8   3   1      1.0251      0.2609     -0.8220      0.6016
  -8   6  -9      2.2078      0.1080     -2.9108     -0.0210
  -7  -1  12      1.7025      0.2999     -1.5344     -1.2760
  -7   0   9      1.3448      0.1303      0.3688     -1.2800
  -7   1   6      0.8005      0.0855     -0.0108      0.6699
  -7   5  -7      1.5070      0.0805     -0.6630      0.8455
  -6  -1  11      1.0070      0.0451      0.7887     -0.5384
  -6   4  -5     10.3840      0.1917     11.6870     -1.8050
  -5   3  -3      5.8080      0.1083     -6.3374      1.8021
  -4   5 -11      0.5262      0.0598     -0.4608      0.2397
  -3   0   4      1.1417      0.0777      0.4213     -1.1683
  -3   4  -9      1.3418      0.0940     -0.0738     -1.5549
  -2  -3  12      1.8681      0.1047      1.8845      0.7756
  -1   4 -12      2.4257      0.1236      2.0249     -0.6785
   0   3 -10      5.3991      0.1371     -2.0200      4.8759
   1   2  -8      3.9979      0.1108      2.2983     -3.0303
   3   2 -11      1.4124      0.1656     -1.0205     -0.8044
   4  -3   4      0.8880      0.0559     -0.3905     -0.5642
   4   1  -9      0.3008      0.0481      0.1873     -0.1839
   6  -2  -2      5.5481      0.1127      1.3756     -4.0396
   6   1 -12      1.6112      0.2157      1.2321     -0.5622
   7  -4   3      5.9468      0.1267     -5.3242     -1.1755
   8  -7  11      0.2397      0.0491     -0.2079     -0.1358
   8  -2  -5      8.1152      0.1551     -7.1445      1.0863
   9  -4   0      0.2803      0.0336     -0.2653     -0.0000
  10  -7   8      1.2012      0.0916      0.9576      0.6458
  -9   5  -4      0.4092      0.0592     -0.3319      0.0865
  -8   4  -2      2.7450      0.0766     -2.3585     -0.6423
  -8   6  -9      2.7004      0.1979     -2.9108     -0.0210
  -7   5  -7      1.1073      0.0300     -0.6630      0.8455
  -6   1   5      3.2495      0.1446     -1.6988     -2.2388
  -5  -1  10      1.2028      0.1244      0.0782      1.2804
  -5   0   7      4.9969      0.1336      4.2456      1.6049
  -4  -2  12      2.1340      0.1605     -1.6734      0.7965
  -3   1   1      2.7144      0.0581      0.4321     -2.3860
  -1  -3  11      2.1263      0.1299     -1.5214      0.9669
   2  -4  10      9.7464      0.1368    -10.5170     -1.4833
   4  -3   4      0.5686      0.0413     -0.3905     -0.5642
   4   0  -6      5.0270      0.1166      3.8146      4.0807
   4   2 -13      3.3592      0.1331      2.7312      2.5833
   5  -5   9      0.7166      0.0409      0.4295      0.3311
   5   1 -11      1.7121      0.1292     -1.3274     -0.6951
   6   0  -9      0.0515      0.0030     -0.0220     -0.0360
   8  -7  11      0.2558      0.0494     -0.2079     -0.1358
   8  -3  -2      3.2656      0.1484     -2.6115     -0.2358
   9  -5   3      3.1095      0.1522     -2.4441     -0.6026
  10  -7   8      1.2561      0.1157      0.9576      0.6458
  -9   5  -4      0.3740      0.0661     -0.3319      0.0865
  -8   2   5      7.4950      0.1458     -7.1445     -1.0863
  -8   6  -9      3.7401      0.3028     -2.9108     -0.0210
  -7   1   7      3.2087      0.0788      3.6961      0.9860
  -6  -1  12      1.6379      0.1758      1.2321      0.5622
  -5   1   4      0.7336      0.0227     -0.1253     -0.5394
  -5   5 -10      1.5548      0.1018      0.2328     -1.3603
  -4   0   6      6.2138      0.1307      3.8146     -4.0807
  -3  -2  11      2.4282      0.1878     -1.0205      0.8044
  -2  -3  13      3.1349      0.1446     -1.2229     -1.7758
  -2   0   3     13.9320      0.1614     -9.6915     12.4800
  -1   3  -9      1.2016      0.0608      0.4320     -1.0077
   0  -3  10      5.7479      0.1310     -2.0200     -4.8759
   0   2  -7      2.8936      0.0479      2.8149      0.4953
   3   2 -12      2.5516      0.1911      1.8845     -0.7756
   4  -3   4      0.7377      0.0435     -0.3905     -0.5642
   4   1 -10      4.5852      0.1264     -1.4531      3.6909
   5  -2  -1      3.3881      0.0891      1.9926      2.0677
   5   0  -8      2.8056      0.1633      1.3417     -2.1452
   6  -6  11      0.0367      0.0086     -0.0206      0.0287
   6  -1  -6      0.8686      0.0617     -0.4885     -0.4468
   7  -5   6      1.7000      0.1426      1.6069     -0.9873
   8  -7  11      0.2817      0.1031     -0.2079     -0.1358
   8  -2  -6      2.8068      0.1110      2.2147      1.4975
   9  -5   3      3.8414      0.1591     -2.4441     -0.6026
  10  -7   8      1.2744      0.2653      0.9576      0.6458
  -8   3   2      2.1091      0.1043     -2.6115      0.2358
  -8   6  -9      2.9032      0.0739     -2.9108     -0.0210
  -7   2   4      0.5116      0.0421     -0.0182     -0.2866
  -4  -2  13      3.5450      0.0925      2.7312     -2.5833
  -4   4  -8      4.6370      0.1550     -0.4780     -3.4956
  -3   3  -6      3.7612      0.0862      3.5307      2.3579
  -2  -2  10     10.3830      0.1613    -10.5170     -1.4833
  -1  -3  12      2.9521      0.0963      2.0249      0.6785
   0  -2   7      2.6466      0.0793      2.8149     -0.4953
   0   3 -11      0.8596      0.0628     -0.6386      0.3065
   1   2  -9      1.3289      0.0463      0.4320     -1.0077
   2   1  -7      7.6753      0.1248     -7.3541      2.4424
   3   0  -5      1.3824      0.0422      0.5340     -0.9936
   4  -5  11      0.6812      0.1623     -0.4608     -0.2397
   4  -3   4      1.0176      0.0914     -0.3905     -0.5642
   6  -6  11      0.0410      0.0094     -0.0206      0.0287
   6   1 -14      0.5911      0.1468      0.1718     -0.7416
   7  -5   6      2.2177      0.1819      1.6069     -0.9873
   7  -3  -1      0.6625      0.0316     -0.1178      0.5708
   7   0 -12      1.0239      0.1454      1.2055     -0.5595
   8  -1 -10      1.5726      0.1586     -0.6569      1.9209
   9  -4  -1      1.1042      0.1127      0.9391      0.6309
  10  -7   8      1.1843      0.1608      0.9576      0.6458
  -8   5  -5      2.8701      0.1225      1.3881     -1.3463
  -8   6  -9      2.6705      0.1362     -2.9108     -0.0210
  -7   4  -3      4.8638      0.1439     -5.3242      1.1755
  -5   2   1      3.4929      0.1139      1.9926     -2.0677
  -4  -1  10      4.0606      0.1474     -1.4531     -3.6909
  -4   1   3      9.8719      0.1287      8.8640      2.4131
  -4   5 -12      2.9859      0.0918     -2.4456      2.3954
  -3  -2  12      2.3631      0.1984      1.8845      0.7756
  -3   0   5      1.4046      0.0450      0.5340      0.9936
  -3   3  -6      3.8580      0.0858      3.5307      2.3579
  -2   2  -4     13.3130      0.1527    -14.7950      1.2359
   1  -3   9      1.4001      0.2055      0.4320      1.0077
   3   1  -9      1.9874      0.1292     -0.0738     -1.5549
   3   2 -13      2.7281      0.2527      1.2229     -1.7758
   4  -5  11      0.5037      0.1154     -0.4608     -0.2397
   4  -3   4      1.0495      0.0544     -0.3905     -0.5642
   4   0  -7      2.5611      0.1037      2.1967      0.7858
   4   1 -11      1.0370      0.1269     -0.4608      0.2397
   5   0  -9      0.7369      0.0891      0.4295     -0.3311
   6  -1  -7      5.5450      0.1488     -4.1368      1.3246
   7  -5   6      1.8171      0.0726      1.6069     -0.9873
   7  -2  -5      2.0724      0.1245      0.3856     -0.6840
   8  -3  -3      5.8069      0.1684      3.7546     -0.8795
   9  -6   6      1.0923      0.1058      1.1387     -0.6843
  -9   6  -7      1.1872      0.2130      0.3715     -0.5268
  -8   5  -5      2.5511      0.1268      1.3881     -1.3463
  -8   6  -9      2.2209      0.0662     -2.9108     -0.0210
  -7   0  12      1.1385      0.1499      1.2055      0.5595
  -7   3   1      0.9473      0.0688     -0.1178     -0.5708
  -6  -1  14      0.5614      0.2338      0.1718      0.7416
  -6   2   3      6.4263      0.1159     -3.7749      4.1094
  -5   1   5      0.8615      0.0799     -0.3503     -0.5846
  -4   0   7      2.7081      0.1234      2.1967     -0.7858
  -3  -1   9      1.3755      0.1821     -0.0738      1.5549
  -2   3  -8      3.7556      0.1247      2.2983     -3.0303
  -2   4 -12      3.1744      0.1417      0.7910      2.8524
  -1   1  -2     15.3450      0.1740    -16.1090      1.1051
  -1   3 -10      2.9399      0.1456      0.0511     -1.8885
   0  -3  11      0.8205      0.0282     -0.6386     -0.3065
   4  -3   4      0.7326      0.0187     -0.3905     -0.5642
   6  -4   4      6.0384      0.0994     -5.9985     -0.4800
   7  -5   6      1.7363      0.0694      1.6069     -0.9873
   8  -5   4      0.4239      0.0180     -0.1938     -0.2945
   9  -6   6      1.8806      0.2030      1.1387     -0.6843
  -9   5  -3      2.8609      0.2125     -2.4441      0.6026
  -9   6  -7      0.6903      0.0422      0.3715     -0.5268
  -8   2   7      2.0442      0.2260      1.3700     -0.7844
  -8   6  -9      2.8866      0.2065     -2.9108     -0.0210
  -7   1   9      1.6714      0.1948     -0.3654      1.2083
  -7   6 -11      1.0072      0.0670      0.7887      0.5384
  -6   0  11      0.0574      0.0078     -0.0206      0.0287
  -5  -1  13      1.2803      0.1528      1.2766      0.9297
   0   1  -4      1.1428      0.0178     -0.1561      1.1190
   1  -1   2     14.5290      0.1715    -16.1090     -1.1051
   1   1  -6      5.5215      0.0940      4.5406      3.0846
   2  -2   4     12.6120      0.1534    -14.7950     -1.2359
   2   0  -4     12.9930      0.1505    -14.7950      1.2359
   2   1  -8      5.0332      0.1728      2.2983     -3.0303
   3  -2   2      8.5119      0.1304     -8.8102      0.8562
   3   0  -6      3.6847      0.0975      3.5307      2.3579
   4  -3   4      0.7217      0.0148     -0.3905     -0.5642
   4  -2   0     44.2370      0.4744     37.0650      0.0000
   4  -1  -4      0.9214      0.0160     -0.3905      0.5642
   4   0  -8      4.7114      0.1925     -0.4780     -3.4956
   5  -3   2      6.4404      0.1176     -5.5909     -0.9243
   5  -2  -2      6.3904      0.1129     -5.5909      0.9243
   5  -1  -6      4.5774      0.1375      2.5100      1.7458
   6  -4   4      5.5761      0.0887     -5.9985     -0.4800
   6  -3   0      3.9860      0.1148      4.1348      0.0000
   6  -2  -4      6.1601      0.1139     -5.9985      0.4800
   6  -1  -8      3.5238      0.1918      1.6193     -1.5518
   7  -4   2      3.6919      0.0852     -3.0640      0.6984
   7  -3  -2      3.4240      0.1015     -3.0640     -0.6984
   7  -2  -6      1.7703      0.0489      1.6069      0.9873
   8  -4   0     16.1910      0.2738     12.3740      0.0000
   8  -3  -4      0.6976      0.0336     -0.1938      0.2945
  -9   6  -7      1.0766      0.0958      0.3715     -0.5268
  -8   6  -9      3.0813      0.1335     -2.9108     -0.0210
  -7   6 -11      1.2535      0.1639      0.7887      0.5384
  -5   5 -11      2.6778      0.2633      1.5420      0.7585
  -3  -1  10      1.2813      0.0826     -0.2611      1.6197
  -3   0   6      4.2772      0.0991      3.5307     -2.3579
  -3   1   2      8.6565      0.1307     -8.8102      0.8562
  -2  -1   8      4.0075      0.0995      2.2983      3.0303
  -2   0   4     13.4960      0.1611    -14.7950     -1.2359
  -1  -2  10      2.3342      0.0886      0.0511      1.8885
  -1  -1   6      6.7250      0.1598      4.5406     -3.0846
   0  -3  12      4.5221      0.1196     -2.9629     -3.0807
   0  -2   8      4.5556      0.1090     -0.2999      4.9727
   0   3 -13      0.2625      0.0370     -0.1287      0.1624
   1  -3  10      3.4265      0.1012      0.0511      1.8885
   2  -4  12      3.3461      0.2682      0.7910     -2.8524
   2  -3   8      4.6825      0.1375      2.2983      3.0303
   2  -1   0     11.0830      0.1247     13.0090      0.0000
   3  -4  10      1.8522      0.1210     -0.2611      1.6197
   3  -3   6      4.4567      0.0996      3.5307     -2.3579
   3  -2   2      7.9034      0.1217     -8.8102      0.8562
   4  -4   8      4.5625      0.1743     -0.4780      3.4956
   4  -3   4      0.7412      0.0147     -0.3905     -0.5642
   4  -2   0     45.1320      0.4857     37.0650      0.0000
   4   1 -13      0.2905      0.0542     -0.0979      0.1230
   5  -5  10      1.6199      0.1007      0.2328      1.3603
   5  -4   6      3.0926      0.0979      2.5100     -1.7458
   5  -3   2      6.6694      0.1130     -5.5909     -0.9243
   6  -4   4      6.0756      0.1011     -5.9985     -0.4800
   6   0 -13      0.0309      0.0053      0.0036      0.0285
   7  -1 -11      0.6165      0.1689      0.7887      0.5384
  -8   3   4      0.3185      0.0158     -0.1938     -0.2945
  -8   6  -9      3.3102      0.3220     -2.9108     -0.0210
  -7   3   2      3.2628      0.0891     -3.0640      0.6984
  -7   6 -11      1.3242      0.1342      0.7887      0.5384
  -6   3   0      3.5801      0.1191      4.1348      0.0000
  -5   5 -11      1.8527      0.1715      1.5420      0.7585
  -4   2   0     36.4450      0.4069     37.0650      0.0000
  -3   4 -11      2.1649      0.2966      1.5214      0.9669
  -1   3 -11      2.5781      0.1403      1.9951      1.1325
   1   2 -11      2.6696      0.1390      1.9951      1.1325
   3  -4  10      1.7772      0.0467     -0.2611      1.6197
   3  -3   6      4.0872      0.0875      3.5307     -2.3579
   3   1 -11      2.9103      0.1099      1.5214      0.9669
   4  -5  12      3.5960      0.1581     -2.4456     -2.3954
   4  -4   8      3.3718      0.1162     -0.4780      3.4956
   4  -3   4      0.6920      0.0160     -0.3905     -0.5642
   4   0  -9      4.8335      0.1218     -4.9241      0.1441
   5  -5  10      1.2388      0.0863      0.2328      1.3603
   5  -4   6      2.9318      0.1298      2.5100     -1.7458
   7  -2  -7      1.2533      0.0777     -0.6630      0.8455
   8  -3  -5      1.9447      0.0489      1.3881     -1.3463
   9  -4  -3      2.9687      0.1739     -2.4441      0.6026
  -8   6  -9      3.1603      0.2581     -2.9108     -0.0210
  -7   1  11      0.9386      0.0625      0.7887     -0.5384
  -7   4  -2      3.1566      0.0831     -3.0640     -0.6984
  -6   0  13      0.0236      0.0043      0.0036     -0.0285
  -6   5  -9      0.7872      0.0592     -0.0187      0.8033
  -5   0  11      1.4268      0.1107      1.5420     -0.7585
  -5   3  -2      5.1563      0.1035     -5.5909      0.9243
  -4  -1  13      0.1051      0.0572     -0.0979     -0.1230
  -4   4  -9      5.7813      0.1666     -4.9241      0.1441
  -3  -1  11      1.8574      0.1016      1.5214     -0.9669
  -3   2  -2      9.7676      0.1374     -8.8102     -0.8562
  -2   3  -9      0.8875      0.0225     -0.4320      1.0077
   4  -3   4      0.6625      0.0412     -0.3905     -0.5642
   4  -1  -5      5.1565      0.1040      3.6825     -3.1252
   5  -4   6      2.5946      0.1211      2.5100     -1.7458
   5   0 -12      2.7122      0.1890      1.6293     -0.0742
   6  -5   8      2.6658      0.1154      1.6193      1.5518
   6  -1 -10      1.3117      0.1043      0.0782     -1.2804
   9  -5   1      1.1493      0.0943      0.9391     -0.6309
  10  -7   7      2.3387      0.2600     -1.9712     -0.5652
  -8   3   5      1.3753      0.0561      1.3881      1.3463
  -8   5  -4      0.3158      0.0139     -0.1938      0.2945
  -7   3   3      5.4026      0.1215     -5.3242     -1.1755
  -6   2   5     11.8350      0.1667     11.6870      1.8050
  -6   4  -4      7.1817      0.1549     -5.9985      0.4800
  -4   1   5      5.1555      0.1099      3.6825      3.1252
  -4   4  -9      5.8083      0.1351     -4.9241      0.1441
  -3   0   7      1.3295      0.0722     -0.8588     -1.0318
  -3   2  -2      8.0684      0.1158     -8.8102     -0.8562
   0  -3  13      0.2391      0.0310     -0.1287     -0.1624
   1  -3  11      2.1453      0.0919      1.9951     -1.1325
   1   2 -12      2.4769      0.1675      2.2719     -0.4106
   2   0  -5     26.5390      0.2869     26.2480     -4.3639
   4   0 -10      5.5291      0.1965      4.2762     -3.0605
   5  -1  -8      5.1909      0.1147     -4.4130      1.6662
   5   0 -13      1.4665      0.0601     -1.3528      0.6860
   7  -4   1      0.5853      0.0285     -0.1178     -0.5708
   8  -5   3      4.1098      0.1122      3.7546      0.8795
   8  -2 -11      3.5152      0.2093      2.0836      0.8519
   9  -6   5      0.5540      0.0647     -0.2362     -0.3844
  10  -7   7      1.8491      0.1663     -1.9712     -0.5652
  -8   5  -4      0.3400      0.0425     -0.1938      0.2945
  -8   6  -9      2.4915      0.1060     -2.9108     -0.0210
  -6   1  10      1.0320      0.0791      0.0782      1.2804
  -6   4  -4      6.2844      0.1299     -5.9985      0.4800
  -6   5  -9      0.7592      0.0642     -0.0187      0.8033
  -5   0  12      1.6616      0.1016      1.6293      0.0742
  -5   2   3      7.2771      0.1165     -6.3374     -1.8021
  -3  -1  12      2.5256      0.1287      2.0249      0.6785
  -3   4 -12      1.8488      0.1033      2.0249     -0.6785
  -2  -2  14      3.0700      0.1372     -2.8433     -0.9742
  -2   0   5     26.1710      0.2830     26.2480      4.3639
   3  -4  11      1.7617      0.1511      1.5214     -0.9669
   3  -1  -3     12.3520      0.1443    -13.0060      3.3768
   3   0  -8      8.2654      0.1581     -5.8698      2.1775
   3   1 -13      2.3439      0.2032     -1.4923      1.6094
   5  -4   6      3.6848      0.1315      2.5100     -1.7458
   6  -5   8      2.5604      0.1275      1.6193      1.5518
   7  -6  10      0.7351      0.0894     -0.3175      0.9215
   7  -3  -4      0.6705      0.1440      0.4467      0.7614
   7  -2  -9      0.4229      0.0712     -0.2207      0.2493
   7  -1 -14      0.4468      0.2392      0.1718     -0.7416
   8  -4  -2      2.0974      0.1089     -2.3585     -0.6423
   8  -2 -12      1.4083      0.1705     -1.1760     -0.5760
   9  -6   5      0.5327      0.0596     -0.2362     -0.3844
  10  -7   7      2.2031      0.1749     -1.9712     -0.5652
  -9   6  -6      1.2312      0.2995      1.1387      0.6843
  -8   6  -9      2.7567      0.1668     -2.9108     -0.0210
  -7   1  13      1.1384      0.3036     -0.9301     -1.1992
  -6   2   6      4.6814      0.1159      3.0747     -2.7625
  -6   4  -4      6.2417      0.1158     -5.9985      0.4800
  -5   0  13      1.2969      0.0393     -1.3528     -0.6860
  -5   5 -12      1.9234      0.1044      1.6293     -0.0742
  -3   0   8      6.6932      0.1189     -5.8698     -2.1775
  -3   3  -7      1.8633      0.0638     -0.8588      1.0318
  -2  -1  10      1.8144      0.0566      0.0511      1.8885
  -2   3 -10      1.7333      0.0734      0.0511     -1.8885
  -1   3 -13      1.7867      0.1250     -1.7066      1.3513
   1   1  -8      7.5903      0.1170     -6.9800      2.7003
   2   1 -11      2.0532      0.0494     -1.9951     -1.1325
   3   1 -14      1.0176      0.0702      0.2248     -1.2091
   5  -4   6      3.3948      0.1425      2.5100     -1.7458
   5  -2  -4      0.8652      0.0929     -0.6940      0.1779
   5  -1  -9      0.3480      0.0379      0.1873     -0.1839
   6  -5   8      1.8732      0.0838      1.6193      1.5518
   6  -1 -12      1.4799      0.1327      1.4309     -0.3410
   7  -6  10      0.8738      0.0595     -0.3175      0.9215
   7  -2 -10      3.2071      0.1522     -1.1319      2.7345
   8  -2 -13      2.3881      0.1640     -1.9856     -1.7718
  -9   6  -6      1.9546      0.2215      1.1387      0.6843
  -8   3   7      3.6677      0.1151      3.1906      0.8921
  -8   4   2      3.1162      0.1660     -2.3585      0.6423
  -8   6  -9      3.5010      0.2199     -2.9108     -0.0210
  -7   1  14      0.7754      0.1362      0.1718      0.7416
  -7   4  -1      0.6153      0.0348     -0.1178      0.5708
  -5   1   9      0.3767      0.0514      0.1873      0.1839
  -4   0  11      3.5486      0.0960      3.2274     -1.6337
  -1  -1   8      7.9112      0.1182     -6.9800     -2.7003
   0   2 -11      4.7970      0.1048      3.8352      2.1667
   1   0  -3     17.3330      0.1826    -18.5230      5.1089
   2   0  -6      8.2400      0.1065      5.1122      7.0323
   4  -4   9      5.3042      0.1329     -4.9241     -0.1441
   5  -5  11      1.8210      0.1119      1.5420     -0.7585
   5  -4   6      3.2122      0.0782      2.5100     -1.7458
   5  -3   1      2.6978      0.0723      1.9926     -2.0677
   5  -1 -10      3.9109      0.0993     -1.4531      3.6909
   6  -5   8      2.7380      0.1270      1.6193      1.5518
   6  -4   3      6.6595      0.1153     -3.7749      4.1094
   6  -3  -2      8.1389      0.1240      7.6640     -0.5296
   6  -1 -13      1.7752      0.1212      1.2766     -0.9297
   7  -4   0      1.9420      0.0731     -1.9546     -0.0000
  -8   6  -9      2.9435      0.1097     -2.9108     -0.0210
  -6   1  12      1.5411      0.2011      1.4309      0.3410
  -6   2   7      2.6041      0.1034     -1.7937      0.8805
  -4   4 -10      6.7550      0.2022      4.2762     -3.0605
  -2  -1  11      2.1589      0.0565     -1.9951      1.1325
  -2   0   6      9.1276      0.1168      5.1122     -7.0323
  -1   0   3     17.3100      0.1855    -18.5230     -5.1089
  -1   2  -8      7.7793      0.1059     -6.9800      2.7003
   2   1 -12      3.0078      0.1201      2.2719     -0.4106
   3  -4  12      1.4842      0.1253      2.0249      0.6785
   4  -4   9      5.4748      0.1358     -4.9241     -0.1441
   4  -1  -7      7.2402      0.1141      6.7161     -1.9553
   4   0 -13      4.3570      0.1235     -3.3270     -3.1669
   5  -5  11      1.4493      0.0843      1.5420     -0.7585
   5  -4   6      3.8407      0.1355      2.5100     -1.7458
   6  -5   8      1.6935      0.0798      1.6193      1.5518
   6  -4   3      6.2853      0.1114     -3.7749      4.1094
   6  -2  -8      2.3577      0.0904     -0.5413     -2.6520
   6  -1 -14      1.0650      0.1907     -0.0125     -0.9734
   7  -5   5      1.2206      0.1100      0.3856      0.6840
   8  -5   2      2.7925      0.1142     -2.6115      0.2358
   8  -3  -9      1.1305      0.1284     -0.2662     -0.9072
   9  -6   4      0.3519      0.0371     -0.2996     -0.0345
   9  -5  -1      0.9356      0.1096     -0.9391     -0.6309
  -8   5  -3      3.8186      0.1195      3.7546     -0.8795
  -8   6  -9      3.1078      0.1423     -2.9108     -0.0210
  -6   1  13      1.8030      0.1805      1.2766      0.9297
  -5   3  -1      2.6467      0.0685      1.9926      2.0677
  -5   4  -7      1.0046      0.0238      0.5406     -0.6927
  -3   1   4      1.8950      0.0512      0.5793     -1.3527
  -2   2  -5     24.0110      0.2585     26.2480     -4.3639
  -2   3 -11      2.3077      0.0963     -1.9951     -1.1325
  -1  -2  14      1.5178      0.0793      0.1752      1.4330
   0  -2  11      4.1178      0.0725      3.8352     -2.1667
   0   2 -12      2.8886      0.1475     -2.6138     -1.2149
   1  -2   8      8.7632      0.1248     -6.9800     -2.7003
   2   1 -13      2.0914      0.1205      1.7066     -1.3513
   3  -3   7      1.2833      0.0596     -0.8588     -1.0318
   4   0 -14      1.3833      0.2183      1.5694      0.7184
   5  -4   6      3.1076      0.1036      2.5100     -1.7458
   6  -2  -9      4.3457      0.1235      4.0770     -0.0962
   6  -1 -15      1.8357      0.1272     -0.1551     -1.8136
   7  -5   5      1.0937      0.1797      0.3856      0.6840
   8  -4  -4      4.5267      0.1304      3.5009      0.1710
   8  -3 -10      1.1734      0.1315     -0.0829     -0.9610
   9  -6   4      0.5102      0.0371     -0.2996     -0.0345
  -8   6  -9      2.7018      0.0939     -2.9108     -0.0210
  -7   3   6      0.8260      0.1631     -0.4801      0.3138
  -7   4   0      1.9204      0.1201     -1.9546      0.0000
  -7   5  -6      1.7710      0.1347      1.6069      0.9873
  -6   1  14      1.0071      0.1530     -0.0125      0.9734
  -5   1  11      0.6353      0.1828     -0.4608     -0.2397
  -5   4  -7      0.8835      0.0837      0.5406     -0.6927
  -3   0  10      5.7690      0.1126     -2.0200     -4.8759
  -3   3  -8      6.0543      0.0978     -5.8698      2.1775
   1   1 -10      6.3922      0.1354     -2.2932      5.5949
   2   1 -14      1.7009      0.1861      0.1752     -1.4330
   3   0 -11      0.6585      0.1511      0.6386     -0.3065
   4   0 -15      3.4469      0.1755      3.2734     -1.5470
   5  -4   6      2.5705      0.1053      2.5100     -1.7458
   5  -2  -6      1.8635      0.1132      0.3099     -1.5342
   7  -5   5      0.7812      0.1417      0.3856      0.6840
   7  -4  -1      0.7209      0.1140      0.1178     -0.5708
   7  -2 -14      0.9716      0.1722      0.6239      0.7828
   8  -6   7      1.5706      0.0782      1.3700     -0.7844
   8  -3 -11      1.0547      0.1249      0.9361      0.5133
  -9   6  -5      0.5231      0.0706     -0.2362      0.3844
  -8   4   4      3.8438      0.1335      3.5009     -0.1710
  -8   6  -9      2.8255      0.1583     -2.9108     -0.0210
  -7   5  -6      1.8017      0.0743      1.6069      0.9873
  -6   1  15      2.0180      0.1404     -0.1551      1.8136
  -6   5 -10      1.5835      0.1212      0.0782     -1.2804
  -5   4  -7      1.2720      0.0788      0.5406     -0.6927
  -4   0  14      1.6790      0.1668      1.5694     -0.7184
  -4   4 -11      3.2144      0.1135      3.2274      1.6337
   0  -2  12      2.6498      0.1690     -2.6138      1.2149
   2  -3  11      2.1005      0.1028     -1.9951      1.1325
   2  -2   5     25.7720      0.2750     26.2480      4.3639
   3   0 -12      5.0488      0.1090     -2.9629      3.0807
   5  -5  12      2.0052      0.1835      1.6293      0.0742
   5  -3   0      1.0433      0.1015     -1.2930      0.0000
   6  -3  -4      0.4446      0.0574     -0.4698      0.2850
   7  -3  -8      2.0158      0.2141      1.1849     -1.6234
   8  -6   7      1.7208      0.0862      1.3700     -0.7844
   8  -5   1      1.3676      0.1058     -0.8220      0.6016
   9  -5  -3      2.7719      0.1451      2.4441     -0.6026
  -9   6  -5      0.5547      0.0861     -0.2362      0.3844
  -8   5  -2      2.3967      0.1085     -2.6115     -0.2358
  -8   6  -9      3.1143      0.1120     -2.9108     -0.0210
  -7   4   1      0.6129      0.0382      0.1178      0.5708
  -7   5  -6      2.2033      0.1271      1.6069      0.9873
  -6   2  10      4.3389      0.1011      3.3486      2.3103
  -6   4  -3      5.3322      0.0960     -3.7749     -4.1094
  -6   5 -10      1.4504      0.1097      0.0782     -1.2804
  -5   4  -7      0.7842      0.1164      0.5406     -0.6927
  -4   0  15      3.3375      0.1016      3.2734      1.5470
  -4   1   9      1.7589      0.0942     -0.0738      1.5549
  -2  -1  14      1.1302      0.1426      0.1752      1.4330
  -1   0   4      1.6440      0.0622     -0.1561     -1.1190
   0   1  -7     10.2480      0.1292      9.9761     -2.8948
   3   0 -13      0.2745      0.0223      0.1287     -0.1624
   4  -4  10      5.5063      0.1817      4.2762      3.0605
   4  -1 -10      1.6231      0.0588     -0.2611     -1.6197
   7  -6  11      0.9579      0.2712      0.7887     -0.5384
   7  -4  -2      3.2242      0.0914     -3.0640     -0.6984
   7  -3  -9      0.4896      0.0436     -0.2410      0.3754
   8  -6   7      1.4581      0.0441      1.3700     -0.7844
   9  -6   3      0.5767      0.1664     -0.1105     -0.6301
  -8   6  -9      3.3323      0.1581     -2.9108     -0.0210
  -7   3   8      1.8634      0.1038      1.1849      1.6234
  -7   5  -6      1.8515      0.0833      1.6069      0.9873
  -6   2  11      3.2149      0.0908     -2.7957      1.2846
  -6   4  -3      5.7185      0.1128     -3.7749     -4.1094
  -5   2   7      6.2775      0.1170     -6.1273     -1.6529
  -5   3   0      1.6478      0.1220     -1.2930     -0.0000
  -4   4 -12      2.8336      0.1375     -2.0643     -0.9870
   1   1 -12      5.3053      0.1252     -3.3653      3.4224
   2  -3  12      1.7208      0.0710      2.2719      0.4106
   2   0  -9      6.3270      0.1194      6.1745     -0.3021
   3  -3   8      6.1302      0.0935     -5.8698     -2.1775
   3   0 -14      1.4973      0.0711      0.8618      1.2281
   4  -1 -11      1.9116      0.0766      1.5214      0.9669
   5  -2  -8      2.7406      0.1419      2.1288     -1.5464
   6  -4   2      4.2642      0.1225      1.3756      4.0396
   6  -2 -13      3.0170      0.1385      2.7312      2.5833
   7  -6  11      1.1878      0.1186      0.7887     -0.5384
   7  -3 -10      1.1765      0.0935      0.1984     -1.1497
   8  -6   7      1.7157      0.1096      1.3700     -0.7844
   8  -5   0      0.5533      0.0306     -0.5168      0.0000
  -9   6  -4      0.2989      0.0131     -0.2996      0.0345
  -8   5  -1      1.3440      0.0882     -0.8220     -0.6016
  -8   6  -9      2.9639      0.1197     -2.9108     -0.0210
  -7   4   2      3.7114      0.1133     -3.0640      0.6984
  -6   2  12      2.5157      0.2442     -1.6734      0.7965
  -3   0  13      0.2832      0.0279      0.1287      0.1624
  -3   3  -9      0.4564      0.0173     -0.2688      0.2835
  -2   0   9      6.1246      0.1087      6.1745      0.3021
  -2   2  -6      8.6312      0.1123      5.1122      7.0323
   0  -2  14      1.7070      0.1150      1.7546     -0.9086
   0   1  -8      4.1278      0.0724      2.9949     -3.1503
   1  -2  10      5.5863      0.1035     -2.2932     -5.5949
   2   0 -10      6.9249      0.1232      5.7443     -4.3105
   3  -2   1      2.5018      0.0313      0.4321     -2.3860
   3  -1  -7      7.4655      0.1088     -7.3541      2.4424
   3   0 -15      0.5367      0.0945     -0.4536      0.0734
   4  -2  -4      5.7250      0.1208      5.1476     -0.1301
   4  -1 -12      1.9904      0.0712      2.0249     -0.6785
   5  -3  -1      2.6674      0.0617     -1.9926     -2.0677
   5  -2  -9      1.9850      0.0667      0.3263      1.8270
   6  -5   9      0.9348      0.0667     -0.0187     -0.8033
   6  -3  -6      3.5119      0.0944      2.2376      1.6362
   8  -6   7      1.5389      0.0766      1.3700     -0.7844
   9  -7   9      0.2738      0.0674      0.2325      0.0941
   9  -6   2      4.3449      0.1986      3.6075      0.2716
  -9   6  -4      0.3870      0.0666     -0.2996      0.0345
  -8   6  -9      3.5006      0.1455     -2.9108     -0.0210
  -7   3  10      0.9992      0.0625      0.1984      1.1497
  -6   2  13      5.2081      0.2029      2.7312     -2.5833
  -4   1  11      2.3364      0.0928      1.5214     -0.9669
  -4   3  -4      0.8725      0.0438     -0.3905      0.5642
  -3   0  14      1.5844      0.1125      0.8618     -1.2281
  -3   2  -1      2.2465      0.0640      0.4321      2.3860
  -2   1   2     21.0310      0.2221     22.4830      0.1188
  -2   2  -6      8.5393      0.1152      5.1122      7.0323
  -1  -1  12      4.8174      0.1008     -3.3653     -3.4224
  -1   1  -3     18.0570      0.1918    -18.5230      5.1089
   1   0  -5      9.9986      0.1213     -6.5496      5.3202
   1   1 -14      1.5166      0.1155      0.9103      1.3887
   2  -3  13      2.5489      0.0768      1.7066      1.3513
   4  -4  11      3.0492      0.0975      3.2274     -1.6337
   4  -1 -13      2.6129      0.0999     -1.4923      1.6094
   5  -2 -10      1.4209      0.0917     -0.5771     -1.2960
   7  -6  11      1.5890      0.0750      0.7887     -0.5384
   7  -5   4      0.2651      0.0126     -0.0182     -0.2866
   7  -4  -4      0.7984      0.0528      0.4467      0.7614
   8  -5  -1      1.3144      0.0526      0.8220      0.6016
   9  -7   9      0.3720      0.0213      0.2325      0.0941
  -8   5   0      0.4392      0.0190     -0.5168      0.0000
  -8   6  -9      3.5415      0.1283     -2.9108     -0.0210
  -6   2  14      1.3899      0.1545      1.3966     -0.5814
  -6   4  -2      4.8877      0.1037      1.3756     -4.0396
  -6   5 -11      1.1903      0.0434     -1.3274     -0.6951
  -4   3  -4      0.5944      0.0240     -0.3905      0.5642
  -3   0  15      0.5092      0.0540     -0.4536     -0.0734
  -3   3 -10      6.8214      0.1597     -2.0200      4.8759
   0   1  -9      2.3538      0.0912      0.1126     -2.0024
   1  -1   3     17.1190      0.1848    -18.5230     -5.1089
   2  -2   6      9.3415      0.1249      5.1122     -7.0323
   5  -3  -2      6.0258      0.1009     -5.5909      0.9243
   5  -2 -11      1.3384      0.0580     -1.0205     -0.8044
   6  -5   9      0.6430      0.0859     -0.0187     -0.8033
   6  -4   1      6.5827      0.1045      6.2523     -0.6601
   6  -3  -8      4.4453      0.1070     -3.9042      1.5469
   7  -4  -5      2.5046      0.0855      1.1871     -2.2454
   7  -3 -14      1.3392      0.1632     -0.0021     -0.9590
   8  -5  -2      2.9472      0.1085     -2.6115     -0.2358
   9  -7   9      0.2827      0.0379      0.2325      0.0941
   9  -6   1      0.2792      0.1092      0.0837      0.5746
  -9   6  -3      0.9165      0.0886     -0.1105      0.6301
  -8   6  -9      2.9487      0.1188     -2.9108     -0.0210
  -7   4   4      0.6546      0.1724      0.4467     -0.7614
  -7   5  -5      0.6611      0.2124      0.3856     -0.6840
  -5   4  -8      4.2849      0.0856     -4.4130      1.6662
  -4   3  -4      0.7341      0.0881     -0.3905      0.5642
  -3   1   8      4.4821      0.1234      2.2983      3.0303
  -2   0  11      3.9214      0.0954     -3.8352      2.1667
  -2   2  -7      3.3017      0.0617     -2.8149     -0.4953
  -1  -1  14      1.7286      0.0536      0.9103     -1.3887
   2   0 -13      5.6143      0.1103      4.1074      4.0039
   3  -3   9      0.4346      0.0172     -0.2688     -0.2835
   4  -4  12      2.1493      0.1438     -2.0643      0.9870
   4  -2  -6      6.6890      0.0992     -6.6295      1.3380
   6  -5   9      0.8326      0.0695     -0.0187     -0.8033
   7  -4  -6      0.5610      0.0524     -0.4801     -0.3138
   9  -7   9      0.2781      0.0270      0.2325      0.0941
  -8   6  -9      3.3491      0.1214     -2.9108     -0.0210
  -7   3  14      0.7800      0.1334     -0.0021      0.9590
  -7   4   5      2.5663      0.0931      1.1871      2.2454
  -7   5  -5      1.0271      0.1514      0.3856     -0.6840
  -6   5 -12      1.4793      0.1168      1.4309     -0.3410
  -5   4  -8      4.8656      0.0940     -4.4130      1.6662
  -4   3  -4      0.6554      0.0297     -0.3905      0.5642
  -3   1   9      1.0664      0.0243     -0.4320     -1.0077
  -3   3 -11      0.8087      0.1197      0.6386     -0.3065
  -2   0  12      3.1350      0.1606     -2.6138      1.2149
   2   0 -14      1.8633      0.1325      1.7546      0.9086
   5  -2 -14      1.1764      0.1157      0.3965     -1.0414
   6  -4   0      4.9992      0.0936     -5.5037     -0.0000
   7  -5   3      1.3062      0.0356      0.2648      1.1321
   7  -4  -7      3.7593      0.1148      3.3874     -1.2397
   8  -6   6      2.7209      0.1092      2.2147     -1.4975
   9  -7   9      0.2269      0.0159      0.2325      0.0941
   9  -6   0      2.1203      0.1167      1.8429      0.0000
  -8   6  -9      2.8031      0.1068     -2.9108     -0.0210
  -7   4   6      0.9355      0.0762     -0.4801      0.3138
  -7   5  -5      1.2733      0.2026      0.3856     -0.6840
  -5   2  13      2.0805      0.0936      1.2229      1.7758
  -5   3   3      6.9461      0.1037      6.3374      1.8021
  -5   4  -8      5.0063      0.1189     -4.4130      1.6662
  -4   3  -4      0.7517      0.0850     -0.3905      0.5642
  -3   1  10      1.8303      0.0625      0.0511      1.8885
  -3   3 -12      4.7502      0.1049     -2.9629      3.0807
  -2   0  13      6.4960      0.1320      4.1074     -4.0039
  -1   0   7     10.0540      0.1212     -9.9761     -2.8948
   0  -1  10      2.0743      0.0731     -0.4442      2.0279
   0   1 -12      2.6888      0.0962      2.6407     -0.7917
   2  -2   7      2.7280      0.0646     -2.8149      0.4953
   3  -3  10      4.6896      0.1023     -2.0200     -4.8759
   3  -2   0      5.5358      0.0839     -5.3294      0.0000
   3  -1 -12      2.3442      0.1485      2.2719     -0.4106
   4  -4  13      5.4661      0.1783     -3.3270      3.1669
   4  -2  -8     10.1740      0.1298      8.6400      6.3326
   5  -3  -4      1.0831      0.0927     -0.6940      0.1779
   5  -2 -16      0.0990      0.0543      0.0230     -0.0568
   6  -3 -12      2.6255      0.1089     -2.2888      2.0616
   7  -5   3      0.9737      0.0612      0.2648      1.1321
   7  -4  -8      2.0035      0.1306      1.1849     -1.6234
   8  -6   6      3.1593      0.1131      2.2147     -1.4975
   8  -5  -5      1.9196      0.0593     -1.3881      1.3463
   9  -7   9      0.3612      0.0595      0.2325      0.0941
   9  -6  -1      0.9382      0.1116     -0.0837      0.5746
  -8   6  -9      2.6989      0.1514     -2.9108     -0.0210
  -7   5  -4      0.3459      0.0258     -0.0182      0.2866
  -6   4   0      5.3677      0.0909     -5.5037      0.0000
  -5   3   4      0.7233      0.0866     -0.6940     -0.1779
  -4   3  -4      0.7471      0.0801     -0.3905      0.5642
  -3   1  11      2.5982      0.1360     -1.9951      1.1325
  -3   2   0      5.1958      0.0860     -5.3294     -0.0000
  -3   3 -13      0.2902      0.0443      0.1287     -0.1624
  -2   1   4      1.3141      0.0717      0.3897     -1.4759
  -2   2  -8      5.2949      0.0968     -0.2999     -4.9727
  -1   1  -4      1.4740      0.0648     -0.1561      1.1190
   0  -1  11      2.1350      0.1142      1.8896     -1.2664
   0   1 -13      2.3144      0.1154     -1.7503      2.0265
   1  -2  14      1.5404      0.2398      0.9103     -1.3887
   3  -1 -14      1.0608      0.1951      0.1752     -1.4330
   4  -3   3      8.8432      0.1102      8.8640      2.4131
   5  -3  -5      4.5662      0.0915      3.7179     -2.1180
   6  -5  10      1.5090      0.0844      0.0782      1.2804
   6  -3 -14      0.9122      0.1534      0.6663      1.0764
   7  -5   2      5.8105      0.0999      5.5549      0.2385
   7  -4 -10      0.9339      0.1837      0.1984     -1.1497
   8  -5  -6      0.3510      0.1096     -0.2885     -0.3332
   9  -7   9      0.3237      0.0323      0.2325      0.0941
  -8   5   5      2.3792      0.1055     -1.3881     -1.3463
  -8   6  -9      2.5448      0.1239     -2.9108     -0.0210
  -7   4   9      0.6275      0.1183      0.2410      0.3754
  -7   5  -4      0.3768      0.0194     -0.0182      0.2866
  -5   2  16      0.0539      0.0303      0.0230      0.0568
  -5   3   5      5.0381      0.1199      3.7179      2.1180
  -5   4  -9      0.2527      0.0537      0.1873     -0.1839
  -4   3  -4      0.9890      0.0718     -0.3905      0.5642
  -2   2  -9      6.1286      0.1005      6.1745     -0.3021
   0  -1  12      2.5458      0.1161      2.6407      0.7917
   1  -1   4      1.4341      0.0618     -0.1561     -1.1190
   1   0 -10      1.8776      0.0742     -0.4442     -2.0279
   3  -3  11      1.1829      0.1462      0.6386      0.3065
   3  -2  -1      2.5020      0.0681     -0.4321     -2.3860
   4  -3   3      8.8184      0.1128      8.8640      2.4131
   6  -5  10      1.0588      0.1064      0.0782      1.2804
   6  -4  -2      4.7119      0.1005      1.3756     -4.0396
   7  -4 -13      1.4761      0.1613     -1.1917      0.6008
   8  -6   5      6.9408      0.1151     -7.1445     -1.0863
   8  -5  -8      1.3781      0.0781      1.4362     -0.9056
   9  -7   9      0.2420      0.0497      0.2325      0.0941
  -8   6  -9      2.6634      0.1159     -2.9108     -0.0210
  -7   4  10      1.1316      0.1030      0.1984      1.1497
  -7   5  -4      0.3818      0.0247     -0.0182      0.2866
  -6   3  14      1.3376      0.2212      0.6663     -1.0764
  -5   3   6      1.7790      0.0605      0.3099      1.5342
  -5   4  -9      0.3593      0.0672      0.1873     -0.1839
  -4   2  10     10.1260      0.1310    -10.5170     -1.4833
  -4   3  -4      0.9435      0.0786     -0.3905      0.5642
  -3   1  14      1.5239      0.1586      0.1752      1.4330
  -3   2   1      2.5572      0.0582     -0.4321      2.3860
  -2   2 -10      7.6955      0.1191      5.7443     -4.3105
   0  -1  13      2.6798      0.1047     -1.7503     -2.0265
   1   0 -11      2.7392      0.1292     -1.8896     -1.2664
   2  -1  -6      5.4511      0.0893      4.5406      3.0846
   3  -3  12      4.1461      0.1088     -2.9629     -3.0807
   4  -3   3      8.7790      0.1138      8.8640      2.4131
   5  -4   7      0.9241      0.0622      0.5406      0.6927
   5  -3  -8      2.6124      0.0961      2.1288     -1.5464
   6  -4  -3      5.5957      0.1001      3.7749      4.1094
   7  -5   1      1.0124      0.0984     -0.1182     -1.0699
   7  -4 -15      1.5230      0.1490      0.0150      1.6614
   8  -6   5      7.4347      0.1137     -7.1445     -1.0863
   8  -5 -10      1.1942      0.1228     -0.0829     -0.9610
   9  -7   9      0.3419      0.0838      0.2325      0.0941
  -8   6  -9      3.0601      0.1216     -2.9108     -0.0210
  -7   4  12      1.2320      0.0952      1.3254      0.0914
  -7   5  -3      1.0945      0.2220      0.2648     -1.1321
  -6   3  16      1.2125      0.1037     -1.2236      0.4847
  -5   3   7      6.4785      0.1018      6.1273      1.6529
  -5   4 -10      3.9701      0.1039     -1.4531      3.6909
  -4   3  -4      1.0585      0.0673     -0.3905      0.5642
  -2   1   6      5.3041      0.0895      4.5406     -3.0846
  -2   2 -11      5.1339      0.1281     -3.8352     -2.1667
  -1   1  -5      8.3353      0.1018     -6.5496      5.3202
   0  -1  14      1.3325      0.1484      0.4013      1.4905
   1   0 -13      2.2688      0.0910      1.7503     -2.0265
   2  -2   9      5.8871      0.1079      6.1745      0.3021
   3  -3  13      0.3099      0.0443      0.1287      0.1624
   3  -2  -2      9.1674      0.1116     -8.8102     -0.8562
   5  -4   7      0.8377      0.0567      0.5406      0.6927
   5  -3 -10      1.3697      0.1042     -0.5771     -1.2960
   6  -5  11      1.6167      0.1219     -1.3274      0.6951
   7  -5   0      2.9923      0.0675      2.8982      0.0000
   8  -6   5      6.9830      0.1248     -7.1445     -1.0863
   9  -7   8      1.2842      0.1483      0.6235      1.0717
  -8   6  -9      3.1171      0.1754     -2.9108     -0.0210
  -7   4  14      0.7189      0.2738     -0.0021      0.9590
  -7   5  -2      5.2521      0.0799      5.5549     -0.2385
  -6   4   4      6.2284      0.1046     -5.9985     -0.4800
  -5   3   9      1.9257      0.1845     -0.3263      1.8270
  -5   4 -11      0.4953      0.0727     -0.4608      0.2397
  -5   4 -10      4.2666      0.1366     -1.4531      3.6909
  -4   3  -4      0.6594      0.0189     -0.3905      0.5642
  -3   2   2      9.0852      0.1176     -8.8102      0.8562
  -2   2 -13      5.5909      0.1162      4.1074      4.0039
  -1   0  12      2.8010      0.0881      2.6406      0.7917
  -1   1  -6      2.2978      0.0710      0.0278     -2.5941
   1  -1   5      8.2296      0.1056     -6.5496     -5.3202
   2  -2  10      7.0848      0.1144      5.7443      4.3105
   3  -2  -3     13.3080      0.1512     13.0060     -3.3768
   5  -4   7      0.9755      0.0265      0.5406      0.6927
   5  -3 -13      1.9894      0.1040     -1.2229      1.7758
   6  -5  11      1.8447      0.1036     -1.3274      0.6951
   6  -4  -7      2.2277      0.0691      1.7937      0.8805
   6  -4  -6      4.4027      0.1219      3.0747      2.7625
   7  -5  -1      1.7709      0.0650      0.1182     -1.0699
   8  -6   4      3.6425      0.1456     -3.6872     -0.2734
   9  -7   8      1.0149      0.1295      0.6235      1.0717
  -8   6  -9      3.0357      0.0951     -2.9108     -0.0210
  -8   6  -8      1.8083      0.1059     -0.4732     -1.6774
  -7   5  -1      1.5996      0.0594     -0.1182      1.0699
  -6   4   5     10.9760      0.1369    -11.6870     -1.8050
  -5   3  11      1.3564      0.0661      1.0205     -0.8044
  -5   4 -12      4.0598      0.1262     -2.4456      2.3954
  -5   4 -11      0.7871      0.0798     -0.4608      0.2397
  -4   2  16      3.2186      0.1195      2.6885     -1.5152
  -3   2   3     13.2290      0.1499     13.0060      3.3768
  -1   0  13      2.8856      0.1712      1.7503      2.0265
  -1   1  -7     10.3220      0.1252     -9.9761      2.8948
   2  -2  11      4.5367      0.1050     -3.8352      2.1667
   2  -1 -12      5.3019      0.1266     -3.3653      3.4224
   3  -2  -4      1.7158      0.0696      0.5793      1.3527
   4  -3   2      6.7250      0.0837     -6.7555     -0.0397
   5  -4   7      0.8390      0.0437      0.5406      0.6927
   6  -5  12      1.4684      0.1062      1.4309      0.3410
   6  -4 -10      3.6099      0.1349      3.3486     -2.3103
   6  -4  -9      4.5655      0.1216     -4.0770      0.0962
   7  -5  -3      1.1679      0.0657     -0.2648      1.1321
   8  -6   3      3.2806      0.1407      2.3275     -2.1658
   9  -7   8      1.1233      0.1288      0.6235      1.0717
  -8   6 -11      2.1490      0.1067      2.0836      0.8519
  -8   6 -10      2.6609      0.1029      2.1712     -1.4186
  -8   6  -9      2.9844      0.1227     -2.9108     -0.0210
  -7   5   0      3.0086      0.1273      2.8982     -0.0000
  -6   4   7      1.8742      0.1428      1.7937     -0.8805
  -6   4   8      2.4796      0.1184     -0.5413      2.6520
  -5   3  13      3.0485      0.1641     -1.2229     -1.7758
  -5   3  14      1.0183      0.1221      0.3965      1.0414
  -4   3  -4      0.7650      0.0201     -0.3905      0.5642
  -3   2   4      1.4126      0.0845      0.5793     -1.3527
  -1   1  -9      1.9273      0.0671     -0.1126      2.0024
   1  -1   7      9.8513      0.1237     -9.9761     -2.8948
   2  -2  12      2.5025      0.1187     -2.6138      1.2149
   2  -2  13      6.2546      0.1316      4.1074     -4.0039
   3  -2  -6      1.0027      0.1039     -0.5961     -1.3852
   4  -3   2      6.8859      0.0965     -6.7555     -0.0397
   5  -4   8      4.9855      0.0907     -4.4130     -1.6662
   6  -4 -16      0.5009      0.2439     -0.4468     -0.7121
   6  -4 -15      2.6216      0.1282      2.7485     -1.2803
   6  -4 -14      0.8781      0.2198      1.3966      0.5814
   7  -5  -5      0.7620      0.0505     -0.3856      0.6840
   8  -6   2      2.2153      0.1120      0.8983      1.8565
   9  -7   8      1.5471      0.0876      0.6235      1.0717
  -8   6 -11      2.2170      0.1230      2.0836      0.8519
  -8   6 -10      3.3255      0.1346      2.1712     -1.4186
  -8   6  -9      3.1818      0.1039     -2.9108     -0.0210
  -8   6  -8      1.7316      0.1127     -0.4732     -1.6774
  -7   5   2      5.3904      0.0924      5.5549      0.2385
  -7   5   3      1.3096      0.0914     -0.2648     -1.1321
  -6   4  10      3.9698      0.1084      3.3486      2.3103
  -6   4  11      2.9649      0.0987      2.7956     -1.2846
  -4   3  -3      8.8190      0.1111      8.8640     -2.4131
  -3   2   6      1.8333      0.1240     -0.5961      1.3852
  -1   1 -14      1.3734      0.1354      0.4013     -1.4905
  -1   1 -13      2.0899      0.1312      1.7503     -2.0265
  -1   1 -12      3.0581      0.1433      2.6406     -0.7917
   1  -1   8      4.7240      0.0872      2.9949      3.1503
   3  -2 -12      2.4413      0.1360      2.2720     -0.4106
   3  -2 -11      2.2594      0.1167      1.9951      1.1325
   3  -2 -10      1.9801      0.0841      0.0511     -1.8885
   3  -2  -9      1.0989      0.0710      0.4320     -1.0077
   4  -3   1      2.5017      0.0808     -1.6088      2.2330
   5  -4   8      5.2409      0.0963     -4.4130     -1.6662
   7  -5 -14      0.8709      0.1152      0.6239      0.7828
   7  -5 -13      0.2370      0.3615     -0.1335      0.1962
   7  -5 -12      1.8858      0.1387     -1.7818      1.8792
   7  -5 -11      0.7402      0.1718     -0.6230      0.3247
   7  -5 -10      2.5288      0.0983     -1.1319      2.7345
   8  -6  -1      4.2674      0.1044      4.1912      0.3686
   8  -6   0      3.5948      0.1073     -3.3920      0.0000
   9  -7   6      0.1425      0.1225     -0.2646      0.1225
   9  -7   7      2.1826      0.1125      1.9125      0.7777
   9  -7   8      1.5330      0.1349      0.6235      1.0717
  -8   6 -11      2.1169      0.1009      2.0836      0.8519
  -8   6 -10      2.6208      0.0942      2.1712     -1.4186
  -8   6  -9      2.8346      0.1144     -2.9108     -0.0210
  -8   6  -8      1.7281      0.1477     -0.4732     -1.6774
  -7   5   5      0.9158      0.0728     -0.3856     -0.6840
  -7   5   6      1.8830      0.1137      1.6069     -0.9873
  -6   4  14      1.4479      0.1302      1.3966     -0.5814
  -6   4  15      3.0417      0.1137      2.7485      1.2803
  -4   3  -3      8.8418      0.1139      8.8640     -2.4131
  -4   3  -2      6.5130      0.0953     -6.7555      0.0397
  -3   2   8      3.9023      0.0937      2.2983      3.0303
  -3   2   9      1.5145      0.1654      0.4320      1.0077
   1  -1  10      2.1837      0.0722     -0.4442      2.0279
   4  -3   0      2.4496      0.0849     -2.3552      0.0000
   5  -4   9      0.2517      0.0592      0.1873      0.1839
   5  -4  10      4.5485      0.1090     -1.4531     -3.6909
   8  -6  -5      7.3876      0.1336      7.1445     -1.0863
   8  -6  -4      3.4419      0.0975     -3.6872      0.2734
   8  -6  -3      3.4784      0.1065     -2.3275     -2.1658
   8  -6  -2      2.2312      0.1358      0.8983     -1.8565
   9  -7   6      0.2862      0.0434     -0.2646      0.1225
   9  -7   7      2.4663      0.0975      1.9125      0.7777
   9  -7   8      1.0251      0.0903      0.6235      1.0717
  -8   6 -11      1.8857      0.1557      2.0836      0.8519
  -8   6 -10      3.1908      0.1451      2.1712     -1.4186
  -8   6  -9      3.0717      0.1170     -2.9108     -0.0210
  -8   6  -8      2.0231      0.1367     -0.4732     -1.6774
  -8   6  -7      1.6707      0.0867      1.3700      0.7844
  -8   6  -6      3.1907      0.1205      2.2147      1.4975
  -8   6  -5      7.0634      0.1362     -7.1445      1.0863
  -7   5  10      2.7496      0.0919     -1.1319     -2.7345
  -7   5  11      0.7959      0.2466     -0.6230     -0.3247
  -4   3  -2      6.4488      0.1126     -6.7555      0.0397
  -4   3  -1      2.5799      0.0501     -1.6088     -2.2330
  -4   3   0      2.3416      0.0684     -2.3552     -0.0000
  -3   2  12      2.5714      0.1147      2.2720      0.4106
  -3   2  13      2.3686      0.0789     -1.7066     -1.3513
   1  -1  12      2.4021      0.1028      2.6406      0.7917
   1  -1  13      2.6765      0.0849      1.7503      2.0265
   4  -3 -16      0.1411      0.0291      0.1210     -0.0602
   4  -3 -15      2.1298      0.2718     -0.3319     -2.3750
   4  -3 -14      1.0627      0.2191      0.2248     -1.2091
   4  -3 -13      1.8255      0.1047      1.4923     -1.6094
   4  -3 -12      1.8299      0.1149      2.0249     -0.6785
   4  -3 -11      1.7191      0.1187     -1.5214     -0.9669
   4  -3 -10      1.4639      0.0657     -0.2611     -1.6197
   4  -3  -9      1.4205      0.0622      0.0738      1.5549
   4  -3  -8      3.4864      0.1057      2.3737     -2.0894
   4  -3  -7      6.8646      0.1060     -6.7161      1.9553
   4  -3  -6      1.5121      0.0493     -0.1806     -1.3655
   4  -3  -5      5.3197      0.0797     -3.6825      3.1252
   4  -3  -4      0.7408      0.0260     -0.3905      0.5642
   4  -3  -3      9.3329      0.1204     -8.8640      2.4131
   5  -4   9      0.4355      0.1137      0.1873      0.1839
   5  -4  10      3.8856      0.1020     -1.4531     -3.6909
   5  -4  11      0.4927      0.2144     -0.4608     -0.2397
   9  -7   3      2.9494      0.1184      3.1476      0.6333
   9  -7   4      0.4633      0.1441      0.3852     -0.5498
   9  -7   5      1.6214      0.1263      0.5642      1.4157
   9  -7   6      0.4544      0.0868     -0.2646      0.1225
  -8   6 -11      1.9399      0.1014      2.0836      0.8519
  -8   6 -10      2.3021      0.1137      2.1712     -1.4186
  -8   6  -9      2.7818      0.1295     -2.9108     -0.0210
  -8   6  -8      2.2135      0.1813     -0.4732     -1.6774
  -8   6  -7      1.8278      0.1196      1.3700      0.7844
  -8   6  -6      2.3149      0.1676      2.2147      1.4975
  -8   6  -5      7.4851      0.1394     -7.1445      1.0863
  -8   6  -4      3.6918      0.1236     -3.6872      0.2734
  -8   6  -3      3.4320      0.1205      2.3275      2.1658
  -8   6  -2      1.9118      0.1281      0.8983     -1.8565
  -8   6  -1      4.2685      0.1411     -4.1912     -0.3686
  -8   6   0      3.5948      0.1337     -3.3920     -0.0000
  -8   6   1      4.5600      0.1274      4.1912     -0.3686
  -8   6   2      2.0671      0.1032      0.8983      1.8565
  -8   6   3      3.2201      0.0953     -2.3275      2.1658
  -4   3 -13      2.2463      0.0622     -1.4923      1.6094
  -4   3 -12      2.0658      0.1143      2.0249     -0.6785
  -4   3 -11      1.8653      0.0653      1.5214      0.9669
  -4   3 -10      2.5472      0.1900     -0.2611     -1.6197
  -4   3  -9      2.3311      0.0858     -0.0738     -1.5549
  -4   3  -8      3.2513      0.1023      2.3737     -2.0894
  -4   3   2      6.3732      0.1070     -6.7555     -0.0397
  -4   3   3      9.4812      0.1295     -8.8640     -2.4131
  -4   3   4      0.6066      0.0187     -0.3905     -0.5642
  -4   3   5      4.8378      0.0704     -3.6825     -3.1252
   0   0 -10     14.2970      0.1716    -13.9960      1.9104
   0   0  -8     16.0280      0.1854     12.9720      9.7534
   0   0  -6     11.7370      0.1375     -9.7760      2.5530
   0   0  -4      7.5278      0.0831      8.5561     -0.9409
   5  -4  11      0.4647      0.1116     -0.4608     -0.2397
   5  -4  12      4.1563      0.1221     -2.4456     -2.3954
   9  -7   0      1.3686      0.0945     -1.2657     -0.0000
   9  -7   1      0.3698      0.0372      0.2418      0.1613
   9  -7   2      2.0713      0.1477     -1.6806      0.4294
   9  -7   3      3.4155      0.1196      3.1476      0.6333
   9  -7   4      0.4409      0.1768      0.3852     -0.5498
  -8   6 -10      3.2679      0.1609      2.1712     -1.4186
  -8   6  -9      2.8808      0.1089     -2.9108     -0.0210
  -8   6  -8      1.9614      0.1458     -0.4732     -1.6774
  -8   6  -7      1.4205      0.0767      1.3700      0.7844
  -8   6  -6      2.5436      0.1433      2.2147      1.4975
  -4   3  -9      1.5745      0.0699     -0.0738     -1.5549
  -4   3  -8      2.8346      0.0796      2.3737     -2.0894
  -4   3  -7      7.3881      0.1199      6.7161     -1.9553
  -4   3  -6      1.4043      0.0775     -0.1806     -1.3655
  -4   3  12      2.4401      0.1967      2.0249      0.6785
  -4   3  13      2.6208      0.1724      1.4923      1.6094
  -4   3  14      1.0976      0.1097      0.2248      1.2091
  -4   3  15      2.1606      0.0838     -0.3319      2.3750
  -4   3  16      0.1946      0.0427      0.1210      0.0602
   0   0   4      8.4060      0.1028      8.5561      0.9409
   0   0   6     10.0200      0.1239     -9.7760     -2.5530
   0   0   8     16.7390      0.1964     12.9720     -9.7534
   0   0  10     14.9190      0.1851    -13.9960     -1.9104
   5  -4 -11      0.4174      0.1711      0.4608     -0.2397
   5  -4 -10      3.8026      0.0970     -1.4531      3.6909
   5  -4  -9      0.2521      0.1040     -0.1873      0.1839
   5  -4  -8      4.1928      0.0962     -4.4130      1.6662
  -8   6  -9      2.7460      0.1363     -2.9108     -0.0210
  -8   6  -8      1.8779      0.1848     -0.4732     -1.6774
  -8   6  -7      1.4751      0.1075      1.3700      0.7844
  -8   6  -6      2.7121      0.1353      2.2147      1.4975
  -4   3  -6      1.3340      0.1541     -0.1806     -1.3655
  -4   3  -5      4.9271      0.0911      3.6825     -3.1252
   1  -1 -12      2.4534      0.1408      2.6407     -0.7917
   1  -1 -11      2.4090      0.1076      1.8896      1.2664
   5  -4  -4      0.5701      0.0325     -0.1253      0.5394
   5  -4  -3      1.0225      0.0982      0.2435     -1.0473
   6  -5 -13      1.5037      0.1560     -1.2766      0.9297
   6  -5 -12      0.9308      0.3029      1.4309     -0.3410
  -8   6  -8      1.8003      0.1083     -0.4732     -1.6774
  -8   6  -7      1.6091      0.1002      1.3700      0.7844
  -5   4   5      0.5665      0.1479      0.3503      0.5846
  -5   4   6      2.9215      0.1158      2.5100     -1.7458
  -5   4   7      1.4065      0.1558     -0.5406     -0.6927
  -4   3  -5      4.7100      0.0778      3.6825     -3.1252
  -3   2 -13      2.1030      0.1371      1.7066     -1.3513
  -3   2 -12      2.4286      0.1098      2.2719     -0.4106
  -1   1  14      1.2011      0.1765      0.4013      1.4905
  -1   1  15      2.8178      0.1123      0.3897     -2.8825
   1  -1  -8      4.5165      0.0920      2.9949     -3.1503
   2  -2 -14      1.4031      0.1634      1.7546      0.9086
   4  -3  10      1.9762      0.1352     -0.2611      1.6197
   4  -3  11      1.9292      0.0995      1.5214     -0.9669
   4  -3  12      1.9117      0.1121      2.0249      0.6785
   4  -3  13      2.1263      0.1217     -1.4923     -1.6094
   5  -4  -1      0.7537      0.1549     -0.1309      1.0139
   5  -4   0      4.9466      0.0810      4.8444      0.0000
   6  -5  -8      2.3081      0.1653      1.6193     -1.5518
   6  -5  -7      4.3509      0.1034      4.1368     -1.3246
   7  -6 -14      0.7712      0.2735      0.1718     -0.7416
   7  -6 -13      1.5075      0.1624      0.9301     -1.1992
  -8   6  -9      2.8778      0.1070     -2.9108     -0.0210
  -8   6  -8      1.5859      0.0843     -0.4732     -1.6774
  -6   5  10      1.6763      0.1198      0.0782      1.2804
  -6   5  11      1.6604      0.1785      1.3274     -0.6951
  -6   5  12      1.3249      0.1314      1.4309      0.3410
  -6   5  13      1.2093      0.1639     -1.2766     -0.9297
  -6   5  14      1.1229      0.2042     -0.0125      0.9734
  -5   4   1      1.0506      0.1603     -0.1309     -1.0139
  -5   4   2      8.9345      0.1193      8.9524      0.3814
  -4   3  -6      1.3713      0.1047     -0.1806     -1.3655
  -4   3  -5      4.9777      0.0943      3.6825     -3.1252
  -3   2 -11      2.3696      0.0958     -1.9951     -1.1325
  -1   1   8      4.4541      0.0946      2.9949      3.1503
  -1   1   9      2.0029      0.1054      0.1126      2.0025
   1  -1  -6      2.5803      0.0769      0.0278     -2.5941
   2  -2 -11      4.7023      0.1115      3.8352      2.1667
   3  -3 -15      0.5423      0.1054      0.4536     -0.0734
   4  -3   9      1.4835      0.1208     -0.0738      1.5549
   4  -3  10      1.5049      0.1371     -0.2611      1.6197
   4  -3  11      1.8687      0.1329      1.5214     -0.9669
   4  -3  12      2.0181      0.1250      2.0249      0.6785
   5  -4   2      8.7265      0.1147      8.9524      0.3814
   6  -5  -4      0.8251      0.1186      0.0880      0.6139
   7  -6  -9      1.0656      0.0810      0.3654      1.2082
   7  -6  -8      1.9172      0.1281      1.5350     -0.9058
  -8   6  -8      1.7726      0.1136     -0.4732     -1.6774
  -6   5   6      0.4428      0.1051     -0.4885      0.4468
  -6   5   7      4.5185      0.1018      4.1368      1.3246
  -5   4   0      4.9576      0.0882      4.8444     -0.0000
  -4   3  -5      4.7820      0.1151      3.6825     -3.1252
  -3   2  -9      1.1589      0.0815     -0.4320      1.0077
  -2   2  12      2.4807      0.1503     -2.6138      1.2149
  -2   2  13      5.7308      0.1181     -4.1074      4.0039
  -2   2  14      1.8867      0.1126      1.7546     -0.9086
  -1   1   6      2.8686      0.1088      0.0278      2.5941
   2  -2  -9      5.9896      0.1082     -6.1745      0.3021
   3  -3 -12      4.5207      0.1216     -2.9629      3.0807
   4  -4 -16      1.1467      0.2991     -0.4577     -0.7839
   4  -4 -15      2.9104      0.1170     -3.2734      1.5470
   4  -3   8      3.0978      0.0942      2.3737      2.0894
   5  -4   2      9.3069      0.1224      8.9524      0.3814
   6  -5  -2      3.5430      0.0917     -3.6853     -0.6188
   7  -6  -6      0.5589      0.1680     -0.0108     -0.6699
  -9   7  -5      1.2805      0.0839      0.5642     -1.4157
  -8   6  -9      2.9447      0.1182     -2.9108     -0.0210
  -8   6  -8      1.2825      0.1089     -0.4732     -1.6774
  -7   6   8      2.0358      0.1573      1.5350      0.9058
  -7   6   9      1.1319      0.1113      0.3654     -1.2082
  -6   5   3      5.9589      0.0987      5.7823      1.3608
  -6   5   4      0.7250      0.1204      0.0880     -0.6139
  -5   4  -1      0.9763      0.0500      0.1308     -1.0139
  -4   3  -5      4.8742      0.0960      3.6825     -3.1252
  -3   2  -9      1.3191      0.0642     -0.4320      1.0077
  -3   3  15      0.7168      0.1745      0.4536      0.0734
  -3   3  16      1.5838      0.0861     -1.5033      0.7110
  -2   1 -12      5.1566      0.1149     -3.3653      3.4224
  -2   2   9      6.0567      0.1060     -6.1745     -0.3021
  -1   1   4      1.4626      0.0800     -0.1561     -1.1190
   2  -2  -7      2.8733      0.0559      2.8149      0.4953
   3  -3 -10      6.3079      0.1554     -2.0200      4.8759
   3  -2  12      2.2161      0.0778      2.2719      0.4106
   3  -2  13      2.0703      0.1021      1.7066      1.3513
   4  -4 -13      4.3054      0.1355      3.3270      3.1669
   4  -3   7      6.6540      0.1121      6.7161      1.9553
   5  -5 -16      0.2952      0.0922      0.1188     -0.2557
   5  -5 -15      1.6158      0.0912      0.0081     -1.9454
   5  -4   3      1.1123      0.0862     -0.2435     -1.0473
   6  -5  -1      1.1031      0.0348     -0.4831     -0.8949
   7  -6  -4      0.4314      0.0377     -0.3844      0.1763
  -9   7  -5      1.5152      0.1079      0.5642     -1.4157
  -8   6  -9      3.6474      0.1422     -2.9108     -0.0210
  -8   6  -8      1.8277      0.0801     -0.4732     -1.6774
  -7   5 -11      0.8018      0.1557      0.6230     -0.3247
  -7   6   6      0.9185      0.0341     -0.0108      0.6699
  -6   5   2      3.6455      0.1194     -3.6853      0.6188
  -5   4  -2      8.6718      0.1238      8.9524     -0.3814
  -4   3  -5      4.4037      0.0918      3.6825     -3.1252
  -4   4  15      3.9113      0.0984     -3.2734     -1.5470
  -4   4  16      1.3532      0.2316     -0.4577      0.7839
  -3   2  -8      3.7696      0.0985      2.2983     -3.0303
  -3   3  11      0.8593      0.0829     -0.6386     -0.3065
  -2   2   7      3.9299      0.1081      2.8149     -0.4953
  -1   0 -13      3.0473      0.2401     -1.7503      2.0265
   1  -1  -3     19.5120      0.2072     18.5230     -5.1089
   2  -1  14      2.2023      0.1740      0.9103     -1.3887
   3  -3  -8      5.5329      0.0735     -5.8698      2.1775
   3  -2  10      2.1641      0.0774      0.0511      1.8885
   4  -4 -11      4.1158      0.0741     -3.2274     -1.6337
   4  -3   7      6.8554      0.1345      6.7161      1.9553
   5  -5 -13      1.5716      0.1437      1.3528     -0.6860
   6  -6 -15      0.0179      0.0032     -0.0059     -0.0247
   6  -5   1      1.0945      0.1346      0.4831     -0.8949
   7  -6  -2      3.6755      0.1478     -3.0183      0.2394
   8  -7  -4      0.7132      0.1493     -0.5556     -0.0285
  -9   7  -6      0.3055      0.0521     -0.2646     -0.1225
  -8   6  -9      3.1800      0.1624     -2.9108     -0.0210
  -7   5 -11      1.1169      0.0743      0.6230     -0.3247
  -7   6   4      0.7585      0.0574     -0.3844     -0.1763
  -6   5   1      0.9662      0.0908     -0.4831      0.8949
  -5   4  -2      8.9110      0.1373      8.9524     -0.3814
  -5   5  16      0.2254      0.1021      0.1188      0.2557
  -4   3  -5      4.7657      0.0837      3.6825     -3.1252
  -4   4  12      2.4492      0.1275     -2.0643      0.9871
  -3   3   9      0.4515      0.0173      0.2688      0.2836
  -1   0 -12      2.7468      0.1036      2.6407     -0.7917
   0  -1 -14      1.1650      0.1597      0.4013     -1.4905
   2  -1  12      4.6968      0.1015     -3.3653     -3.4224
   3  -3  -7      1.5097      0.0405      0.8588     -1.0318
   3  -2   9      1.0409      0.0509     -0.4320     -1.0077
   4  -4  -9      4.3208      0.0864      4.9241     -0.1440
   4  -3   6      1.8676      0.0867     -0.1806      1.3655
   5  -5 -11      1.6054      0.0972     -1.5420     -0.7585
   5  -4   4      0.6334      0.0183     -0.1253     -0.5394
   6  -6 -13      0.0265      0.0021     -0.0036     -0.0285
   7  -6  -1      1.4535      0.0582      1.1414      0.8530
   8  -7  -3      0.4052      0.0423      0.0500     -0.3650
  -9   7  -6      0.2584      0.0331     -0.2646     -0.1225
  -8   6  -9      2.9622      0.1457     -2.9108     -0.0210
  -7   5 -11      0.8135      0.1600      0.6230     -0.3247
  -7   6   2      2.4773      0.1051     -3.0183     -0.2394
  -6   5   0      1.5734      0.0629     -1.5687      0.0000
  -5   5  13      1.3141      0.0861      1.3528      0.6860
  -4   3  -5      5.0267      0.0918      3.6825     -3.1252
  -4   4  10      5.5818      0.2130      4.2762      3.0605
  -3   2  -7      7.5328      0.1033     -7.3541      2.4424
  -3   3   7      1.5639      0.0417      0.8588      1.0318
  -1   0 -11      2.2093      0.0858      1.8896      1.2664
   1  -2 -14      1.4260      0.1233      0.9103      1.3887
   1  -1  -2     18.5490      0.2005    -16.1090      1.1051
   1   0  13      2.7328      0.0998     -1.7503     -2.0265
   1   0  14      1.9780      0.1427      0.4013      1.4905
   2  -2  -4     13.8480      0.1531    -14.7950      1.2359
   3  -3  -6      3.6398      0.0843      3.5307      2.3579
   4  -3   6      1.1669      0.1263     -0.1806      1.3655
   5  -5  -9      0.7048      0.0614     -0.4295      0.3311
   5  -4   4      0.4535      0.0512     -0.1253     -0.5394
   6  -6 -11      0.0361      0.0057      0.0206      0.0287
   6  -5   2      3.7902      0.1271     -3.6853      0.6188
   7  -6   0      0.5844      0.0309     -0.4689      0.0000
   8  -7  -1      0.3345      0.0176     -0.0640      0.3292
  -7   5 -10      2.5581      0.1465     -1.1319      2.7345
  -7   6   1      2.0521      0.1976      1.1414     -0.8530
  -6   4 -12      1.9098      0.0881     -1.6734     -0.7965
  -6   5  -1      1.1324      0.0959      0.4831      0.8949
  -6   6  13      0.0297      0.0023     -0.0036      0.0285
  -5   4  -3      0.9390      0.0925     -0.2435      1.0473
  -5   5  10      1.4737      0.1108      0.2328      1.3603
  -4   4   8      3.6820      0.1212     -0.4780      3.4957
  -3   3   6      4.2301      0.0783      3.5307     -2.3579
  -2   1  -8      7.4630      0.1196     -6.9800      2.7003
   0  -1 -11      2.2864      0.0774     -1.8896     -1.2664
   0   1  14      1.5795      0.1043      0.4013      1.4905
   2  -3 -14      1.0516      0.1157      0.1752     -1.4330
   3  -4 -15      1.2637      0.1528     -0.3319     -2.3750
   3  -3  -5      1.0555      0.0611     -0.5340      0.9936
   4  -3   6      1.2192      0.0541     -0.1806      1.3655
   5  -5  -8      3.0208      0.1276      1.3417     -2.1452
   5  -4   4      0.7311      0.0300     -0.1253     -0.5394
   6  -6  -9      0.0359      0.0104      0.0220      0.0360
   7  -7 -10      0.6338      0.2266     -0.4933     -0.7072
   7  -6   1      1.6778      0.1714     -1.1414      0.8530
   8  -7   0      2.3615      0.1069      2.1077      0.0000
  -9   7  -7      2.0818      0.1053      1.9125     -0.7777
  -7   5 -10      2.6390      0.0924     -1.1319      2.7345
  -6   6  10      8.1686      0.1755     -6.7464     -0.9603
  -5   4  -3      1.1676      0.1115     -0.2435      1.0473
  -3   2  -6      1.2640      0.1190     -0.5961     -1.3852
  -2   2   3     15.0360      0.1647      9.6915    -12.4800
  -1   0  -9      1.7021      0.1181      0.1126     -2.0025
  -1   2  14      2.3519      0.2248      0.9103     -1.3887
   0  -1 -10      2.4792      0.0913     -0.4442     -2.0279
   0   1  12      2.6043      0.1522      2.6407      0.7917
   1   0  10      1.8353      0.0980     -0.4442      2.0279
   3  -4 -14      1.1187      0.0747      0.2248     -1.2091
   3  -3  -4      1.3433      0.0429      0.4213      1.1683
   3  -2   7      7.8008      0.1119     -7.3541     -2.4424
   4  -5 -15      0.4039      0.0487     -0.3623      0.0741
   5  -4   4      0.6307      0.0751     -0.1253     -0.5394
   6  -5   3      6.2040      0.1118     -5.7823     -1.3608
   7  -6   2      3.2968      0.1288     -3.0183     -0.2394
  -9   7  -7      2.0347      0.1718      1.9125     -0.7777
  -7   5 -10      2.5323      0.1349     -1.1319      2.7345
  -6   4 -11      3.0009      0.1557     -2.7957     -1.2846
  -6   5  -2      3.7135      0.0908     -3.6853     -0.6188
  -6   6   9      0.0430      0.0111      0.0220     -0.0360
  -5   5   7      4.3368      0.1087     -4.2456     -1.6049
  -3   2  -6      1.6400      0.0878     -0.5961     -1.3852
  -3   3   4      1.5363      0.0617      0.4213     -1.1683
  -2   3  14      1.3123      0.2198      0.1752      1.4330
  -1   2  12      4.7402      0.1103     -3.3653     -3.4224
   0   1  11      2.4985      0.0740     -1.8896      1.2664
   2  -1   8      7.5275      0.1399     -6.9800     -2.7003
   5  -6 -14      0.9386      0.1188     -0.0125     -0.9734
   7  -6   2      2.9028      0.1043     -3.0183     -0.2394
   8  -7   1      0.3578      0.0566      0.0640      0.3292
  -8   6  -9      2.8025      0.1062     -2.9108     -0.0210
  -8   7   0      2.4786      0.1712      2.1077      0.0000
  -7   5 -10      3.1823      0.1324     -1.1319      2.7345
  -7   6  -1      1.2678      0.1023     -1.1414     -0.8530
  -6   4 -11      2.9174      0.1303     -2.7957     -1.2846
  -6   6   7      0.0432      0.0026     -0.0398      0.0311
  -5   3 -12      1.8979      0.1224      1.8845     -0.7756
  -5   5   6      0.7255      0.0453     -0.5472      0.5364
  -4   5  15      0.2842      0.0661     -0.3623     -0.0741
  -2   3  12      2.0686      0.1166      2.2720      0.4106
  -1   1   1      7.0483      0.0995     -4.2177      5.5196
   1  -1  -1      7.6476      0.1142     -4.2177     -5.5196
   2  -2  -2     14.4080      0.1564      3.7931    -14.4650
   3  -4 -11      2.2598      0.1408     -1.5214     -0.9669
   4  -5 -12      3.4157      0.1374     -2.4456      2.3954
   5  -6 -13      1.5158      0.2114     -1.2766      0.9297
   6  -6  -5      0.0593      0.0080     -0.0491     -0.0286
   6  -5   4      0.5832      0.1018      0.0880     -0.6139
   7  -7  -6      0.8454      0.1086      0.2981     -0.8427
   7  -6   3      3.7836      0.1106      3.7667      0.9616
   8  -7   2      4.2868      0.1256      4.1204      0.4008
  -6   6   6      4.0838      0.1067     -4.3361     -0.5343
  -5   5   5      3.2039      0.1556     -1.5710     -3.0592
  -4   4   4      9.3200      0.1517     -8.5517     -0.6851
  -4   5  13      0.1592      0.0179      0.0979      0.1230
  -3   4  12      2.2388      0.1176      2.0249      0.6785
  -2   3  11      2.4081      0.1085      1.9951     -1.1325
  -1   2  10      5.7351      0.1128     -2.2932     -5.5949
   0  -1  -8      4.3774      0.1043      2.9949     -3.1503
   0   1   9      2.5918      0.1625     -0.1126     -2.0024
   1   0   8      4.0262      0.0980      2.9949      3.1503
   4  -5 -11      0.5222      0.1715      0.4608     -0.2397
   4  -4  -3      8.4081      0.1072     -5.2940     -6.4974
   6  -7 -12      1.3527      0.2144      1.2321     -0.5622
   6  -5   4      0.5664      0.0629      0.0880     -0.6139
   7  -7  -5      2.4933      0.0948      2.0779     -0.9563
  -9   7  -8      0.9952      0.1000      0.6235     -1.0717
  -8   7  -1      0.2793      0.0295      0.0640     -0.3292
  -7   6  -2      3.1082      0.1026     -3.0183      0.2394
  -6   5  -3      6.9278      0.1550     -5.7823      1.3608
  -6   6   5      0.0571      0.0078     -0.0491      0.0286
  -5   3 -11      1.3913      0.1859     -1.0205     -0.8044
  -5   5   4      1.1388      0.1028      0.6800     -1.0159
  -5   6  13      1.1830      0.0795     -1.2766     -0.9297
  -4   2 -12      3.5544      0.1297      0.7910      2.8524
  -4   5  12      3.1485      0.1222     -2.4456     -2.3954
  -3   4  11      1.6829      0.1327     -1.5214      0.9669
  -2   0 -13      5.4696      0.1257     -4.1074     -4.0039
  -2   3  10      1.9256      0.0655      0.0511      1.8885
  -1  -1 -14      1.5044      0.0415      0.9103      1.3887
   0   1   8      4.5497      0.0925      2.9949      3.1503
   1  -2  -8      7.5270      0.1122     -6.9800      2.7003
   3  -3  -2     14.0980      0.1597     14.3110     -0.1256
   3  -2   6      1.8786      0.0510     -0.5961      1.3852
   4  -5 -10      3.4894      0.0986     -1.4531      3.6909
   5  -5  -3      7.6530      0.1102     -7.1294      1.6427
   6  -7 -11      0.9671      0.0723     -0.7887     -0.5384
   6  -5   4      0.8208      0.0448      0.0880     -0.6139
   7  -7  -4      0.3891      0.0122     -0.4199      0.0678
   7  -5  12      1.9647      0.1290     -1.7818     -1.8792
   8  -7   3      0.3465      0.0467     -0.0500     -0.3650
  -9   7  -8      1.3199      0.1393      0.6235     -1.0717
  -7   7   5      2.2599      0.0822      2.0779      0.9563
  -6   4 -10      4.1119      0.1291      3.3486     -2.3103
  -6   6   4      4.3095      0.1142      4.0010     -0.1509
  -5   4  -4      0.4484      0.0221     -0.1253      0.5394
  -3   1 -12      2.2562      0.1465      2.2719     -0.4106
  -3   3   2     13.3750      0.1539     14.3110      0.1256
  -2   1  -6      5.6365      0.0932      4.5406      3.0846
  -2   3   9      1.2207      0.1373      0.4320      1.0077
   0  -1  -7     10.6460      0.1372     -9.9761      2.8948
   1  -3 -14      1.2759      0.2325      0.1752     -1.4330
   1   0   7     10.6150      0.1424      9.9761      2.8948
   2  -3  -8      3.6998      0.0882      2.2983     -3.0303
   3  -5 -15      1.6284      0.2490      0.4402      2.2117
   4  -5  -9      0.2573      0.0152     -0.1873      0.1839
   4  -4  -2      7.8686      0.1131      1.8966     -6.7784
   6  -6  -3      0.0658      0.0049      0.0631      0.0159
   6  -4  12      1.5506      0.1572     -1.6734      0.7965
   7  -6   4      0.4053      0.0509     -0.3844     -0.1763
   7  -5  12      2.2380      0.1655     -1.7818     -1.8792
   8  -6  11      1.8188      0.1079      2.0836     -0.8519
  -9   7  -8      1.7736      0.1221      0.6235     -1.0717
  -8   7  -2      3.8569      0.1802      4.1204     -0.4008
  -7   6  -3      3.5142      0.1577      3.7667     -0.9616
  -7   7   4      0.3909      0.0122     -0.4199     -0.0678
  -6   4 -10      3.9817      0.1414      3.3486     -2.3103
  -5   4  -4      0.4557      0.0383     -0.1253      0.5394
  -5   6  10      1.1990      0.1351      0.0782      1.2804
  -4   4   2      7.6665      0.1086      1.8966      6.7784
  -2   0 -12      3.2151      0.1056     -2.6138     -1.2149
  -2   2   1     16.6950      0.1791    -16.4950      2.8424
  -2   3   8      4.1143      0.1049      2.2983      3.0303
  -1   3  15      2.1341      0.1165     -0.1704      2.5674
   0   1   7     10.4330      0.1331     -9.9761     -2.8948
   1  -3 -13      1.8012      0.1965      1.7066     -1.3513
   1   1  14      1.2874      0.1060      0.9103     -1.3887
   2  -1   6      5.2056      0.1002      4.5406     -3.0846
   3  -5 -14      1.0020      0.1348      0.3965     -1.0414
   3  -1  13      2.0376      0.1086     -1.7066     -1.3513
   4  -6 -14      1.1829      0.3626      1.3966      0.5814
   4  -5  -8      4.7380      0.0943     -4.4130      1.6662
   5  -5  -2      4.3018      0.1196     -4.1079     -0.8610
   5  -4   5      0.6694      0.0360     -0.3503     -0.5846
   5  -3  12      1.7321      0.1368      1.8845      0.7756
   6  -4  12      1.5222      0.1646     -1.6734      0.7965
   8  -7   4      0.5930      0.0906     -0.5556      0.0285
   8  -6  11      2.4815      0.1556      2.0836     -0.8519
   9  -8   4      0.3817      0.0450      0.1835     -0.4175
  -9   7  -8      1.5541      0.2752      0.6235     -1.0717
  -7   5  -9      0.4106      0.0728     -0.2207      0.2493
  -7   6  -3      4.3638      0.1667      3.7667     -0.9616
  -5   3 -10      1.5356      0.1644     -0.5771     -1.2960
  -5   4  -4      0.5110      0.0239     -0.1253      0.5394
  -5   6   9      0.7676      0.0993      0.0187      0.8033
  -3   1 -11      2.2776      0.1100      1.9951      1.1325
  -3   2  -5      5.9051      0.1231     -3.6505      4.8053
  -3   4   8      3.3445      0.1729      2.3737      2.0894
  -3   5  15      1.9791      0.1530      0.4402     -2.2117
  -1   3  14      1.2628      0.2317      0.1752      1.4330
   0  -2 -12      2.7435      0.1209     -2.6138     -1.2149
   3  -5 -13      2.0147      0.1570     -1.2229      1.7758
   3  -4  -7      7.2739      0.1304     -6.7161      1.9553
   3  -3  -1      2.0849      0.1226      0.1488     -1.9149
   4  -6 -13      3.2365      0.1598     -2.7312     -2.5833
   4  -2  12      2.8515      0.1213      0.7910     -2.8524
   5  -4   5      0.4932      0.0978     -0.3503     -0.5846
   7  -7  -2      2.8590      0.1170     -2.7160      0.6700
   7  -5  11      0.4025      0.2156      0.6230      0.3247
   8  -6  11      2.4357      0.1054      2.0836     -0.8519
   9  -8   4      0.4188      0.1652      0.1835     -0.4175
  -9   7  -8      1.2219      0.1179      0.6235     -1.0717
  -8   7  -3      0.3039      0.1267     -0.0500      0.3650
  -7   5  -9      0.3124      0.0732     -0.2207      0.2493
  -5   3 -10      1.4326      0.1264     -0.5771     -1.2960
  -5   6   8      1.9272      0.0877      1.6193      1.5518
  -4   6  14      1.6016      0.2263      1.3966     -0.5814
  -3   2  -5      5.8746      0.1072     -3.6505      4.8053
  -3   3   1      2.2582      0.1020      0.1488      1.9149
  -3   5  14      1.1189      0.1330      0.3965      1.0414
  -2   0 -11      4.5863      0.1264      3.8352      2.1667
  -1   3  13      2.2119      0.1187      1.7066      1.3513
   1  -2  -6      5.8704      0.1023      4.5406      3.0846
   2   0  12      2.0418      0.2130     -2.6138      1.2149
   3  -5 -12      1.4311      0.1969      1.8845     -0.7756
   4  -6 -12      1.3704      0.1385     -1.6734     -0.7965
   4  -4  -1      8.6825      0.1239      8.3977      1.2578
   4  -3   5      4.6013      0.1167      3.6825      3.1252
   5  -7 -12      2.2415      0.1943     -1.7818      1.8792
   5  -5  -1      0.8017      0.1184     -0.4501      0.8375
   5  -4   5      0.5623      0.1333     -0.3503     -0.5846
   6  -7  -7      4.0189      0.1273     -3.6961      0.9860
   6  -4  11      2.8630      0.1204     -2.7957      1.2846
   7  -5  11      0.8227      0.1094      0.6230      0.3247
   8  -6  11      2.1163      0.3019      2.0836     -0.8519
  -7   5  -9      0.5199      0.1024     -0.2207      0.2493
  -7   7   2      2.7105      0.1861     -2.7160     -0.6700
  -6   5  -4      0.5709      0.1080      0.0880      0.6139
  -4   2 -10     11.0010      0.1750    -10.5170      1.4833
  -4   4   1      8.6319      0.1252      8.3977     -1.2578
  -4   5   7      1.0071      0.1620     -0.5406     -0.6927
  -4   6  13      3.3908      0.1404     -2.7312      2.5833
  -1   2   6      5.4989      0.0991      4.5406     -3.0846
  -1   3  12      2.6346      0.1183      2.2719      0.4106
   0   2  12      3.1093      0.1864     -2.6138      1.2149
   1  -3 -11      1.8725      0.1507     -1.9951     -1.1325
   3  -5 -11      1.3791      0.2566      1.0205      0.8044
   3  -4  -6      1.4650      0.2139     -0.1806     -1.3655
   4  -5  -6      2.6184      0.1319      2.5100      1.7458
   4  -3   5      4.5591      0.1178      3.6825      3.1252
   5  -6  -6      0.5994      0.1494     -0.4885     -0.4468
   5  -4   5      0.7028      0.0889     -0.3503     -0.5846
   5  -3  11      1.1536      0.1881     -1.0205      0.8044
   6  -7  -6      0.7287      0.1374     -0.0108     -0.6699
   6  -5   5      2.8589      0.1050     -1.6988     -2.2388
   6  -4  11      3.0673      0.1616     -2.7957      1.2846
   7  -8  -6      1.2738      0.1549      1.3291      0.8970
   7  -6   5      2.1436      0.1220      1.9537      1.2946
   7  -5  11      0.8695      0.0846      0.6230      0.3247
   8  -7   5      0.3521      0.0326     -0.1478     -0.2124
   8  -6  11      2.2272      0.1275      2.0836     -0.8519
   9  -8   5      1.2908      0.0923     -0.5924     -1.1203
  -7   5  -9      0.4017      0.0851     -0.2207      0.2493
  -7   6  -4      0.6336      0.1072     -0.3844      0.1763
  -6   5  -4      0.9055      0.1749      0.0880      0.6139
  -5   5   1      0.8893      0.2197     -0.4501     -0.8375
  -4   6  12      1.9386      0.1450     -1.6734      0.7965
  -3   4   6      1.7142      0.1255     -0.1806      1.3655
  -2   0 -10      7.8057      0.1258      5.7443     -4.3105
  -1  -1 -10      5.2828      0.0957     -2.2931      5.5949
   0   2  11      4.6664      0.1057     -3.8353      2.1667
   2   0  11      4.5786      0.1143      3.8352     -2.1667
   4  -7 -15      1.1080      0.3981      0.0150      1.6614
   4  -3   5      5.0482      0.1312      3.6825      3.1252
   5  -4   5      0.6803      0.0764     -0.3503     -0.5846
   6  -5   5      2.8146      0.1753     -1.6988     -2.2388
   7  -6   5      2.2330      0.0809      1.9537      1.2946
   8  -7   5      0.2817      0.0712     -0.1478     -0.2124
   9  -8   5      1.0443      0.1690     -0.5924     -1.1203
  -8   7  -4      0.4738      0.1101     -0.5556     -0.0285
  -7   5  -9      0.3862      0.1067     -0.2207      0.2493
  -7   6  -4      0.4260      0.1700     -0.3844      0.1763
  -7   7   1      1.0144      0.1517     -1.1314      0.8860
  -6   4  -9      3.6301      0.1611      4.0770     -0.0962
  -6   7   6      0.6943      0.2004     -0.0108      0.6699
  -5   7  11      0.7101      0.0985     -0.6230     -0.3247
  -4   6  11      2.8484      0.1273      2.7956     -1.2846
  -3   5  11      1.4338      0.2147      1.0205     -0.8044
   1   0   5      8.5026      0.1252      6.5496      5.3202
   2  -3  -5      5.9174      0.0956      3.6505     -4.8053
   3  -4  -5      5.1265      0.1236     -3.6825      3.1252
   3  -3   0      7.7298      0.1423      7.8735     -0.0000
   3  -2   5      5.7510      0.1690     -3.6505     -4.8053
   4  -7 -14      0.5774      0.2323     -0.0021     -0.9590
   4  -5  -5      0.6610      0.0428      0.3503     -0.5846
   4  -4   0      7.8620      0.1059     -7.6132      0.0000
   4  -3   5      4.8525      0.1567      3.6825      3.1252
   5  -6  -5      2.6636      0.0918      1.6988     -2.2388
   5  -5   0      2.5344      0.0731     -2.9734      0.0000
   5  -4   5      0.7061      0.0506     -0.3503     -0.5846
   6  -6   0     17.4350      0.2181     16.2750      0.0000
   6  -5   5      2.5009      0.1137     -1.6988     -2.2388
  -8   7  -4      0.4496      0.1979     -0.5556     -0.0285
  -6   4  -9      4.1632      0.1796      4.0770     -0.0962
  -5   3  -9      2.0903      0.1800      0.3263      1.8270
  -4   5   5      0.6127      0.0406      0.3503      0.5846
  -4   6  10      5.3223      0.1621      3.3486      2.3103
  -3   4   5      5.3604      0.1277     -3.6825     -3.1252
  -3   5  10      1.5769      0.1933     -0.5771      1.2960
  -2   2   0     15.1540      0.1697    -15.3250      0.0000
  -2   4  10     11.5280      0.1680    -10.5170     -1.4833
  -2   5  15      2.3186      0.2655     -0.4402      2.2117
  -1   1   0      7.7933      0.1056     -8.4067      0.0000
  -1   3  10      2.3055      0.1428      0.0511      1.8885
   0   2  10      7.7322      0.1661      5.7443      4.3105
   1  -1   0      7.2685      0.1048     -8.4067     -0.0000
   2  -2   0     15.4120      0.1719    -15.3250     -0.0000
   2   0  10      7.9209      0.1598      5.7443      4.3105
   3  -5  -9      1.6109      0.2037     -0.3263     -1.8270
   3  -2   5      5.9078      0.1100     -3.6505     -4.8053
   3  -1  10      2.0625      0.1388      0.0511      1.8885
   4  -6  -9      4.8205      0.1794     -4.0770      0.0962
   4  -3   5      4.9897      0.1307      3.6825      3.1252
   4  -2  10     10.6760      0.1657    -10.5170     -1.4833
   5  -8 -13      1.3020      0.2883      0.9888     -0.9158
   5  -4   5      0.6181      0.0441     -0.3503     -0.5846
   5  -3  10      1.7884      0.1482     -0.5771      1.2960
   6  -4  10      5.3678      0.1665      3.3486      2.3103
   7  -8  -4      0.5459      0.1697     -0.5556     -0.0285
  -7   7   0      0.3321      0.0423     -0.4083      0.0000
  -6   6   0     16.9850      0.2197     16.2750      0.0000
  -5   5   0      2.5727      0.0780     -2.9734     -0.0000
  -4   4   0      8.2996      0.1110     -7.6132     -0.0000
  -3   0 -13      0.2281      0.1067     -0.1287      0.1624
  -2  -1 -13      1.8389      0.2445     -1.7066      1.3513
  -2   5  14      0.9506      0.1999      0.3965      1.0414
  -1  -2 -13      1.7881      0.1719      1.7066     -1.3513
  -1   4  14      0.9651      0.2350      0.2248      1.2091
   0  -3 -13      0.2463      0.0874      0.1287     -0.1624
   4  -5  -4      0.3453      0.2883     -0.1253      0.5394
   4  -3   5      4.4810      0.1126      3.6825      3.1252
   5  -8 -12      0.8079      0.2627      1.0776     -0.4356
   5  -7  -8      2.5206      0.1747     -3.1172      1.0430
   5  -4   5      0.6255      0.0977     -0.3503     -0.5846
   6  -8  -8      1.6337      0.1785     -0.4732     -1.6774
   6  -4  10      3.8136      0.1132      3.3486      2.3103
   7  -7   1      1.3488      0.1466      1.1314     -0.8860
   7  -5  10      2.5728      0.1187     -1.1319     -2.7345
   9  -8   6      0.3371      0.1955     -0.3422      0.0368
  -6   7   4      0.6757      0.2374     -0.3844     -0.1763
  -5   6   4      0.4476      0.2389      0.0880     -0.6139
   2  -5 -12      2.0359      0.2618      1.8845     -0.7756
   2  -4  -8     10.9640      0.1657      8.6400      6.3326
   2  -3  -4      1.6871      0.1666      0.5793      1.3527
   2   0   9      6.1574      0.1364     -6.1745     -0.3021
   4  -3   5      4.6277      0.1247      3.6825      3.1252
   6  -6   1      0.0653      0.0423     -0.0657      0.0092
   7  -8  -3      0.4339      0.1487      0.0500     -0.3650
   7  -5  10      2.7483      0.1655     -1.1319     -2.7345
   8  -7   6      1.3678      0.1467      1.3291     -0.8970
   9  -8   6      0.5104      0.3016     -0.3422      0.0368
  -5   7   8      3.3605      0.1311     -3.1172     -1.0430
  -4   6   8      2.9790      0.1185     -0.5413      2.6520
  -3   5   8      2.7056      0.1206      2.1288      1.5464
  -2  -1 -12      1.7837      0.1598      2.2719     -0.4106
  -1  -2 -12      2.0856      0.1687      2.2719     -0.4106
  -1   2   4      1.1755      0.1046      0.3897     -1.4759
   0  -2  -8      4.9386      0.1189     -0.2999     -4.9727
   0  -1  -4      1.2355      0.0820     -0.1561      1.1190
   1   2  13      2.2851      0.1355      1.7066      1.3513
   2   1  13      2.3456      0.1199     -1.7066     -1.3513
   3  -1   9      0.9810      0.1243      0.4320      1.0077
   4  -7 -11      0.8717      0.1762      1.2817      0.6046
   4  -6  -7      2.0579      0.1447      1.7937      0.8805
   4  -3   5      4.7713      0.1231      3.6825      3.1252
   5  -6  -3      6.2362      0.1375      5.7823     -1.3608
   5  -5   1      0.9105      0.0922      0.4501      0.8375
   7  -5  10      2.7214      0.1558     -1.1319     -2.7345
   8  -8   2      1.4684      0.1190      0.7753      1.4460
   8  -7   6      1.6117      0.2183      1.3291     -0.8970
  -8   7  -5      0.0000      1.0299     -0.1478      0.2124
  -7   6  -5      2.3705      0.1720      1.9537     -1.2946
  -7   7  -1      1.3079      0.1369      1.1314      0.8860
  -6   6  -1      0.0446      0.0574     -0.0657     -0.0092
  -6   7   3      4.1298      0.1516     -3.7667     -0.9616
  -5   2 -12      2.3062      0.2519      1.8845     -0.7756
  -4   1 -12      1.9493      0.2591      2.0249     -0.6785
  -2   0  -8      4.7949      0.1426     -0.2999     -4.9727
  -1   0  -4      1.0854      0.0826     -0.1561      1.1190
  -1   4  12      1.8579      0.1577      2.0249      0.6785
   0   2   8      5.0306      0.1328     -0.2999      4.9727
   1  -4 -11      1.5151      0.1271      1.5214      0.9669
   3  -7 -14      0.8951      0.1832     -0.0021     -0.9590
   3   0  13      0.2058      0.0509     -0.1287     -0.1624
   4  -4   1      8.7815      0.1435     -8.3977      1.2578
   4  -3   5      4.7292      0.1537      3.6825      3.1252
   5  -8 -10      0.7764      0.1470     -0.0829     -0.9610
   6  -8  -6      2.3558      0.1998      2.2147      1.4975
   7  -7   2      2.8098      0.2198     -2.7160     -0.6700
   7  -6   6      0.8013      0.1632     -0.0108      0.6699
   7  -5  10      2.8420      0.1735     -1.1319     -2.7345
  -9   7  -9      0.3165      0.2495      0.2325     -0.0941
  -7   6  -5      2.1444      0.1667      1.9537     -1.2946
  -6   5  -5      2.4557      0.1013     -1.6988      2.2388
  -5   2 -12      2.3032      0.2063      1.8845     -0.7756
  -5   5  -1      0.6334      0.0750      0.4501     -0.8375
  -3   1  -8      3.7862      0.1665      2.2983     -3.0303
  -3   5   7      6.4421      0.1463      6.1273      1.6529
  -3   7  15      1.6130      0.2102     -0.0150      1.6614
  -1  -2 -11      2.1704      0.1735     -1.9951     -1.1325
   1  -5 -14      0.8589      0.2298      0.7359      1.0871
   1  -3  -7      8.2990      0.1503     -7.3541      2.4424
   1   0   4      0.9911      0.1123     -0.1561     -1.1190
   1   1   8      7.4543      0.1461     -6.9800     -2.7003
   1   2  12      2.3163      0.1685      2.2719      0.4106
   3  -6 -10      3.5381      0.1201     -1.1705      3.1997
   4  -6  -6      4.1722      0.1890      3.0747      2.7625
   4  -3   5      4.9791      0.1413      3.6825      3.1252
   6  -6   2      2.6370      0.1380     -2.8736      0.7056
   7  -6   6      0.6112      0.0907     -0.0108      0.6699
   7  -5  10      2.8054      0.1548     -1.1319     -2.7345
   9  -8   7      1.8627      0.1906     -1.9823     -0.6536
  -7   6  -5      2.5122      0.1580      1.9537     -1.2946
  -6   5  -5      2.4779      0.1370     -1.6988      2.2388
  -5   7   6      1.9284      0.0928      1.6069     -0.9873
  -4   2  -8     10.7050      0.1666      8.6400      6.3326
  -4   4  -1      8.5850      0.1732     -8.3977     -1.2578
  -4   7  10      1.3743      0.1870      0.1984      1.1497
  -3   0 -11      0.7194      0.1714     -0.6386      0.3065
  -2   1  -4      1.2094      0.1494      0.3897      1.4759
  -1   3   7      8.2626      0.1593     -7.3541     -2.4424
   0  -2  -7      3.0094      0.1446     -2.8149     -0.4953
   0   3  11      0.6664      0.0731      0.6386      0.3065
   1  -4 -10      1.3708      0.1366     -0.2611     -1.6197
   2  -6 -13      3.4222      0.2150      2.7312      2.5833
   3  -5  -6      1.2067      0.2104      0.3099     -1.5342
   3   0  12      4.0248      0.1686     -2.9629     -3.0807
   4  -7  -9      0.4721      0.1490      0.2410     -0.3754
   5  -3   9      1.2904      0.2753      0.3263     -1.8270
   6  -6   2      2.9192      0.2022     -2.8736      0.7056
   7  -8  -1      0.2513      0.0642     -0.0640      0.3292
   7  -6   6      0.6622      0.1266     -0.0108      0.6699
   8  -8   3      2.3111      0.2585     -1.9922      1.5854
   8  -6  10      2.4852      0.1886      2.1712      1.4186
   9  -8   7      1.8321      0.1881     -1.9823     -0.6536
  -9   7  -9      0.3813      0.0688      0.2325     -0.0941
  -6   5  -5      3.0530      0.1232     -1.6988      2.2388
  -5   3  -8      2.5641      0.1462      2.1288     -1.5464
  -5   6   2      3.6908      0.1833     -3.6853      0.6188
  -4   1 -11      1.4373      0.1832     -1.5214     -0.9669
  -3   5   6      1.5165      0.2365      0.3099      1.5342
  -2   1  -4      1.5476      0.1014      0.3897      1.4759
  -2   5  10      1.1635      0.2048     -0.5771      1.2960
  -1   5  14      1.0031      0.1585      0.7359     -1.0871
   0  -4 -13      3.9218      0.1677     -3.3270     -3.1669
   0   2   7      2.9327      0.1869     -2.8149      0.4953
   2  -4  -6      7.6466      0.1321     -6.6295      1.3380
   3  -7 -12      1.5350      0.3816      1.3254     -0.0914
   3  -3   1      2.0003      0.1514     -0.1488     -1.9149
   3  -1   8      2.9500      0.1430      2.2983      3.0303
   4  -1  12      1.5884      0.1532      2.0249      0.6785
   5  -8  -8      1.5671      0.2460      1.4362     -0.9056
   6  -7  -1      1.2395      0.1613      1.1414      0.8530
   7  -6   6      0.6547      0.1199     -0.0108      0.6699
   8  -6  10      2.3751      0.1548      2.1712      1.4186
   9  -8   7      2.2526      0.3092     -1.9823     -0.6536
  -9   7  -9      0.3570      0.0686      0.2325     -0.0941
  -7   7  -2      3.2517      0.2081     -2.7160      0.6700
  -6   5  -5      2.9055      0.1411     -1.6988      2.2388
  -5   2 -11      1.4951      0.1233      1.0205      0.8044
  -5   3  -8      2.5751      0.1979      2.1288     -1.5464
  -4   5   2      9.2929      0.1499      8.9524      0.3814
  -4   7   9      0.6027      0.0836      0.2410      0.3754
  -3   3  -1      1.9728      0.1127     -0.1488      1.9149
  -2   0  -7      3.2302      0.1139      2.8149      0.4953
  -2   4   6      7.7311      0.1315     -6.6295     -1.3380
  -2   6  13      4.0512      0.1705      2.7312     -2.5833
   0   3  10      4.5818      0.1200     -2.0200     -4.8759
   1  -5 -12      2.7256      0.1761     -2.4456      2.3954
   1  -4  -9      1.4913      0.0945     -0.0738     -1.5549
   1  -3  -6      1.4899      0.0949     -0.5961     -1.3852
   2  -1   4      1.1600      0.1320      0.3897     -1.4759
   4  -7  -8      1.5430      0.0839      1.1849     -1.6234
   5  -5   2      4.0062      0.1277     -4.1079      0.8610
   5  -2  12      1.5876      0.1910      1.8845      0.7756
   6  -8  -4      3.4366      0.1275     -3.6872      0.2734
   6  -4   9      3.6004      0.1357      4.0770      0.0962
   7  -7   3      3.2619      0.1353     -2.9142     -0.7429
   8  -6  10      2.5716      0.1584      2.1712      1.4186
   9  -8   7      2.1163      0.1902     -1.9823     -0.6536
  -9   7  -9      0.3433      0.0671      0.2325     -0.0941
  -6   6  -2      3.0761      0.1478     -2.8736     -0.7056
  -6   7   1      1.0221      0.0715      1.1414     -0.8530
  -3   0 -10      5.8408      0.1513     -2.0200      4.8759
  -3   4   2      7.3134      0.1354     -6.7555     -0.0397
  -2   6  12      1.7909      0.1484     -1.6734      0.7965
   0  -3  -9      0.3989      0.0188     -0.2688      0.2835
   0  -2  -6      8.6811      0.1310      5.1122      7.0323
   0   4  13      4.2858      0.1612     -3.3270      3.1669
   1   2  10      1.9277      0.1831      0.0511      1.8885
   2  -7 -14      0.8645      0.4625      0.6239      0.7828
   2  -6 -11      2.2704      0.1984     -2.7957     -1.2846
   4  -8 -10      4.8866      0.2009     -5.6005      0.7925
   4  -2   8     10.4970      0.1692      8.6400     -6.3326
   6  -4   9      4.5729      0.1883      4.0770      0.0962
   7  -8   0      2.0348      0.1683      2.1077      0.0000
   8  -6  10      2.7488      0.1874      2.1712      1.4186
  -9   7  -9      0.3501      0.1098      0.2325     -0.0941
  -6   4  -8      2.3984      0.1715     -0.5413     -2.6520
  -5   5  -2      3.8531      0.1311     -4.1079     -0.8610
  -5   6   1      0.8920      0.0910     -0.4831      0.8949
  -3   1  -7      8.8921      0.1945      7.3541     -2.4424
  -3   6   8      4.4718      0.1767     -3.9042     -1.5469
  -3   7  11      1.3059      0.0800     -1.2816      0.6046
  -1  -2  -9      1.1198      0.0878     -0.4320      1.0077
  -1   5  12      3.2428      0.2022     -2.4456     -2.3954
   0   1   3     19.1620      0.2143    -18.5230     -5.1089
   0   2   6      9.8866      0.1452      5.1122     -7.0323
   1  -5 -11      0.4221      0.0957     -0.4608      0.2397
   2  -3  -2      8.3331      0.1056     -8.8102     -0.8562
   2   1  10      1.6817      0.0913      0.0511      1.8885
   3  -7 -10      1.3008      0.2618      0.1984     -1.1497
   4  -6  -4      7.0165      0.1524     -5.9985      0.4800
   4  -5  -1      0.6916      0.0433     -0.1308      1.0139
   4  -1  11      0.9815      0.2174     -1.5214      0.9669
   5  -9  -9      0.9158      0.1691     -0.3600     -1.0701
   6  -8  -3      3.0197      0.1796     -2.3275     -2.1658
   6  -7   0      0.5173      0.0482     -0.4689      0.0000
   6  -4   9      3.5901      0.1151      4.0770      0.0962
   6  -3  12      2.5384      0.2274     -2.2888     -2.0616
   8  -8   4      2.7788      0.1933     -2.9649     -0.2508
   8  -7   7      0.4676      0.0710      0.2005      0.3036
   8  -6  10      3.2689      0.2061      2.1712      1.4186
  -9   7  -9      0.2786      0.0922      0.2325     -0.0941
  -8   7  -6      1.1766      0.3111      1.3291      0.8970
  -7   4 -11      1.3138      0.1691     -1.2817     -0.6046
  -6   4  -8      2.8284      0.1860     -0.5413     -2.6520
  -5   5  -2      4.2524      0.1773     -4.1079     -0.8610
  -4   1 -10      1.6418      0.1754     -0.2611     -1.6197
  -2   3   2      8.9325      0.1350     -8.8102      0.8562
  -2   5   8      2.8051      0.1182      2.1288      1.5464
  -2   6  11      3.1249      0.1796     -2.7957      1.2846
  -2   7  14      0.8009      0.0855      0.6239     -0.7828
  -1  -1  -6      5.4191      0.0930      4.5406      3.0846
   0  -4 -11      3.5502      0.2630      3.2274      1.6337
   1  -6 -13      1.6037      0.1059      1.2766     -0.9297
   2  -6 -10      4.0526      0.1750      3.3486     -2.3103
   6  -6   3      0.0712      0.0061     -0.0631      0.0159
   8  -7   7      0.3350      0.0277      0.2005      0.3036
   8  -6  10      2.5342      0.1697      2.1712      1.4186
  -9   7  -9      0.3188      0.1640      0.2325     -0.0941
  -8   7  -6      1.6177      0.2181      1.3291      0.8970
  -7   4 -11      1.8183      0.1878     -1.2817     -0.6046
  -7   7  -3      2.7128      0.2148     -2.9142      0.7429
  -6   4  -8      2.7867      0.3201     -0.5413     -2.6520
  -6   8   3      3.1571      0.1232     -2.3275      2.1658
  -4   5   1      0.9609      0.1467     -0.1308     -1.0139
  -3   2  -4      1.4438      0.0799      0.5793      1.3527
  -3   7  10      1.2076      0.1729      0.1984      1.1497
  -3   8  13      1.1383      0.1849     -0.9888     -0.9158
  -1  -3 -11      1.7315      0.0811      1.5214      0.9669
  -1   4   8      2.7730      0.1168      2.3737      2.0894
   0  -5 -13      1.2735      0.2165     -1.3528      0.6860
   0  -3  -8      7.0673      0.1830     -5.8698      2.1775
   1  -5 -10      2.9561      0.1549     -1.4531      3.6909
   1   1   6      5.3939      0.1284      4.5406     -3.0846
   2  -7 -12      1.9415      0.0955     -1.7818      1.8792
   2  -5  -7      6.2268      0.1613     -6.1273      1.6529
   2  -2   1     17.2680      0.1936     16.4950     -2.8424
   3  -7  -9      0.3590      0.0365     -0.2410      0.3754
   3  -1   7      7.3118      0.1504      7.3541      2.4424
   4  -9 -11      0.8777      0.2079     -0.4161     -0.3932
   4  -7  -6      0.5575      0.0981     -0.4801     -0.3138
   4  -4   2      7.8289      0.1270      1.8966      6.7784
   5  -9  -8      1.4053      0.3631      1.1243     -0.6269
   5  -3   8      2.5022      0.1054      2.1288      1.5464
   5  -2  11      1.6339      0.1561      1.0205     -0.8044
   7  -8   1      0.3469      0.0513      0.0640      0.3292
   8  -7   7      0.5209      0.1243      0.2005      0.3036
  -9   7  -9      0.2886      0.0264      0.2325     -0.0941
  -8   7  -6      1.5638      0.1205      1.3291      0.8970
  -7   7  -3      2.5103      0.1483     -2.9142      0.7429
  -6   7   0      0.4570      0.1128     -0.4689     -0.0000
  -5   2 -10      1.2007      0.1283     -0.5771     -1.2960
  -5   7   3      0.9138      0.1586     -0.2648     -1.1321
  -4   0 -12      1.8629      0.1390     -2.0643     -0.9871
  -3   2  -4      1.5537      0.0319      0.5793      1.3527
  -3   5   4      0.6014      0.0213     -0.6940     -0.1779
  -2   6  10      3.1969      0.1762      3.3486      2.3103
   0   3   8      6.2250      0.1416     -5.8698     -2.1775
   1  -6 -12      0.8749      0.2222      1.4309     -0.3410
   2  -6  -9      3.5355      0.1855      4.0770     -0.0962
   2  -2   1     18.5860      0.2132     16.4950     -2.8424
   2   1   9      0.9298      0.1330      0.4320      1.0077
   3  -8 -11      0.8850      0.1956      0.9361      0.5133
   3  -6  -6      3.0052      0.1618      2.2376      1.6362
   3  -4  -1      2.5647      0.0462      1.6088      2.2330
   4  -8  -8      3.9606      0.2422      3.9630      2.6051
   4  -6  -3      5.7860      0.1324      3.7749      4.1094
   5  -8  -5      1.7308      0.1508     -1.3881      1.3463
   5  -3   8      2.8087      0.2650      2.1288      1.5464
   6  -5   6      0.5203      0.0638     -0.4885      0.4468
   8  -7   7      0.3365      0.0383      0.2005      0.3036
  -9   7  -9      0.1854      0.0670      0.2325     -0.0941
  -8   5 -11      0.6715      0.1637      0.9361      0.5133
  -5   4  -5      0.6752      0.0586     -0.3503      0.5846
  -4   4  -2      6.8882      0.1246      1.8966     -6.7784
  -3   2  -4      1.4478      0.0648      0.5793      1.3527
  -3   4   1      2.5254      0.0794      1.6088     -2.2330
  -2   0  -6      8.2940      0.1446      5.1122      7.0323
  -2   2  -1     16.7350      0.1936     16.4950      2.8424
  -2   7  12      2.4978      0.1093     -1.7818     -1.8792
  -1   0  -3     19.6270      0.2281     18.5230     -5.1089
  -1   2   2     25.0240      0.2882     22.4830      0.1188
   0  -5 -12      1.0840      0.2486      1.6293     -0.0742
   0   5  13      1.6570      0.0925     -1.3528     -0.6860
   2  -7 -11      0.6091      0.0947      0.6230     -0.3247
   3  -7  -8      1.2911      0.2033      1.1849     -1.6234
   3   1  12      1.8265      0.1930      2.0249      0.6785
   4  -7  -5      2.0175      0.1710      1.1871     -2.2454
   4  -1  10      1.3453      0.1979     -0.2611      1.6197
   5  -7  -2      5.2336      0.1071      5.5549     -0.2385
   5  -3   8      2.2411      0.0887      2.1288      1.5464
   6  -7   1      1.4330      0.1310     -1.1414      0.8530
   6  -5   6      0.5692      0.0408     -0.4885      0.4468
   7  -7   4      0.4023      0.1028     -0.4199     -0.0678
   9  -8   8      0.9433      0.1124      0.8391      0.8416
  -8   5 -11      1.0515      0.0866      0.9361      0.5133
  -7   6  -6      0.6624      0.0484     -0.0108     -0.6699
  -7   8  -1      0.3092      0.0589      0.0640     -0.3292
  -6   6  -3      0.0758      0.0045     -0.0631     -0.0159
  -5   4  -5      0.6682      0.0283     -0.3503      0.5846
  -3  -1 -11      2.3190      0.2490     -1.5214     -0.9669
  -3   2  -4      1.5193      0.0354      0.5793      1.3527
  -3   8  11      1.2313      0.1684      0.9361     -0.5133
  -1  -4 -12      2.6430      0.1789     -2.4456      2.3954
  -1   6  12      0.9762      0.1652      1.4309      0.3410
   0  -3  -7      1.3266      0.1479     -0.8588      1.0318
   1  -6 -11      1.4255      0.1676     -1.3274     -0.6951
   1   0   3     19.5670      0.2297     18.5230      5.1089
   1   2   8      3.9097      0.0829      2.2983      3.0303
   2   0   6      9.0773      0.1421      5.1122     -7.0323
   3  -5  -3      7.3534      0.1500      6.3374     -1.8021
   4  -5   0      4.8049      0.1513      4.8444     -0.0000
   5  -8  -4      0.3353      0.0614     -0.1938      0.2945
   5  -5   3      7.0597      0.1438      7.1294      1.6427
   6  -8  -1      3.9952      0.3241      4.1912      0.3686
   6  -5   6      0.4713      0.0850     -0.4885      0.4468
   7  -8   2      3.9152      0.2090      4.1204      0.4008
   8  -8   5      5.0143      0.1346      5.8223      0.7714
   9  -8   8      0.8120      0.0591      0.8391      0.8416
  -8   5 -11      1.3505      0.2090      0.9361      0.5133
  -7   6  -6      0.5803      0.1580     -0.0108     -0.6699
  -6   3 -10      3.0772      0.1473     -1.1705      3.1997
  -5   4  -5      0.4396      0.0987     -0.3503      0.5846
  -5   7   2      6.1845      0.1917      5.5549      0.2385
  -4   1  -9      1.7996      0.1313      0.0738      1.5549
  -3   5   3      6.5360      0.1312      6.3374      1.8021
  -2  -2 -10     10.5040      0.1902    -10.5170      1.4833
  -2   5   6      1.6145      0.1095      0.3099      1.5342
   0  -5 -11      1.5779      0.1291      1.5420      0.7585
   0   3   7      1.0968      0.0903     -0.8588     -1.0318
   0   5  12      1.7161      0.1527      1.6293      0.0742
   1   3  10      1.6457      0.1276     -0.2611      1.6197
   2  -8 -12      0.9940      0.2274     -1.1760     -0.5760
   3  -7  -7      3.5680      0.1392     -3.3874      1.2397
   4  -6  -2      4.7013      0.1730      1.3756     -4.0396
   4   0  12      1.4844      0.3582     -2.0643      0.9871
   6  -5   6      0.7073      0.0520     -0.4885      0.4468
   7  -5   9      0.3634      0.0894     -0.2207     -0.2493
  -7   6  -6      0.8281      0.1895     -0.0108     -0.6699
  -6   7  -1      1.4118      0.0871     -1.1414     -0.8530
  -5   4  -5      0.5312      0.0850     -0.3503      0.5846
  -5   8   4      0.2348      0.2133     -0.1938     -0.2945
  -4   5   0      5.4663      0.1698      4.8444      0.0000
  -2   6   8      2.6872      0.2685     -0.5413      2.6520
  -1   6  11      1.5766      0.4318     -1.3274      0.6951
   1  -7 -12      0.9274      0.2552      1.2321     -0.5622
   1  -6 -10      0.8680      0.1529      0.0782     -1.2804
   1  -5  -8      4.7476      0.1552     -4.4130      1.6662
   1   4  12      3.2501      0.1510     -2.4456     -2.3954
   2  -3  -1      2.4842      0.1068     -0.4321     -2.3860
   2   1   8      3.6358      0.1626      2.2983      3.0303
   3   1  11      1.2233      0.2507     -1.5214      0.9669
   4  -8  -6      3.9676      0.2481     -3.6570      0.3719
   4  -7  -4      0.6853      0.2060      0.4467      0.7614
   5  -6   1      0.8772      0.2006      0.4831     -0.8949
   5  -2  10      1.2576      0.1134     -0.5771      1.2960
   6  -5   6      0.6602      0.1078     -0.4885      0.4468
   7  -5   9      0.2754      0.0994     -0.2207     -0.2493
  -7   6  -6      0.5735      0.1673     -0.0108     -0.6699
  -7   7  -4      0.5050      0.1647     -0.4199      0.0678
  -6   8   1      3.9742      0.1363      4.1912     -0.3686
  -5   4  -5      0.6014      0.0746     -0.3503      0.5846
  -4   6   2      4.9265      0.1609      1.3756      4.0396
  -3  -2 -12      1.8272      0.2834      1.8845     -0.7756
  -3  -1 -10      1.5421      0.1339     -0.2611     -1.6197
  -3   0  -8      6.9707      0.1926     -5.8698      2.1775
  -3   1  -6      1.2378      0.0867     -0.5961     -1.3852
  -3   7   7      3.7505      0.2169     -3.3874     -1.2397
  -2   8  12      1.0624      0.4119     -1.1760      0.5760
   0   5  11      1.2149      0.2695      1.5420     -0.7585
   2  -8 -11      1.3958      0.2162      2.0836      0.8519
   2  -7  -9      0.2554      0.0524     -0.2207      0.2493
   2  -6  -7      1.9074      0.1467     -1.7937     -0.8805
   2  -5  -5      4.8528      0.2359     -3.7179      2.1180
   2   2  10     10.6750      0.1849    -10.5170     -1.4833
   3  -2   4      1.3783      0.0868      0.5793     -1.3527
   4  -1   9      1.2515      0.1440      0.0738     -1.5549
   5  -9  -5      1.8268      0.3612      1.6344     -0.8102
   5  -8  -3      3.7120      0.1979     -3.7546      0.8795
   6  -6   4      3.6100      0.2079      4.0010     -0.1509
   6  -5   6      0.5805      0.2191     -0.4885      0.4468
   7  -5   9      0.2301      0.1318     -0.2207     -0.2493
  -7   8  -2      3.5671      0.2075      4.1204     -0.4008
  -5   1 -11      0.5286      0.0700      0.4608     -0.2397
  -5   2  -9      1.9477      0.1833     -0.3263     -1.8270
  -5   3  -7      5.8695      0.1524     -6.1273      1.6529
  -5   4  -5      0.5280      0.1513     -0.3503      0.5846
  -5   5  -3      7.2637      0.1947      7.1294     -1.6427
  -5   6  -1      0.4792      0.2107      0.4831      0.8949
  -4   8   6      3.6370      0.1916     -3.6570     -0.3719
  -2  -3 -11      1.0906      0.0686     -1.0205     -0.8044
  -2   5   5      3.9405      0.1195     -3.7179     -2.1180
  -1   6  10      1.5800      0.1987      0.0782      1.2804
  -1   7  12      1.2313      0.2751      1.2321      0.5622
   0  -3  -6      4.6172      0.1746      3.5307      2.3579
   0  -2  -4     14.3290      0.1868    -14.7950      1.2359
   0  -1  -2     17.8580      0.2181    -16.1090      1.1051
   1  -7 -11      0.6038      0.2125      0.7887      0.5384
   1   3   9      1.5146      0.1409     -0.0738      1.5549
   3  -7  -6      0.3595      0.0375     -0.4801     -0.3138
   3  -6  -4      0.4796      0.0491     -0.4698      0.2850
   3  -5  -2      5.9480      0.2091     -5.5909      0.9243
   3  -4   0      2.2055      0.0917     -2.3552      0.0000
   3  -3   2     14.3470      0.1910     14.3110      0.1255
   3  -2   4      1.5061      0.0743      0.5793     -1.3527
   4   0  11      4.3692      0.2006     -3.2274      1.6337
   6  -7   2      3.0303      0.2233     -3.0183     -0.2394
   7  -5   9      0.2448      0.0619     -0.2207     -0.2493
   7  -4  11      1.2201      0.1393     -1.2817      0.6046
  -7   4 -10      0.9255      0.1136      0.1984     -1.1497
  -5   3  -7      5.8212      0.1346     -6.1273      1.6529
  -5   4  -5      0.6611      0.0550     -0.3503      0.5846
  -5   8   3      3.4856      0.2158     -3.7546     -0.8795
  -2  -1  -7      7.3230      0.1551      7.3541     -2.4424
  -2   8  11      1.7956      0.2379      2.0836     -0.8519
  -1  -5 -12      1.7463      0.1792      1.4309     -0.3410
   0   2   4     15.7730      0.2042    -14.7950     -1.2359
   0   3   6      4.4309      0.1393      3.5307     -2.3579
   0   4   8      3.8498      0.2102     -0.4780      3.4956
   1  -5  -7      0.9613      0.0637      0.5406     -0.6927
   2  -8 -10      3.1040      0.2499      2.1711     -1.4186
   3  -3   2     14.6820      0.2152     14.3110      0.1255
   3  -2   4      1.5960      0.0692      0.5793     -1.3527
   3  -1   6      1.5194      0.1531     -0.5961      1.3852
   3   0   8      6.0032      0.1541     -5.8698     -2.1775
   3   1  10      1.4278      0.1088     -0.2611      1.6197
   4  -7  -3      5.1763      0.1368      5.3241     -1.1755
   7  -8   3      0.4845      0.0608     -0.0500     -0.3650
   7  -7   5      1.8908      0.2875     -2.0779     -0.9563
   7  -6   7      3.3298      0.2170      3.6961      0.9860
   7  -5   9      0.5166      0.0497     -0.2207     -0.2493
   7  -4  11      0.7781      0.2681     -1.2817      0.6046
  -7   5  -8      2.9169      0.2076     -3.1172      1.0430
  -6   2 -11      2.1672      0.1111      2.7956      1.2846
  -6   8   0      3.3799      0.2012     -3.3920     -0.0000
  -5   4  -5      0.7214      0.0725     -0.3503      0.5846
  -4   1  -8      3.2015      0.1006      2.3737     -2.0894
  -3  -2 -11      1.0850      0.1949      1.0205      0.8044
  -2   0  -5     34.8700      0.4211    -26.2480      4.3639
  -1   4   5      4.2477      0.1372      3.6825      3.1252
  -1   5   7      0.8563      0.0691      0.5406      0.6927
  -1   6   9      0.6857      0.0913     -0.0187     -0.8033
  -1   7  11      0.6782      0.1546      0.7887     -0.5384
   0  -5  -9      0.5172      0.1036      0.4295     -0.3311
   1  -7 -10      0.9053      0.2518     -0.3175     -0.9215
   1  -3  -3     12.7640      0.1928    -13.0060      3.3768
   2  -9 -11      0.4835      0.3313      0.8539      0.3478
   2   1   7      7.0546      0.1347      7.3541      2.4424
   2   3  11      0.9290      0.0816     -1.0205      0.8044
   4  -5   1      1.0951      0.1637      0.1308      1.0139
   6  -4   8      1.7600      0.1842     -0.5413      2.6520
   6  -3  10      3.0548      0.2417     -1.1705     -3.1997
   7  -7   5      2.2153      0.2346     -2.0779     -0.9563
   7  -6   7      2.9124      0.1835      3.6961      0.9860
  -8   7  -7      0.2918      0.2011      0.2005     -0.3036
  -7   5  -8      3.2193      0.1527     -3.1172      1.0430
  -6   2 -11      2.2974      0.1433      2.7956      1.2846
  -4   1  -8      2.4386      0.2020      2.3737     -2.0894
  -4   6   1      6.8970      0.1865     -6.2523      0.6601
  -3  -1  -9      0.9842      0.3528      0.0738      1.5549
  -3   3  -2     15.3360      0.2293     14.3110     -0.1255
  -2  -3 -10      1.6071      0.2642     -0.5771     -1.2960
  -2   6   6      4.5064      0.2319      3.0747     -2.7625
  -2   7   8      3.5779      0.2239     -3.1172     -1.0430
  -1  -5 -11      1.1661      0.2303     -1.3274     -0.6951
  -1  -2  -6      1.1079      0.2002     -0.5961     -1.3852
   0  -4  -7      2.1166      0.1728      2.1967      0.7858
   1  -6  -8      2.1515      0.4152      1.6193     -1.5518
   1   3   8      3.3175      0.0937      2.3737      2.0894
   1   4  10      2.8278      0.2783     -1.4531     -3.6909
   1   5  12      1.2657      0.3609      1.4309      0.3410
   2  -8  -9      3.4099      0.3204     -2.9108     -0.0210
   4  -8  -4      3.5774      0.2834      3.5009      0.1710
   5  -1  11      0.3712      0.2279      0.4608      0.2397
   6  -8   1      3.9251      0.1907     -4.1912      0.3686
   6  -4   8      1.6674      0.2911     -0.5413      2.6520
   6  -3  10      2.6048      0.1880     -1.1705     -3.1997
   7  -6   7      3.0834      0.2160      3.6961      0.9860
   8  -8   6      1.9527      0.2098      1.8830     -1.2248
  -8   7  -7      0.4842      0.1986      0.2005     -0.3036
  -7   5  -8      3.6933      0.2344     -3.1172      1.0430
  -6   6  -4      4.0007      0.2612      4.0010      0.1509
  -5   1 -10      4.1931      0.2051     -1.4531      3.6909
  -5   4  -5      0.7952      0.2261     -0.3503      0.5846
  -5   8   2      2.6569      0.2739     -2.6115      0.2358
  -4  -1 -11      0.9776      0.5723      0.4608     -0.2397
  -4   5  -1      0.7050      0.1988      0.1308     -1.0139
  -3   7   5      2.3805      0.3009     -1.1871     -2.2454
  -1  -4  -9      0.1774      0.1459      0.1873     -0.1839
  -1   7  10      0.7542      0.2068     -0.3175      0.9215
  -1   8  12      2.1958      0.2697     -1.5344     -1.2760
   0  -6 -10      6.3823      0.2298     -6.7464      0.9603
   0   4   7      3.2519      0.1644      2.1967     -0.7858
   1  -5  -6      2.9031      0.1182      2.5100      1.7458
   1   2   6      1.6524      0.4189     -0.5961      1.3852
   2  -9 -10      0.6955      0.2913      0.1701     -0.7432
   3   2  11      1.7297      0.5128      1.0205     -0.8044
   4   0  10      5.2636      0.5990      4.2762      3.0605
   5  -9  -3      2.4406      0.2427      2.4441     -0.6026
   5  -6   2      3.6050      0.1995     -3.6853      0.6188
   5  -2   9      1.0615      0.5189     -0.3263      1.8270
   6  -4   8      2.6126      0.1506     -0.5413      2.6520
   7  -6   7      3.9661      0.2067      3.6961      0.9860
   8  -8   6      1.8370      0.3099      1.8830     -1.2248
  -8   7  -7      0.4924      0.3478      0.2005     -0.3036
  -7   5  -8      2.7432      0.1480     -3.1172      1.0430
  -7   8  -3      0.3215      0.5279     -0.0500      0.3650
  -6   6  -4      4.4585      0.2471      4.0010      0.1509
  -5   7   0      2.9418      0.1306      2.8982      0.0000
  -4   2  -6      7.0985      0.1813     -6.6295      1.3380
  -4   8   4      2.3164      0.2493      3.5009     -0.1710
  -3   0  -7      1.7561      0.4289      0.8588     -1.0318
  -2  -4 -11      2.5858      0.2306     -2.7957     -1.2846
  -2   8   9      2.4569      0.2423     -2.9108      0.0210
  -1  -1  -4      1.8997      0.1883      0.3897      1.4759
  -1   5   6      2.6301      0.1137      2.5100     -1.7458
   0  -7 -11      0.5861      0.2961     -0.4298     -0.4575
   0  -5  -8      1.6868      0.2998      1.3417     -2.1452
   0   3   5      1.1391      0.2006      0.5340      0.9936
   1   5  11      1.1548      0.2168     -1.3274      0.6951
   2  -8  -8      0.9043      0.2384     -0.4732     -1.6774
   2  -6  -5     13.3180      0.2329     11.6870     -1.8050
   2   3  10      1.4454      0.2971     -0.5771      1.2960
   3  -5  -1      2.6198      0.2705     -1.9926     -2.0677
   3   1   9      1.3988      0.3506      0.0738     -1.5549
   4  -9  -5      0.7316      0.2675     -1.6344      0.8102
   4  -4   3      8.4847      0.1793      5.2940     -6.4974
   4  -1   8      2.9967      0.2162      2.3737      2.0894
   5  -8  -1      1.2649      0.4690      0.8220      0.6016
   6  -7   3      3.4509      0.1985      3.7667      0.9616
   7  -6   7      3.4309      0.2475      3.6961      0.9860
  -8   7  -7      0.2248      0.4094      0.2005     -0.3036
  -7   5  -8      3.5232      0.3686     -3.1172      1.0430
  -6   8  -1      3.2533      0.2757     -4.1912     -0.3686
  -4   0  -9      5.1037      0.2176      4.9241     -0.1440
  -4   2  -6      6.6869      0.1599     -6.6295      1.3380
  -4   7   2      2.6479      0.2656     -3.0640      0.6984
  -3   8   6      0.4758      0.1241     -0.2885      0.3332
  -2   6   5     12.1190      0.2296     11.6870      1.8050
   2  -9  -9      0.2367      0.0673      0.2325     -0.0941
   2   2   8     10.6570      0.2535      8.6400     -6.3326
   4  -6   0      5.8495      0.2194     -5.5037     -0.0000
   5  -3   7      6.7034      0.2300     -6.1273     -1.6529
   6  -9   0      1.5401      0.2620      1.8429      0.0000
   7  -8   4      0.4875      0.0643     -0.5556      0.0285
   8  -7   8      1.7940      0.1906     -2.3576     -0.9006
  -7   5  -8      3.7421      0.2324     -3.1172      1.0430
  -7   7  -5      1.8693      0.2586     -2.0779      0.9563
  -5   0 -11      1.4510      0.3144     -1.5420     -0.7585
  -5   2  -8      1.9422      0.1515      2.1288     -1.5464
  -5   8   1      0.3972      0.2772      0.8220     -0.6016
  -3   7   4      1.2011      0.2210      0.4467     -0.7614
  -2   3   0      5.0857      0.1490     -5.3294     -0.0000
  -1  -4  -8      4.7630      0.2695     -4.4130      1.6662
  -1   6   7      3.4671      0.1940     -4.1368     -1.3246
   0  -7 -10      0.4519      0.3805     -0.4933     -0.7072
   0   2   3     18.9380      0.2521     -9.6915     12.4800
   0   7  11      0.3270      0.0872     -0.4298      0.4575
   1  -5  -5      0.7652      0.1257     -0.3503      0.5845
   1   5  10      1.0038      0.1522      0.0782      1.2804
   2  -8  -7      1.1897      0.2198      1.3700      0.7844
   3  -6  -2      7.3963      0.2184      7.6640     -0.5296
   3   2  10      1.0806      0.2649     -0.5771      1.2960
   4  -9  -4      0.0294      0.3961     -0.3319      0.0865
   5  -7   1      0.9114      0.3180     -0.1182     -1.0699
   5  -5   4      1.0363      0.3407      0.6800     -1.0159
   5  -3   7      5.4263      0.1830     -6.1273     -1.6529
   5  -1  10      2.7452      0.1481     -1.4531     -3.6909
   8  -7   8      1.5829      0.2390     -2.3576     -0.9006
   8  -5  11      0.9124      0.2005      0.9361     -0.5133
   9  -8   9      0.0000      1.7877      0.0127     -0.3616
# start Validation Reply Form
_vrf_CELL003_Cr1_HH228
;
PROBLEM: _cell_measurement_reflns_used is missing
RESPONSE: Unit Cell from PXRD
;
_vrf_CELL004_Cr1_HH228
;
PROBLEM: _cell_measurement_theta_min is missing
RESPONSE: Unit Cell from PXRD
;
_vrf_CELL005_Cr1_HH228
;
PROBLEM: _cell_measurement_theta_max is missing
RESPONSE: Unit Cell from PXRD
;
_vrf_EXPT005_Cr1_HH228
;
PROBLEM: _exptl_crystal_description is missing
RESPONSE: crushed powder sample
;
_vrf_EXPT009_Cr1_HH228
;
PROBLEM: No crystal dimensions have been given.
RESPONSE: crushed powder sample
;
_vrf_EXPT010_Cr1_HH228
;
PROBLEM: _exptl_crystal_colour (_pd_char_colour for powder) is missing
RESPONSE: No Colour in the TEM
;
_vrf_DIFF012_Cr1_HH228
;
PROBLEM: _diffrn_reflns_av_R_equivalents is missing
RESPONSE: unmerged reflection file used for dynamical refinement
;
_vrf_DIFF019_Cr1_HH228
;
PROBLEM: _diffrn_standards_number is missing
RESPONSE: none
;
_vrf_DIFF020_Cr1_HH228
;
PROBLEM: _diffrn_standards_interval_count and
RESPONSE: none
;
_vrf_DIFF022_Cr1_HH228
;
PROBLEM: _diffrn_standards_decay_% is missing
RESPONSE: none
;
_vrf_GOODF01_Cr1_HH228
;
PROBLEM: The least squares goodness of fit parameter lies
RESPONSE: electron diffraction data
;
_vrf_PLAT183_Cr1_HH228
;
PROBLEM: Missing _cell_measurement_reflns_used Value ....     Please Do !  
RESPONSE: Unit Cell from PXRD
;
_vrf_PLAT184_Cr1_HH228
;
PROBLEM: Missing _cell_measurement_theta_min Value ......     Please Do !  
RESPONSE: Unit Cell from PXRD
;
_vrf_PLAT185_Cr1_HH228
;
PROBLEM: Missing _cell_measurement_theta_max Value ......     Please Do !  
RESPONSE: Unit Cell from PXRD
;
_vrf_PLAT211_Cr1_HH228
;
PROBLEM: ADP of Atom N2        is N.P.D. or (nearly) 2D .     Please Check 
RESPONSE: ...
;
_vrf_PLAT699_Cr1_HH228
;
PROBLEM: Missing _exptl_crystal_description Value .......     Please Do !  
RESPONSE: crushed powder sample
;
_vrf_PLAT881_Cr1_HH228
;
PROBLEM: No Datum for _diffrn_reflns_av_R_equivalents ...     Please Do !  
RESPONSE: unmerged reflection file used for dynamical refinement
;
_vrf_PLAT041_Cr1_HH228
;
PROBLEM: Calc. and Reported SumFormula    Strings  Differ     Please Check 
RESPONSE: ...
;
_vrf_PLAT087_Cr1_HH228
;
PROBLEM: Unsatisfactory S value (Too High) ..............       3.37 Check 
RESPONSE: electron diffraction data
;
_vrf_PLAT220_Cr1_HH228
;
PROBLEM: NonSolvent   Resd 1  O   Ueq(max)/Ueq(min) Range        3.9 Ratio 
RESPONSE: ...
;
# end Validation Reply Form

# CIFX: Changed following block name from global

#data_I_1
data_Cr2_HH266
#=======================================================================

# 5. CHEMICAL DATA

_chemical_name_systematic
?
_chemical_name_common                    ?
_chemical_formula_moiety                 ?
_chemical_formula_structural             ?
_chemical_formula_analytical             ?
_chemical_formula_iupac                  ?
_chemical_formula_sum                    'Ge4.158 N4 O4 Sn0.842'
_chemical_formula_weight                 521.8
_chemical_melting_point                  ?
_chemical_compound_source                ?
_chemical_absolute_configuration         ?

#=======================================================================

# 6. CRYSTAL DATA

_symmetry_cell_setting                   hexagonal
_symmetry_space_group_name_H-M           'P 63 m c'
_symmetry_space_group_name_Hall          'P 6c -2c'
_symmetry_Int_Tables_number              186

loop_
 _space_group_symop_id
 _space_group_symop_operation_xyz
 1   x,y,z
 2   -y,x-y,z
 3   -x+y,-x,z
 4   -x,-y,z+1/2
 5   y,-x+y,z+1/2
 6   x-y,x,z+1/2
 7   -y,-x,z
 8   -x+y,y,z
 9   x,x-y,z
 10  y,x,z+1/2
 11  x-y,-y,z+1/2
 12  -x,-x+y,z+1/2

_cell_length_a                           5.839(1)
_cell_length_b                           5.839(1)
_cell_length_c                           9.365(2)
_cell_angle_alpha                        90
_cell_angle_beta                         90
_cell_angle_gamma                        120
_cell_volume                             276.55(7)


_cell_formula_units_Z                    2

_cell_measurement_reflns_used            ?
_cell_measurement_theta_min              ?
_cell_measurement_theta_max              ?
_cell_measurement_temperature            ?
_cell_special_details
?

_exptl_crystal_density_diffrn            6.2672
_exptl_crystal_density_meas              ?
_exptl_crystal_density_method            ?
_exptl_crystal_F_000                     113.24

_exptl_absorpt_coefficient_mu            0
_exptl_crystal_description               ?
_exptl_crystal_size_max                  ?
_exptl_crystal_size_mid                  ?
_exptl_crystal_size_min                  ?
_exptl_crystal_size_rad                  ?
_exptl_crystal_colour                    ?
_exptl_absorpt_correction_type           none
_exptl_absorpt_process_details           ?
_exptl_absorpt_correction_T_min          ?
_exptl_absorpt_correction_T_max          ?
loop_
 _exptl_crystal_face_index_h
 _exptl_crystal_face_index_k
 _exptl_crystal_face_index_l
 _exptl_crystal_face_perp_dist
 ? ? ? ?

#=======================================================================

# 7. EXPERIMENTAL DATA

_exptl_special_details                   ?

_diffrn_ambient_temperature              293
_diffrn_source                           ?
_diffrn_source_power                     ?
_diffrn_source_voltage                   ?
_diffrn_source_current                   ?
_diffrn_radiation_type                   electron
_diffrn_radiation_source                 ?
_diffrn_radiation_wavelength             0.0197
_diffrn_radiation_monochromator          ?
_diffrn_measurement_device               'transmission electron microscope'
_diffrn_measurement_device_type          'Tecnai F30 ST'
_diffrn_detector                         'gatan ultrascan 4000'
_diffrn_detector_area_resol_mean         ?
_diffrn_measurement_method               'ADT with precession'
_diffrn_measurement_specimen_support     ?

_diffrn_reflns_number                    41049
_diffrn_reflns_theta_min                 0.11
_diffrn_reflns_theta_max                 1.26
_diffrn_reflns_theta_full                1.26
_diffrn_measured_fraction_theta_max      0.95
_diffrn_measured_fraction_theta_full     0.95
_diffrn_reflns_av_R_equivalents          ?
_diffrn_reflns_av_uneti/neti             0.0619
_diffrn_reflns_limit_h_min               -12
_diffrn_reflns_limit_h_max               12
_diffrn_reflns_limit_k_min               -12
_diffrn_reflns_limit_k_max               12
_diffrn_reflns_limit_l_min               -20
_diffrn_reflns_limit_l_max               20
_diffrn_reflns_reduction_process         ?

_diffrn_standards_number                 'none'
_diffrn_standards_interval_count         'none'
_diffrn_standards_interval_time          'none'
_diffrn_standards_decay_%                'none'
loop_
_diffrn_standard_refln_index_h
_diffrn_standard_refln_index_k
_diffrn_standard_refln_index_l
  ? ? ?

_diffrn_radiation_probe                  electron

#=======================================================================

# 8. REFINEMENT DATA

_refine_special_details
?

_reflns_number_total                     2369
_reflns_number_gt                        2275
_reflns_threshold_expression             'I>3\s(I)'

_refine_ls_structure_factor_coef         F
_refine_ls_R_factor_gt                   0.1125
_refine_ls_wR_factor_gt                  0.1333
_refine_ls_R_factor_all                  0.1158
_refine_ls_wR_factor_ref                 0.1337
_refine_ls_goodness_of_fit_ref           4.8307
_refine_ls_goodness_of_fit_gt            4.9125
_refine_ls_restrained_S_gt               ?
_refine_ls_restrained_S_all              ?
_refine_ls_number_reflns                 2369
_refine_ls_number_parameters             140
_refine_ls_number_restraints             0
_refine_ls_number_constraints            3
_refine_ls_weighting_scheme              sigma
_refine_ls_weighting_details             'w=1/(\s^2^(F)+0.0001F^2^)'
_refine_ls_hydrogen_treatment            ?
_refine_ls_shift/su_max                  0.0281
_refine_ls_shift/su_mean                 0.0032
_refine_diff_density_max                 0.80
_refine_diff_density_min                 -0.32
_refine_ls_extinction_method             'none'
_refine_ls_extinction_coef               ?
_refine_ls_extinction_expression         ?
_refine_ls_abs_structure_details
;  278 of Friedel pairs used in the refinement
;
_refine_ls_abs_structure_Flack           ?
_refine_ls_abs_structure_Rogers          ?

loop_
 _atom_type_symbol
 _atom_type_scat_source
 Ge  International_Tables_Vol_C
 N   International_Tables_Vol_C
 O   International_Tables_Vol_C
 Sn  International_Tables_Vol_C


#=======================================================================

# 9. ATOMIC COORDINATES AND DISPLACEMENT PARAMETERS

loop_
 _atom_site_label
 _atom_site_type_symbol
 _atom_site_fract_x
 _atom_site_fract_y
 _atom_site_fract_z
 _atom_site_adp_type
 _atom_site_U_iso_or_equiv
 _atom_site_site_symmetry_multiplicity
 _atom_site_occupancy
 _atom_site_calc_flag
 _atom_site_refinement_flags
 _atom_site_disorder_assembly
 _atom_site_disorder_group
  Sn1 Sn 0.333333 0.666667 -0.0352(6) Uiso 0.0032(6) 2 0.84(3) d . . .
  Gesn1 Ge 0.333333 0.666667 -0.0352(6) Uiso 0.0032(6) 2 0.16(3) d . . .
  Ge1 Ge 0.333333 0.666667 -0.4374(8) Uiso 0.0080(8) 2 1 d . . .
  Ge2 Ge -0.16716(17) 0.16716(17) -0.2536(6) Uiso 0.0032(4) 6 1 d . . .
  N1 N 0.333333 0.666667 0.3558(17) Uiso 0.006(3) 2 1 d . . .
  N2 N -0.4899(5) 0.4899(5) -0.3769(11) Uiso 0.0038(11) 6 1 d . . .
  O1 O 0 0 -0.3514(15) Uiso 0.0013(18) 2 1 d . . .
  O2 O 0.1541(6) -0.1541(6) -0.1415(11) Uiso 0.0105(14) 6 1 d . . .


#=======================================================================

# 10. MOLECULAR GEOMETRY


loop_
 _geom_bond_atom_site_label_1
 _geom_bond_atom_site_label_2
 _geom_bond_site_symmetry_1
 _geom_bond_site_symmetry_2
 _geom_bond_distance
 _geom_bond_publ_flag
  Sn1 Gesn1 . . 0 ?
  Sn1 N2 . 4_565 2.169(8) ?
  Sn1 N2 . 5_555 2.169(8) ?
  Sn1 N2 . 6_665 2.169(8) ?
  Sn1 O2 . 1_565 2.069(7) ?
  Sn1 O2 . 2_555 2.069(7) ?
  Sn1 O2 . 3_665 2.069(7) ?
  Gesn1 N2 . 4_565 2.169(8) ?
  Gesn1 N2 . 5_555 2.169(8) ?
  Gesn1 N2 . 6_665 2.169(8) ?
  Gesn1 O2 . 1_565 2.069(7) ?
  Gesn1 O2 . 2_555 2.069(7) ?
  Gesn1 O2 . 3_665 2.069(7) ?
  Ge1 N1 . 1_554 1.936(18) ?
  Ge1 N2 . 1_655 1.875(5) ?
  Ge1 N2 . 2_675 1.875(5) ?
  Ge1 N2 . 3_455 1.875(5) ?
  Ge2 N1 . 4_564 1.969(9) ?
  Ge2 N2 . 2_565 2.001(7) ?
  Ge2 N2 . 3_455 2.001(7) ?
  Ge2 O1 . . 1.923(7) ?
  Ge2 O2 . 2_555 1.937(7) ?
  Ge2 O2 . 3_555 1.937(7) ?

loop_
 _geom_angle_atom_site_label_1
 _geom_angle_atom_site_label_2
 _geom_angle_atom_site_label_3
 _geom_angle_site_symmetry_1
 _geom_angle_site_symmetry_2
 _geom_angle_site_symmetry_3
 _geom_angle
 _geom_angle_publ_flag
  Gesn1 Sn1 N2 . . 4_565 0 ?
  Gesn1 Sn1 N2 . . 5_555 0 ?
  Gesn1 Sn1 N2 . . 6_665 0 ?
  Gesn1 Sn1 O2 . . 1_565 0 ?
  Gesn1 Sn1 O2 . . 2_555 0 ?
  Gesn1 Sn1 O2 . . 3_665 0 ?
  N2 Sn1 N2 4_565 . 5_555 78.4(3) ?
  N2 Sn1 N2 4_565 . 6_665 78.4(3) ?
  N2 Sn1 O2 4_565 . 1_565 165.7(4) ?
  N2 Sn1 O2 4_565 . 2_555 90.5(3) ?
  N2 Sn1 O2 4_565 . 3_665 90.5(3) ?
  N2 Sn1 N2 5_555 . 6_665 78.4(3) ?
  N2 Sn1 O2 5_555 . 1_565 90.5(3) ?
  N2 Sn1 O2 5_555 . 2_555 165.7(4) ?
  N2 Sn1 O2 5_555 . 3_665 90.5(2) ?
  N2 Sn1 O2 6_665 . 1_565 90.5(3) ?
  N2 Sn1 O2 6_665 . 2_555 90.5(2) ?
  N2 Sn1 O2 6_665 . 3_665 165.7(4) ?
  O2 Sn1 O2 1_565 . 2_555 98.8(3) ?
  O2 Sn1 O2 1_565 . 3_665 98.8(3) ?
  O2 Sn1 O2 2_555 . 3_665 98.8(3) ?
  Sn1 Gesn1 N2 . . 4_565 0 ?
  Sn1 Gesn1 N2 . . 5_555 0 ?
  Sn1 Gesn1 N2 . . 6_665 0 ?
  Sn1 Gesn1 O2 . . 1_565 0 ?
  Sn1 Gesn1 O2 . . 2_555 0 ?
  Sn1 Gesn1 O2 . . 3_665 0 ?
  N2 Gesn1 N2 4_565 . 5_555 78.4(3) ?
  N2 Gesn1 N2 4_565 . 6_665 78.4(3) ?
  N2 Gesn1 O2 4_565 . 1_565 165.7(4) ?
  N2 Gesn1 O2 4_565 . 2_555 90.5(3) ?
  N2 Gesn1 O2 4_565 . 3_665 90.5(3) ?
  N2 Gesn1 N2 5_555 . 6_665 78.4(3) ?
  N2 Gesn1 O2 5_555 . 1_565 90.5(3) ?
  N2 Gesn1 O2 5_555 . 2_555 165.7(4) ?
  N2 Gesn1 O2 5_555 . 3_665 90.5(2) ?
  N2 Gesn1 O2 6_665 . 1_565 90.5(3) ?
  N2 Gesn1 O2 6_665 . 2_555 90.5(2) ?
  N2 Gesn1 O2 6_665 . 3_665 165.7(4) ?
  O2 Gesn1 O2 1_565 . 2_555 98.8(3) ?
  O2 Gesn1 O2 1_565 . 3_665 98.8(3) ?
  O2 Gesn1 O2 2_555 . 3_665 98.8(3) ?
  N1 Ge1 N2 1_554 . 1_655 107.6(4) ?
  N1 Ge1 N2 1_554 . 2_675 107.6(4) ?
  N1 Ge1 N2 1_554 . 3_455 107.6(4) ?
  N2 Ge1 N2 1_655 . 2_675 111.3(3) ?
  N2 Ge1 N2 1_655 . 3_455 111.3(3) ?
  N2 Ge1 N2 2_675 . 3_455 111.3(3) ?
  N1 Ge2 N2 4_564 . 2_565 85.5(4) ?
  N1 Ge2 N2 4_564 . 3_455 85.5(4) ?
  N1 Ge2 O1 4_564 . . 177.1(6) ?
  N1 Ge2 O2 4_564 . 2_555 96.9(4) ?
  N1 Ge2 O2 4_564 . 3_555 96.9(4) ?
  N2 Ge2 N2 2_565 . 3_455 86.5(3) ?
  N2 Ge2 O1 2_565 . . 96.6(4) ?
  N2 Ge2 O2 2_565 . 2_555 177.4(4) ?
  N2 Ge2 O2 2_565 . 3_555 92.5(3) ?
  N2 Ge2 O1 3_455 . . 96.6(4) ?
  N2 Ge2 O2 3_455 . 2_555 92.5(3) ?
  N2 Ge2 O2 3_455 . 3_555 177.4(4) ?
  O1 Ge2 O2 . . 2_555 81.0(3) ?
  O1 Ge2 O2 . . 3_555 81.0(3) ?
  O2 Ge2 O2 2_555 . 3_555 88.3(3) ?
  Ge1 N1 Ge2 1_556 . 4_565 121.4(4) ?
  Ge1 N1 Ge2 1_556 . 5_555 121.4(4) ?
  Ge1 N1 Ge2 1_556 . 6_665 121.4(4) ?
  Ge2 N1 Ge2 4_565 . 5_555 95.4(6) ?
  Ge2 N1 Ge2 4_565 . 6_665 95.4(6) ?
  Ge2 N1 Ge2 5_555 . 6_665 95.4(6) ?
  Sn1 N2 Gesn1 4_564 . 4_564 0 ?
  Sn1 N2 Ge1 4_564 . 1_455 119.3(5) ?
  Sn1 N2 Ge2 4_564 . 2_565 97.1(2) ?
  Sn1 N2 Ge2 4_564 . 3_455 97.1(2) ?
  Gesn1 N2 Ge1 4_564 . 1_455 119.3(5) ?
  Gesn1 N2 Ge2 4_564 . 2_565 97.1(2) ?
  Gesn1 N2 Ge2 4_564 . 3_455 97.1(2) ?
  Ge1 N2 Ge2 1_455 . 2_565 121.9(2) ?
  Ge1 N2 Ge2 1_455 . 3_455 121.9(2) ?
  Ge2 N2 Ge2 2_565 . 3_455 93.3(4) ?
  Ge2 O1 Ge2 . . 2_555 99.2(5) ?
  Ge2 O1 Ge2 . . 3_555 99.2(5) ?
  Ge2 O1 Ge2 2_555 . 3_555 99.2(5) ?
  Sn1 O2 Gesn1 1_545 . 1_545 0 ?
  Sn1 O2 Ge2 1_545 . 2_555 125.68(18) ?
  Sn1 O2 Ge2 1_545 . 3_555 125.68(18) ?
  Gesn1 O2 Ge2 1_545 . 2_555 125.68(18) ?
  Gesn1 O2 Ge2 1_545 . 3_555 125.68(18) ?
  Ge2 O2 Ge2 2_555 . 3_555 98.2(4) ?


#=======================================================================

# 11. STRUCTURE-FACTOR LIST

loop_
 _refln_index_h
 _refln_index_k
 _refln_index_l
 _refln_F_meas
 _refln_F_sigma
 _refln_A_calc
 _refln_B_calc
   0   0   0    113.2400      0.0000    113.2400      0.0000
  -7   8   1      0.6759      0.2765     -0.0733     -0.3410
  -6   6  -4      3.1283      0.2967      4.2713      0.5750
  -5   4  -9      0.2909      0.0656      0.2460     -0.2173
  -4   4  -3      8.2349      0.1738      5.3352      6.3251
  -4   5   3      1.2994      0.1671      0.2421      1.2101
  -4   6   9      4.3186      0.1705     -4.5249      0.3589
  -3   1 -13      2.7911      0.1851     -2.0692      1.6934
  -3   5  10      1.4188      0.1567     -0.5638      1.0199
   0  -2 -11      4.6083      0.1616     -4.3845     -1.7459
   0   1   6      2.9724      0.1069      0.3044      2.9746
   0   2  12      4.0105      0.2368     -2.6636      0.8840
   1  -3 -10      2.6181      0.1509     -0.0585     -1.7859
   2  -3  -4      1.7619      0.0689      1.2136      1.3384
   5  -7  -7      0.9433      0.2295      0.3088     -1.0571
  -7   8   1      0.4883      0.0655     -0.0733     -0.3410
  -6   5  -9      0.6332      0.0769     -0.0246      0.4649
  -6   6  -4      4.6300      0.1830      4.2713      0.5750
  -5   6   2      2.9701      0.1993     -3.7458      0.8337
  -4   3  -8      2.8051      0.1226      2.4377     -2.3257
  -4   6   8      3.0372      0.1894     -0.6455      2.7975
  -3   5   9      1.5565      0.1623     -0.7279      1.2652
  -2   3   4      1.6015      0.1516      1.2136     -1.3384
  -1   0  -6      2.1794      0.1466      0.3044     -2.9746
   0  -2 -10      8.2956      0.2106      5.8004     -4.0447
   0   2  11      5.4864      0.1724     -4.3845      1.7459
   1   1  12      4.9409      0.1141     -3.4502     -2.9824
   2   0  13      5.7006      0.1622     -4.6145      4.3718
   3  -5  -8      3.2068      0.1572      2.3256     -1.6552
   3  -2   8      3.6664      0.1621      2.3849      3.1759
   4  -6  -7      1.8565      0.0713      2.1130      0.7019
   4  -5  -2      9.5641      0.1833      8.7421     -0.0540
   4  -3   9      1.3301      0.1493     -0.3626      1.0695
   5  -7  -6      2.3175      0.1411      1.7956      1.4815
   5  -6  -1      1.1099      0.1809     -0.5398     -0.9623
   5  -4  10      3.2623      0.2096     -1.4903     -3.6817
   6  -7   0      0.6280      0.0344     -0.6813      0.0000
   6  -6   5      0.0460      0.0215     -0.0293     -0.0346
   7  -8   1      0.3668      0.0584      0.0733      0.3410
  -6   5  -9      0.5784      0.0416     -0.0246      0.4649
  -6   6  -4      4.7157      0.2096      4.2713      0.5750
  -6   7   1      1.6616      0.1141      1.3520     -1.0859
  -5   7   7      0.8976      0.1484      0.3088      1.0571
  -3   2  -7      7.8049      0.1907     -7.1107      1.9911
  -3   4   3      7.8331      0.1737     -8.8044     -2.5651
  -2   0 -11      5.4089      0.2079      4.3845      1.7459
   1  -3  -9      0.8661      0.0568     -0.4411      0.7308
   1   0   6      2.7872      0.1402      0.3044      2.9746
   2  -4  -8     12.2120      0.1988      8.7475      6.3324
   2   0  12      2.0989      0.2348     -2.6636      0.8840
   3  -1  13      2.1500      0.1378     -2.0692     -1.6934
   5  -6  -1      0.8435      0.0630     -0.5398     -0.9623
   5  -5   4      0.9178      0.4495      1.1675     -0.8241
   6  -7   0      0.7213      0.0483     -0.6813      0.0000
   6  -6   5      0.0768      0.0192     -0.0293     -0.0346
   7  -8   1      0.5189      0.0922      0.0733      0.3410
  -6   6  -4      4.5576      0.2490      4.2713      0.5750
  -6   7   1      1.0161      0.2723      1.3520     -1.0859
  -5   4  -8      3.8171      0.1458     -4.7006      1.8823
  -4   5   2      8.5020      0.1835      8.7421      0.0540
  -4   6   7      2.4546      0.1355      2.1130     -0.7019
  -3   1 -11      3.1008      0.1302      2.0884      1.6827
  -3   3  -2     15.1670      0.2127     13.9200     -0.1430
  -2   1  -6      5.1093      0.1206      4.3290      3.2955
  -1   3   9      1.0729      0.0586     -0.4411     -0.7308
   0  -2  -9      6.7578      0.1869      6.3833      0.3230
   0   2  10      7.3856      0.2693      5.8004      4.0447
   1  -2  -4      1.7865      0.0405     -0.2815      1.5160
   3  -5  -7      6.0379      0.1778      6.1728     -1.4834
   3  -2   7      6.9770      0.1703     -7.1107     -1.9911
   3  -1  12      2.0978      0.2331      2.5905      0.1774
   4  -6  -6      3.1594      0.2678      3.3542      2.4967
   4  -4   3      7.7823      0.2382      5.3352     -6.3251
   4  -3   8      2.9684      0.1826      2.4377      2.3257
   5  -5   4      0.2860      1.0766      1.1675     -0.8241
   5  -4   9      0.4209      0.0382      0.2460      0.2173
   6  -7   0      0.4305      0.0655     -0.6813      0.0000
   6  -6   5      0.0436      0.0086     -0.0293     -0.0346
   7  -8   1      0.6691      0.1293      0.0733      0.3410
  -7   7  -4      0.6677      0.0431     -0.5862     -0.0598
  -7   8   0      3.4165      0.2914      2.4482      0.0000
  -6   5  -8      2.4335      0.1939      1.5932     -1.8403
  -5   5  -3      6.2944      0.1817      7.3587     -1.7360
  -5   7   6      1.7143      0.1807      1.7956     -1.4815
  -4   5   2      9.0030      0.2105      8.7421      0.0540
  -3   3  -2     14.4980      0.2194     13.9200     -0.1430
  -3   5   7      5.9338      0.1835      6.1728      1.4834
  -1   0  -5      7.7903      0.1404      6.2967     -4.8872
   0   2   9      6.0417      0.1977      6.3833     -0.3230
   1  -4 -12      1.8376      0.3614      2.1539     -0.4226
   1   1  10      6.5684      0.1881     -2.2485     -5.3753
   2  -5 -11      2.2150      0.1750     -1.4019     -1.4594
   2  -3  -3     14.2670      0.2142     13.0450     -3.2962
   2  -1   6      5.5982      0.1517      4.3290     -3.2955
   4  -4   3      8.7177      0.2665      5.3352     -6.3251
   4  -2  12      2.4606      0.1662      1.3090     -2.7158
   5  -7  -5      1.0218      0.0929     -0.1361      0.7513
   6  -8  -4      2.7140      0.2020     -3.9055      0.0865
   6  -5   9      0.4175      0.0247     -0.0246     -0.4649
   7  -8   1      0.4190      0.0819      0.0733      0.3410
  -7   7  -4      0.5347      0.0554     -0.5862     -0.0598
  -7   8   0      2.1049      0.2138      2.4482      0.0000
  -5   3 -11      2.7837      0.2967     -1.4019     -1.4594
  -5   4  -7      0.6315      0.1051      0.2505     -0.8718
  -5   5  -3      6.4210      0.1693      7.3587     -1.7360
  -5   6   1      0.8651      0.0524     -0.5398      0.9623
  -4   6   6      3.7163      0.1563      3.3542     -2.4967
  -3   1 -10      2.2540      0.2026     -0.0585     -1.7859
  -3   2  -6      1.4527      0.1113     -0.5425     -1.4264
  -2  -1 -13      2.3394      0.2292     -2.0692      1.6934
  -2   3   3     16.0000      0.2590     13.0450      3.2962
  -1   3   8      4.1890      0.1812      2.3849      3.1759
   0  -3 -12      4.0178      0.1377     -3.0807      2.6888
   0  -2  -8      5.0824      0.1732     -0.5447     -5.2501
   1   0   5      8.2190      0.1451      6.2967      4.8872
   2   0  10      7.2712      0.2027      5.8004      4.0447
   3  -6 -10      3.2339      0.1404     -1.4106      3.2865
   3  -5  -6      0.9025      0.3377      0.4471     -2.0234
   3  -4  -2      7.3779      0.1921     -6.5296     -0.0444
   4  -3   7      6.4993      0.2507      6.6082      1.5384
   5  -4   8      4.3812      0.1578     -4.7006     -1.8823
   7  -8   1      0.4036      0.0761      0.0733      0.3410
  -7   7  -4      0.5808      0.0499     -0.5862     -0.0598
  -7   8   0      2.2965      0.1994      2.4482      0.0000
  -5   5  -3      7.6903      0.2038      7.3587     -1.7360
  -5   6   1      1.4937      0.0953     -0.5398      0.9623
  -5   7   5      1.2856      0.2236     -0.1361     -0.7513
  -4   2 -10     13.3230      0.2423    -11.1490      1.4041
  -2   0  -9      5.4865      0.2313     -6.3833     -0.3230
  -2   5  11      2.2432      0.3023     -1.4019      1.4594
  -1  -2 -12      1.7715      0.3332      2.5905     -0.1774
   0   1   4      1.4380      0.0544      0.0083     -1.2107
   0   2   8      5.9463      0.2256     -0.5447      5.2501
   1  -3  -7      6.8131      0.1656     -7.1107      1.9911
   1   2  13      2.9325      0.1701      2.0692      1.6934
   2  -5 -10      1.3579      0.1414     -0.5638     -1.0199
   3  -3   2     14.1450      0.2088     13.9200      0.1430
   3  -2   6      1.4608      0.1026     -0.5425      1.4264
   3  -1  10      1.5897      0.0854     -0.0585      1.7859
   4  -6  -5     11.3560      0.2480    -11.8430      1.6900
   4  -5  -1      1.0706      0.1514     -0.2977      1.1235
   5  -7  -4      0.4215      0.1164     -0.1298      0.6503
   7  -8   1      0.6855      0.1509      0.0733      0.3410
   7  -7   5      1.6267      0.0696     -1.9909     -0.9832
  -7   7  -4      0.6639      0.0900     -0.5862     -0.0598
  -6   7   0      1.0167      0.1545     -0.6813      0.0000
  -6   8   4      3.4050      0.1372     -3.9055     -0.0865
  -5   5  -3      6.4744      0.1837      7.3587     -1.7360
  -4   3  -6      1.3672      0.1496     -0.0013     -1.5986
  -4   6   5     17.0350      0.3203    -11.8430     -1.6900
  -3   1  -9      1.3918      0.0916      0.4411     -0.7308
  -2  -1 -12      2.3929      0.2226      2.5905     -0.1774
  -1   3   7      6.4039      0.2133     -7.1107     -1.9911
  -1   4  11      1.8726      0.2465      1.7337     -1.4799
   1  -4 -10      1.2822      0.1191     -0.3043     -1.4551
   2   0   9      6.7569      0.2580     -6.3833      0.3230
   2   1  13      2.8287      0.2106     -2.0692     -1.6934
   3  -5  -5      4.0801      0.1645      3.6783     -2.0916
   3  -3   2     14.3250      0.2112     13.9200      0.1430
   4  -7  -8      1.1730      0.3987      1.2631     -1.7936
   5  -6   0      1.1165      0.1322     -1.7114     -0.0000
   6  -8  -3      2.9797      0.3609     -2.3773     -2.2583
   6  -5   8      1.6344      0.2393      1.5932      1.8403
   7  -7   5      1.5424      0.1102     -1.9909     -0.9832
  -7   7  -4      0.3979      0.0454     -0.5862     -0.0598
  -6   5  -7      4.2455      0.1763     -4.1680      0.8602
  -6   7   0      0.8501      0.2389     -0.6813      0.0000
  -6   8   4      3.9937      0.4505     -3.9055     -0.0865
  -5   5  -3      7.5106      0.1699      7.3587     -1.7360
  -4   6   5     12.6570      0.2801    -11.8430     -1.6900
  -3   0 -12      3.6630      0.1582     -3.0807      2.6888
  -2   0  -8      4.5557      0.1286     -0.5447     -5.2500
  -2   4   6      6.9003      0.1413     -7.1227     -1.6858
  -1  -2 -11      2.1321      0.1978     -2.0884     -1.6827
   0  -2  -7      3.0497      0.0969     -3.3631     -0.1012
   0   3  11      1.1246      0.1089      0.5387      0.6375
   1   1   8      7.5017      0.1569     -7.5357     -2.7921
   2  -5  -9      1.2590      0.1817      0.7279      1.2652
   3  -5  -5      4.5799      0.2161      3.6783     -2.0916
   3  -3   2     15.0590      0.2168     13.9200      0.1430
   4  -2  10     12.6990      0.2257    -11.1490     -1.4041
   5  -6   0      1.5446      0.2871     -1.7114     -0.0000
   5  -4   7      1.8120      0.3179      0.2505      0.8718
   6  -6   4      5.8865      0.2221      4.2713     -0.5750
   7  -7   5      1.7570      0.0986     -1.9909     -0.9832
  -7   6  -7      3.3898      0.1489      3.8964     -0.7585
  -6   4 -10      3.4536      0.1587      3.5245     -2.1573
  -6   7   0      0.7217      0.1440     -0.6813      0.0000
  -5   7   4      0.5398      0.0792     -0.1298     -0.6503
  -4   1 -12      1.8205      0.2053      2.1539     -0.4226
  -3   2  -5      5.8244      0.1552     -3.3105      4.2723
  -2  -1 -11      2.2388      0.1995      2.0884      1.6827
  -1   4  10      1.7559      0.2370     -0.3042      1.4551
   0   2   7      4.3910      0.1651     -3.3631      0.1012
   1  -3  -6      1.5132      0.0825     -0.5425     -1.4264
   1   0   4      1.1778      0.0331      0.0083     -1.2107
   1   2  11      2.2929      0.2005     -2.0884      1.6827
   3  -6  -8      4.8220      0.1846     -3.9547      1.8028
   4  -6  -4      5.9346      0.1810     -6.2329      0.3057
   4  -3   6      0.0000      3.7705     -0.0013      1.5986
   5  -6   0      2.1701      0.1075     -1.7114     -0.0000
   6  -6   4      4.7280      0.2042      4.2713     -0.5750
  -7   6  -7      3.9802      0.2212      3.8964     -0.7585
  -6   7   0      0.6422      0.0679     -0.6813      0.0000
  -5   3  -9      1.3542      0.0784      0.7279      1.2652
  -5   4  -6      2.9984      0.1547      2.5878      2.0387
  -4   5   1      1.1358      0.0499     -0.2977     -1.1235
  -3   0 -11      1.3560      0.0743     -0.5387      0.6375
  -3   1  -8      3.5027      0.1434      2.3849     -3.1759
  -1  -2 -10      1.8023      0.1233     -0.0585     -1.7859
  -1   3   6      1.5494      0.0902     -0.5425      1.4264
   0   3  10      4.5162      0.1354     -1.8685     -4.6971
   2  -5  -8      2.3821      0.1472      2.3256     -1.6552
   2  -3  -2      9.4646      0.1523     -8.7262     -1.0940
   3   0  12      4.2125      0.1618     -3.0807     -2.6888
   5  -7  -3      1.0887      0.1521     -0.3310      1.3144
   5  -6   0      1.6732      0.1516     -1.7114     -0.0000
   6  -6   4      5.3457      0.3159      4.2713     -0.5750
  -6   8   3      2.9137      0.2979     -2.3773      2.2583
  -4   6   4      5.7690      0.1847     -6.2329     -0.3057
  -2  -1 -10      2.3538      0.1308     -0.0585     -1.7859
  -1   4   9      1.5492      0.1217     -0.3626      1.0695
   0  -3  -9      0.5726      0.0286     -0.3827      0.3055
   0  -2  -6      7.4443      0.1624      5.8088      6.7950
   0  -1  -3     20.6790      0.2382    -18.7170      4.7227
   1  -5 -11      0.8280      0.0603     -0.3992      0.4521
   1   2  10      1.8593      0.1442     -0.0585      1.7859
   3  -5  -4      0.9566      0.1104     -0.8852      0.1240
   3  -2   5      5.5798      0.1055     -3.3105     -4.2723
   4  -1  12      2.3577      0.1872      2.1539      0.4226
   6  -8  -2      1.5565      0.2160      0.9842     -2.0801
   6  -7   1      0.0000      4.7940     -1.3520      1.0859
   6  -6   4      4.2567      0.2506      4.2713     -0.5750
   6  -5   7      3.6897      0.1519     -4.1680     -0.8602
  -6   4  -9      3.8550      0.1951      4.5249      0.3589
  -6   5  -6      0.6123      0.0448     -0.4346     -0.5678
  -5   2 -11      1.8957      0.1753      1.4019      1.4594
  -4   3  -5      4.8879      0.1441      3.7961     -2.9912
  -3   0 -10      4.4291      0.1698     -1.8685      4.6971
  -2   1  -4      1.7588      0.0387     -0.2815      1.5160
  -2   5   8      4.7168      0.1758      2.3256      1.6552
  -1  -2  -9      0.8040      0.1421     -0.4411      0.7308
   0   2   6      9.0625      0.1666      5.8088     -6.7950
   0   3   9      0.5578      0.0239     -0.3827     -0.3055
   1  -4  -8      2.8481      0.1834      2.4377     -2.3257
   2  -6 -10      3.2916      0.2154      3.5245     -2.1573
   3  -5  -4      0.8787      0.0628     -0.8852      0.1240
   3  -4  -1      2.7003      0.0795      1.8239      2.0397
   4  -7  -6      0.4967      0.1079     -0.5882     -0.4622
   5  -5   3      7.2051      0.1920      7.3587      1.7360
   5  -4   6      3.8837      0.2167      2.5878     -2.0387
   5  -3   9      1.5398      0.2223      0.7279     -1.2652
   6  -8  -2      2.4540      0.2943      0.9842     -2.0801
   6  -7   1      0.9508      0.1307     -1.3520      1.0859
  -7   8  -1      0.0000      1.9115      0.0733     -0.3410
  -6   5  -6      0.5093      0.2036     -0.4346     -0.5678
  -5   6   0      1.5847      0.2079     -1.7114      0.0000
  -5   7   3      1.4502      0.1300     -0.3310     -1.3144
  -4   3  -5      3.4881      0.2414      3.7961     -2.9912
  -3   5   4      0.9932      0.0709     -0.8852     -0.1240
  -1  -1  -6      4.9969      0.1127      4.3290      3.2955
  -1   3   5      6.2036      0.1137     -3.3105     -4.2723
  -1   4   8      4.8028      0.2669      2.4377      2.3257
  -1   5  11      0.5386      0.0464     -0.3992     -0.4521
   0  -3  -8      6.7935      0.1471     -6.4602      2.3086
   1  -5 -10      2.5117      0.1752     -1.4903      3.6817
   1   3  12      1.8785      0.1580      2.1539      0.4226
   2  -5  -7      6.1870      0.1966     -6.1728      1.4834
   2  -1   4      1.6256      0.0435     -0.2815     -1.5160
   3  -4  -1      2.6552      0.1656      1.8239      2.0397
   4  -6  -3      2.9844      0.3388      3.8159      4.1228
   4  -2   8     12.4730      0.2267      8.7475     -6.3324
   4  -1  11      2.1667      0.1019     -1.7337      1.4799
   5  -8  -5      2.0538      0.2231     -1.7009      1.4161
   5  -4   6      3.1722      0.1622      2.5878     -2.0387
   6  -7   1      1.3432      0.0982     -1.3520      1.0859
  -6   6  -3      0.0631      0.0066      0.0026      0.0731
  -5   6   0      1.7769      0.1151     -1.7114      0.0000
  -4   7   6      0.6734      0.0753     -0.5882      0.4622
  -3   4   1      2.7331      0.1016      1.8239     -2.0397
  -2   5   7      7.2933      0.2050     -6.1728     -1.4834
  -2   6  10      4.0005      0.1834      3.5245      2.1573
   0   4  11      4.0809      0.1804      3.6226     -1.1987
   1   1   6      5.6996      0.1116      4.3289     -3.2955
   2  -6  -9      3.7596      0.2252      4.5249      0.3589
   2  -4  -4      7.4674      0.2098      5.0983      0.2900
   2   2  12      2.3268      0.1118      1.3090     -2.7158
   3  -6  -6      3.4586      0.1461      2.3899      1.7836
   3   0  10      4.8568      0.1493     -1.8685     -4.6971
   4  -3   5      2.8518      0.5150      3.7961      2.9912
   5  -5   3      5.7226      0.2405      7.3587      1.7360
   5  -2  11      2.2354      0.1542      1.4019     -1.4594
   6  -7   1      1.6776      0.1131     -1.3520      1.0859
   6  -4   9      3.2723      0.3821      4.5249     -0.3589
   7  -6   7      3.7167      0.4059      3.8964      0.7585
  -7   6  -6      1.3225      0.2437      0.0525     -0.9288
  -7   8  -1      0.2791      0.0505      0.0733     -0.3410
  -6   6  -3      0.0659      0.0069      0.0026      0.0731
  -6   8   2      2.0865      0.2729      0.9842      2.0801
  -5   2 -10      1.3176      0.1707     -0.5638     -1.0199
  -5   6   0      1.5593      0.0792     -1.7114      0.0000
  -4   6   3      5.5324      0.2144      3.8159     -4.1228
  -3   0  -9      0.6555      0.0318      0.3827     -0.3055
  -3   4   1      2.5777      0.0510      1.8239     -2.0396
  -1  -2  -8      4.1545      0.1213      2.3849     -3.1759
  -1   2   2     20.3580      0.2453     21.5330      0.0025
  -1   5  10      3.1426      0.2908     -1.4903     -3.6817
   0  -2  -5     33.7590      0.4141     26.1820     -4.1177
   1   3  11      1.8493      0.1340      1.7337     -1.4799
   2   1   9      1.0192      0.0506      0.4411      0.7308
   3  -7  -8      1.8768      0.2050      1.2631     -1.7936
   3  -1   7      6.5855      0.1477      7.1107      1.9911
   4  -7  -5      2.1029      0.0850      1.0875     -2.1111
   4  -3   5      5.7497      0.1587      3.7961      2.9912
   5  -7  -2      5.6632      0.2816      5.7302     -0.0590
   5  -5   3      5.5232      0.2102      7.3587      1.7360
   5  -2  11      2.3123      0.1846      1.4019     -1.4594
   6  -4   9      4.6428      0.2315      4.5249     -0.3589
   7  -6   7      3.6478      0.2014      3.8964      0.7585
  -7   6  -6      0.7101      0.1019      0.0525     -0.9288
  -7   8  -1      0.3410      0.0728      0.0733     -0.3410
  -6   6  -3      0.0852      0.0055      0.0026      0.0731
  -6   8   2      1.3813      0.1684      0.9842      2.0801
  -5   4  -5      0.8264      0.0386     -0.1837      0.6380
  -5   6   0      1.9184      0.0947     -1.7114      0.0000
  -5   8   5      1.2927      0.1746     -1.7009     -1.4161
  -4   4  -2      6.8105      0.1247      2.0179     -6.8973
  -4   6   3      7.3695      0.2655      3.8159     -4.1228
  -3  -1 -11      1.5736      0.1302     -1.7337     -1.4799
  -3   2  -4      1.7632      0.0416      1.2136      1.3384
  -3   6   6      3.4102      0.1636      2.3899     -1.7836
  -2   6   9      4.0604      0.3479      4.5249     -0.3589
  -1  -3 -10      1.4853      0.1257     -0.3042     -1.4551
  -1   4   7      6.9172      0.1246      6.6082      1.5384
   0   2   5     31.1990      0.3758     26.1820      4.1177
   0   4  10      6.6374      0.5017      4.4437      2.8823
   1  -5  -9      0.2643      0.0255      0.2460     -0.2173
   1   0   3     18.6790      0.2133     18.7170      4.7227
   1   2   8      4.4512      0.0877      2.3849      3.1759
   2  -5  -6      1.9519      0.1489      0.4471     -2.0234
   2   0   6      9.7890      0.1455      5.8088     -6.7950
   3  -5  -3      5.2371      0.1247      6.5956     -1.7755
   5  -5   3      6.7462      0.1538      7.3587      1.7360
   6  -5   6      0.4549      0.0366     -0.4346      0.5678
  -7   8  -1      0.4037      0.0418      0.0733     -0.3410
  -6   3 -10      3.0196      0.1844     -1.4106      3.2865
  -6   6  -3      0.0689      0.0058      0.0026      0.0731
  -4   1  -9      0.8148      0.1295      0.3626      1.0695
  -4   4  -2      7.3293      0.1492      2.0179     -6.8973
  -2  -1  -8      3.3612      0.1385      2.3849     -3.1759
   0  -4  -9      5.1158      0.1440     -5.3325     -0.3679
   2  -6  -8      2.9800      0.1531     -0.6454     -2.7975
   3  -5  -3      6.8113      0.1660      6.5956     -1.7755
   3  -2   4      2.2986      0.0545      1.2136     -1.3384
   4  -5   0      4.7036      0.0977      4.8249      0.0000
   5  -8  -4      0.1878      0.0237     -0.1006      0.2392
   5  -2  10      1.6767      0.1225     -0.5638      1.0199
   6  -8  -1      3.8912      0.1929      4.5055     -0.0737
   7  -7   4      1.0422      0.0834     -0.5862      0.0598
  -6   6  -3      0.0700      0.0082      0.0026      0.0731
  -5   3  -7      6.0893      0.2008     -6.1728      1.4834
  -5   7   2      5.2002      0.1438      5.7302      0.0590
  -4   4  -2      6.7180      0.1178      2.0179     -6.8973
  -3   1  -6      1.3883      0.0600     -0.5425     -1.4264
  -3   5   3      6.6876      0.1445      6.5956      1.7755
  -1   3   4      1.6758      0.0492      1.2136     -1.3384
   1  -4  -6      1.4397      0.0613     -0.0013     -1.5986
   2   1   8      4.7829      0.1708      2.3849      3.1759
   3  -7  -7      3.8234      0.1439     -3.4618      0.8589
   3  -2   4      3.5462      0.1008      1.2136     -1.3384
   3   1  11      1.9746      0.1783     -1.7337      1.4799
   4  -5   0      5.8015      0.1284      4.8249      0.0000
   6  -4   8      2.0112      0.3193     -0.6454      2.7975
  -6   5  -5      2.5054      0.1435     -1.8903      2.1881
  -6   6  -3      0.0626      0.0056      0.0026      0.0731
  -5   1 -11      0.6683      0.0774      0.3992     -0.4521
  -5   7   2      6.1582      0.2157      5.7302      0.0590
  -4   4  -2      6.5773      0.1228      2.0179     -6.8973
  -3  -1 -10      1.1301      0.1761     -0.3042     -1.4551
  -1  -4 -11      1.1078      0.1273     -0.3992      0.4521
  -1  -3  -9      1.6127      0.1057     -0.3626     -1.0695
  -1   4   6      1.8926      0.1541     -0.0013      1.5986
   2  -3  -1      2.3006      0.0642     -0.2545     -2.2925
   2   2  10     11.2220      0.1776    -11.1490     -1.4042
   3  -1   6      2.3174      0.0965     -0.5425      1.4264
   4  -7  -4      1.0176      0.0750      0.7686      0.5717
   4  -6  -2      4.1193      0.1543      1.4566     -4.1055
   4   0  11      4.3037      0.1503     -3.6226      1.1987
   5  -4   5      1.4794      0.0674     -0.1837     -0.6380
   6  -3  10      3.2656      0.1461     -1.4106     -3.2865
   7  -7   4      0.7073      0.1592     -0.5862      0.0598
  -6   4  -7      2.3893      0.0756     -2.1130     -0.7019
  -6   5  -5      3.1175      0.1585     -1.8903      2.1881
  -5   8   4      0.2925      0.0384     -0.1006     -0.2392
  -4   0 -10      8.0011      0.2503      4.4437     -2.8823
  -4   1  -8      3.9673      0.1532      2.4377     -2.3257
  -4   2  -6      7.7192      0.1247     -7.1227      1.6858
  -4   3  -4      0.7373      0.0254     -0.1964      0.6095
  -4   4  -2      6.7239      0.1287      2.0179     -6.8973
  -3   7   7      3.6310      0.1852     -3.4618     -0.8589
  -2  -3 -11      1.5772      0.0746     -1.4019     -1.4594
  -2   2  -1     17.0290      0.1990     16.5930      3.1310
  -1   5   8      4.2005      0.1244     -4.7006     -1.8823
   0  -5 -10      1.1631      0.0624      0.0695     -1.3691
   0  -4  -8      3.6982      0.1428     -0.6594     -3.7156
   0  -3  -6      4.3598      0.1018      3.4157      2.7584
   1   3   9      1.6829      0.1602     -0.3626      1.0695
   2  -6  -7      2.0011      0.0750     -2.1130     -0.7019
   2  -5  -5      5.5230      0.1589     -3.6783      2.0916
   2  -3  -1      2.3908      0.0399     -0.2545     -2.2925
   3   0   8      6.1818      0.1384     -6.4602     -2.3086
   3   1  10      1.9472      0.1329     -0.3042      1.4551
   5  -3   7      5.8764      0.1690     -6.1728     -1.4834
   5  -2   9      1.7619      0.1019     -0.7279      1.2652
   7  -7   4      0.3292      0.0858     -0.5862      0.0598
   7  -6   6      0.8784      0.1134      0.0525      0.9288
  -4   4  -2      7.1083      0.1232      2.0179     -6.8973
  -4   5   0      4.6248      0.1179      4.8249     -0.0000
  -4   6   2      3.9261      0.1639      1.4566      4.1055
  -3  -2 -11      1.2446      0.2626      1.4019      1.4594
  -2   2  -1     16.6020      0.1878     16.5930      3.1310
  -2   3   1      3.4573      0.0817     -0.2545      2.2925
  -2   5   5      4.6686      0.1681     -3.6783     -2.0916
  -1  -4 -10      2.9145      0.1257     -1.4903      3.6817
   0   1   2     14.6500      0.1774    -15.4740     -1.3798
   0   2   4     13.8090      0.1737    -14.5370     -1.3988
   0   3   6      4.3444      0.0960      3.4157     -2.7584
   1  -6  -9      0.3219      0.0771     -0.0246      0.4649
   2   0   5     32.7820      0.3712    -26.1820     -4.1177
   2   1   7      6.9296      0.1243      7.1107      1.9911
   3  -7  -6      1.0815      0.0937     -0.5882     -0.4622
   5  -8  -3      3.2205      0.2881     -3.6481      1.2776
   7  -7   4      0.7337      0.1816     -0.5862      0.0598
  -7   5  -7      0.8712      0.0712     -0.3088      1.0571
  -6   8   1      3.6649      0.1424      4.5055      0.0737
  -5   2  -8      2.3442      0.1743      2.3256     -1.6552
  -4   5   0      4.7552      0.1297      4.8249     -0.0000
  -4   6   2      3.6956      0.1132      1.4566      4.1055
  -4   7   4      0.4340      0.0470      0.7686     -0.5717
  -3   0  -7      2.3030      0.1423      0.3989     -1.3849
  -2   2  -1     18.1350      0.2093     16.5930      3.1310
   1  -4  -5      4.4653      0.1380      3.7961     -2.9912
   3  -6  -4      1.3080      0.0984     -0.7675      0.6285
   4  -3   4      0.7047      0.0232     -0.1964     -0.6095
   4  -2   6      7.9358      0.1319     -7.1227     -1.6858
   5  -7  -1      1.2197      0.0580      0.3014     -1.1950
   6  -4   7      2.0619      0.0806     -2.1130      0.7019
  -7   6  -5      2.4622      0.2829      2.0995     -1.3397
  -6   2 -10      2.9602      0.1288      3.5245     -2.1573
  -6   7  -1      1.3147      0.1584     -1.3520     -1.0859
  -6   8   1      3.7408      0.1677      4.5055      0.0737
  -5   3  -6      1.8482      0.0989      0.4471     -2.0234
  -4   0  -9      4.4419      0.1213      5.3325      0.3679
  -4   5   0      5.7089      0.1373      4.8249     -0.0000
  -3   7   6      0.5175      0.2456     -0.5882      0.4622
  -2   2  -1     17.1440      0.1903     16.5930      3.1310
  -1   5   7      1.1070      0.1219      0.2505      0.8718
  -1   6   9      0.5538      0.1256     -0.0246     -0.4649
   1   3   8      3.9727      0.1408      2.4377      2.3257
   1   4  10      3.6797      0.1736     -1.4903     -3.6817
   2  -6  -6      4.3749      0.1533      3.3542      2.4967
   2  -2   1     17.4680      0.1916     16.5930     -3.1310
   3  -5  -2      5.6833      0.1192     -5.3581      1.0709
   3   1   9      2.1497      0.1502      0.3626     -1.0695
   3   2  11      1.7207      0.1674      1.4019     -1.4594
   5  -7  -1      2.0041      0.1245      0.3014     -1.1950
   5  -1  10      3.6516      0.1478     -1.4903     -3.6817
   6  -5   5      2.3027      0.1556     -1.8903     -2.1881
   6  -4   7      2.3460      0.0742     -2.1130      0.7019
  -7   6  -5      2.0265      0.2316      2.0995     -1.3397
  -6   3  -8      4.2743      0.1338     -3.9547      1.8028
  -6   7  -1      1.4677      0.1025     -1.3520     -1.0859
  -5   8   3      3.5247      0.2005     -3.6481     -1.2776
  -3  -2 -10      1.0087      0.0796     -0.5638     -1.0199
  -3   6   4      1.0312      0.0623     -0.7675     -0.6285
  -2   2  -1     16.7920      0.1892     16.5930      3.1310
  -1  -4  -9      0.5877      0.0723      0.2460     -0.2173
  -1  -1  -4      1.9405      0.0538     -0.2815      1.5160
   0   5   9      1.3533      0.1577      0.7086      0.1790
   1  -6  -8      2.6461      0.2332      1.5932     -1.8403
   1  -3  -3     13.0610      0.1603    -13.0450      3.2962
   2  -2   1     16.9920      0.1890     16.5930     -3.1310
   2   3  10      1.4029      0.1308     -0.5638      1.0199
   4  -7  -3      4.6424      0.1890      5.4488     -1.4464
   4   1  11      1.6885      0.1406      0.3992      0.4521
   5  -6   1      1.4514      0.1260      0.5398     -0.9623
   5  -2   8      3.7521      0.1451      2.3256      1.6552
   6  -5   5      3.2032      0.1516     -1.8903     -2.1881
  -6   4  -6      4.0538      0.1474      3.3542      2.4967
  -6   7  -1      1.4065      0.1129     -1.3520     -1.0859
  -5   1  -9      0.4247      0.0309     -0.2460      0.2173
  -5   4  -4      1.0845      0.0282     -0.4139      0.8378
  -4  -1 -10      3.1582      0.1195     -1.4903      3.6817
  -3  -1  -8      3.1114      0.1723      2.4377     -2.3257
  -3   5   2      6.6427      0.1553     -5.3581     -1.0709
  -2   6   6      4.1017      0.1493      3.3542     -2.4967
  -1  -3  -7      5.3567      0.1625      6.6082     -1.5384
   0  -3  -5      1.8198      0.0652      0.3832     -1.0779
   1  -5  -6      3.8597      0.1781      2.5878      2.0387
   2  -7  -7      1.3131      0.2841     -0.3088      1.0571
   2  -2   1     17.8280      0.1975     16.5930     -3.1310
   3  -7  -5      1.6179      0.2875     -1.0875      2.1111
   4   0   9      4.8830      0.1212      5.3325     -0.3679
   5  -6   1      0.8748      0.0578      0.5398     -0.9623
   5  -3   6      2.2098      0.1102      0.4471      2.0234
   6  -8   0      2.8586      0.1051     -3.4363     -0.0000
   6  -2  10      4.0004      0.1924      3.5245      2.1573
   7  -5   7      1.3821      0.1444     -0.3088     -1.0571
  -7   4  -8      1.6035      0.0988      1.2631     -1.7936
  -6   4  -6      4.9821      0.1659      3.3542      2.4967
  -6   7  -1      1.6643      0.1459     -1.3520     -1.0859
  -5   4  -4      0.7858      0.0209     -0.4139      0.8378
  -5   7   1      1.0347      0.0720      0.3014      1.1950
  -2  -3  -9      2.2795      0.1294      0.7279      1.2652
  -2   5   4      0.9370      0.0386     -0.8852     -0.1240
  -1   6   8      2.3268      0.1527      1.5932      1.8403
   0  -5  -8      1.9039      0.1199      1.4526     -2.2664
   0   3   5      1.7033      0.0566      0.3832      1.0779
   1   4   9      0.5870      0.0430      0.2460      0.2173
   2  -7  -7      1.0818      0.1059     -0.3088      1.0571
   2  -2   1     16.7580      0.1869     16.5930     -3.1310
   2   1   6      3.0637      0.0875     -0.5425      1.4264
   3   2  10      1.5723      0.0997     -0.5638      1.0199
   4  -4   2      7.3256      0.1145      2.0179      6.8973
   4  -1   7      6.9011      0.1310     -6.6082     -1.5384
   5  -6   1      1.2742      0.0631      0.5398     -0.9623
   6  -8   0      2.6156      0.1529     -3.4363     -0.0000
   6  -3   8      3.7941      0.1421     -3.9547     -1.8028
   7  -5   7      0.9117      0.0986     -0.3088     -1.0571
  -6   2  -9      4.6010      0.2457     -4.5249     -0.3589
  -5   0 -10      1.6643      0.0985      0.0695     -1.3691
  -5   2  -7      6.5816      0.1472      6.1728     -1.4834
  -5   7   1      1.7061      0.1350      0.3014      1.1950
  -4   0  -8      3.3685      0.1298     -0.6594     -3.7156
  -4   7   3      3.5595      0.2252      5.4488      1.4464
  -3  -2  -9      1.3849      0.0532     -0.7279     -1.2652
  -3   0  -6      4.3677      0.0813      3.4157      2.7584
  -3   2  -3     13.4970      0.1794    -13.0450      3.2962
  -3   7   5      2.8293      0.1427     -1.0875     -2.1111
  -2  -4 -10      3.8954      0.1615      3.5244     -2.1573
  -1   5   6      4.5009      0.1509      2.5878     -2.0387
   0   5   8      2.5161      0.1138      1.4526      2.2664
   1  -6  -7      4.1205      0.1130     -4.1680      0.8602
   2  -2   1     16.8970      0.1914     16.5930     -3.1310
   2   3   9      2.6740      0.1339      0.7279     -1.2652
   3  -4   0      2.6616      0.0561     -2.4413      0.0000
   4  -8  -4      3.5814      0.1349      3.8244      0.5904
   4  -6  -1      6.0455      0.1444     -6.5145     -0.3716
   4  -4   2      6.9213      0.1111      2.0179      6.8973
   4   1  10      4.3951      0.1562     -1.4903     -3.6817
   5  -8  -2      3.3877      0.1893     -2.6006     -0.4749
   5  -6   1      1.2322      0.0440      0.5398     -0.9623
   5  -1   9      0.8967      0.0496     -0.2460     -0.2173
   6  -8   0      3.1714      0.1065     -3.4363     -0.0000
   0   2   3     14.8420      0.1750     -9.7922     12.0890
   1   0   2     16.0850      0.1897    -15.4740     -1.3798
   2  -4  -2      6.4757      0.1079     -5.8599     -1.1551
   2  -2   1     16.6680      0.1882     16.5930     -3.1310
   2   0   4     13.1700      0.1636    -14.5360     -1.3988
   3  -4   0      4.1111      0.0999     -2.4413      0.0000
   3  -2   3     14.6070      0.1831    -13.0450     -3.2962
   3   0   6      4.9639      0.0899      3.4157     -2.7584
   4  -4   2      7.2053      0.1167      2.0179      6.8973
   5  -4   4      0.8211      0.0155     -0.4139     -0.8378
  -7   5  -6      1.4091      0.2154      1.7956      1.4815
  -7   7  -3      2.1885      0.1239     -3.2672      0.8114
  -4   1  -6      1.7153      0.0929     -0.0013     -1.5986
  -4   8   4      4.5101      0.1693      3.8244     -0.5904
  -3  -1  -7      7.0416      0.1446     -6.6082      1.5384
  -2   4   2      5.3597      0.0882     -5.8599      1.1551
  -2   6   5     11.8790      0.1979     11.8430      1.6900
  -1   6   7      4.6507      0.1616     -4.1680     -0.8602
   0  -5  -7      4.1473      0.1374      4.2592     -1.2503
   2  -7  -6      1.9457      0.1283      1.7956      1.4815
   2  -2   1     17.4660      0.1944     16.5930     -3.1310
   3  -7  -4      1.0161      0.0729      0.7686      0.5717
   4  -4   2      7.8983      0.1257      2.0179      6.8973
   5  -4   4      0.9427      0.0210     -0.4139     -0.8378
   6  -6   3      0.0961      0.0052      0.0026     -0.0731
   7  -6   5      2.3750      0.1193      2.0995      1.3397
   7  -4   8      2.2842      0.1189      1.2631      1.7936
  -7   7  -3      2.5509      0.1412     -3.2672      0.8114
  -6   5  -4      0.9246      0.1140      0.3556      0.5335
  -5   0  -9      0.7032      0.0972     -0.7086      0.1790
  -5   3  -5      4.1083      0.1317     -3.6783      2.0916
  -5   8   2      1.1177      0.4165     -2.6006      0.4749
  -4  -2 -10      3.9694      0.1594      3.5244     -2.1573
  -4   1  -6      2.0904      0.0898     -0.0013     -1.5986
  -4   6   1      5.7762      0.1427     -6.5145      0.3716
  -4   8   4      3.2265      0.1253      3.8244     -0.5904
  -3   4   0      2.5017      0.0897     -2.4413      0.0000
  -2  -4  -9      4.0780      0.1653      4.5249      0.3589
  -2  -1  -5      5.2818      0.1060      3.3105     -4.2723
   0  -6  -8      6.1709      0.1371      5.1111      3.6230
   1   5   9      0.7304      0.0469     -0.0246     -0.4649
   2  -2   1     16.9430      0.1854     16.5930     -3.1310
   2   3   8      4.2574      0.1817      2.3256      1.6552
   3   3  10      3.8333      0.1499     -1.4106     -3.2865
   4  -7  -2      3.3442      0.1365     -3.2968     -0.8665
   4  -4   2      7.5423      0.1168      2.0179      6.8973
   4   1   9      0.5520      0.0243     -0.2461     -0.2173
   6  -6   3      0.1097      0.0054      0.0026     -0.0731
   7  -6   5      2.6098      0.1289      2.0995      1.3397
  -7   4  -7      3.1376      0.1408     -3.4618      0.8589
  -7   7  -3      2.6710      0.1872     -3.2672      0.8114
  -6   2  -8      2.8533      0.1959     -0.6455     -2.7975
  -6   5  -4      0.5980      0.0605      0.3556      0.5335
  -6   8   0      2.2177      0.2212     -3.4363      0.0000
  -4   0  -7      2.9648      0.1002     -2.5856     -0.5624
  -3   1  -4      1.4417      0.0502      1.2136      1.3384
  -3   4   0      2.8523      0.1046     -2.4413      0.0000
  -3   7   4      1.0150      0.1342      0.7686     -0.5717
  -2   7   6      1.5719      0.0964      1.7956     -1.4815
  -1  -4  -7      0.8903      0.2188      0.2505     -0.8718
  -1   5   5      0.5747      0.0410     -0.1837     -0.6380
   0   3   4      1.7102      0.0436      0.0285     -1.3241
   1  -6  -6      0.6040      0.1141     -0.4346     -0.5678
   2  -2   1     16.4140      0.1794     16.5930     -3.1310
   2   1   5      5.5716      0.1109      3.3105      4.2723
   3  -8  -5      1.9423      0.1336      1.7009     -1.4161
   4  -4   2      7.3379      0.1096      2.0179      6.8973
   4  -1   6      2.0734      0.0910     -0.0013      1.5986
   5  -7   0      3.3793      0.1100      2.6814     -0.0000
   6  -6   3      0.0791      0.0032      0.0026     -0.0731
   7  -6   5      3.0586      0.1126      2.0995      1.3397
  -7   3  -8      2.0308      0.1245      1.2631     -1.7936
  -7   7  -3      2.6706      0.1513     -3.2672      0.8114
  -6   8   0      3.1395      0.0888     -3.4363      0.0000
  -5   2  -6      1.6913      0.1852      0.4470     -2.0234
  -4  -1  -8      4.7250      0.1283     -4.7006      1.8823
  -3   7   4      0.3750      0.1670      0.7686     -0.5717
  -2   5   3      6.7322      0.1192     -6.5956     -1.7755
   0  -4  -5     18.0010      0.2157    -16.2940      2.4668
   0   6   8      5.3224      0.1246      5.1111     -3.6230
   1  -7  -7      4.3867      0.1675      3.8964     -0.7585
   1   4   7      1.1852      0.0674      0.2505      0.8718
   2  -6  -4      5.8105      0.1068     -6.2329      0.3057
   3  -1   4      1.7951      0.0483      1.2136     -1.3384
   3   2   8      3.5573      0.1421      2.3256      1.6552
   4  -4   2      6.9872      0.1016      2.0179      6.8973
   5  -7   0      3.3426      0.1206      2.6814     -0.0000
   5  -3   5      4.4835      0.1222     -3.6783     -2.0916
   5   0   9      1.6745      0.0621     -0.7086     -0.1790
   6  -6   3      0.1226      0.0058      0.0026     -0.0731
   7  -5   6      2.1898      0.1292      1.7956     -1.4815
  -7   7  -3      3.0991      0.2230     -3.2672      0.8114
  -6   4  -5     10.7810      0.1697     11.8430     -1.6900
  -6   8   0      4.5866      0.2542     -3.4363      0.0000
  -5   1  -7      1.3051      0.0736     -0.2505      0.8718
  -5   6  -1      1.0117      0.0840      0.5398      0.9623
  -4  -2  -9      3.4511      0.1167     -4.5249     -0.3589
  -4   3  -3      8.7132      0.1366      8.8044     -2.5651
  -4   7   2      2.7482      0.1233     -3.2968      0.8665
  -3   0  -5      1.8749      0.0555     -0.3832      1.0779
  -3   8   5      2.2878      0.2103      1.7009      1.4161
  -2  -4  -8      2.1310      0.1871     -0.6454     -2.7975
  -1   3   2      8.6941      0.1238     -8.7262      1.0940
   0  -6  -7      0.1037      0.0090      0.0163     -0.0571
   0  -5  -6      1.1712      0.0599     -0.7133     -0.6359
   0   4   5     17.3560      0.2115    -16.2940     -2.4668
   1   5   8      2.8394      0.1391      1.5932      1.8403
   2  -7  -5      1.1755      0.1228      0.1361     -0.7513
   3  -5  -1      3.3251      0.0889     -2.3123     -2.1212
   5  -7   0      2.4788      0.0862      2.6814     -0.0000
   6  -6   3      0.1080      0.0040      0.0026     -0.0731
   7  -5   6      3.6402      0.0965      1.7956     -1.4815
  -7   7  -3      2.7796      0.1226     -3.2672      0.8114
  -6   3  -6      3.3879      0.1491      2.3899      1.7836
  -5  -1  -9      0.2860      0.0218      0.0246     -0.4649
  -5   0  -8      2.2192      0.1475      1.4526     -2.2664
  -5   6  -1      1.0052      0.0586      0.5398      0.9623
  -3  -2  -7      4.1815      0.1776      6.1728     -1.4834
  -3  -1  -6      1.4114      0.0695     -0.0013     -1.5986
  -1  -3  -5      5.1902      0.1024      3.7961     -2.9912
   0   5   6      1.0615      0.0356     -0.7133      0.6359
   1  -4  -3      8.1710      0.1317      8.8044     -2.5651
   1   2   4      1.5508      0.0388      1.2136     -1.3384
   2   3   7      6.9966      0.1267     -6.1728     -1.4834
   3  -6  -2      8.7940      0.1540      7.3845      0.0353
   3   0   5      1.7340      0.0449     -0.3832     -1.0779
   5  -8  -1      1.2724      0.0522      0.9495      0.7580
   5  -2   6      2.4979      0.0929      0.4470      2.0234
   6  -6   3      0.1377      0.0043      0.0026     -0.0731
   7  -4   7      3.6431      0.1247     -3.4618     -0.8589
  -7   6  -4      0.5188      0.0652     -0.4019      0.1157
  -7   7  -3      3.9163      0.2507     -3.2672      0.8114
  -6   1  -8      2.7575      0.1214      1.5932     -1.8403
  -6   2  -7      2.1526      0.0898      2.1130      0.7019
  -5   6  -1      1.2747      0.0676      0.5398      0.9623
  -4   2  -4      7.3921      0.1596      5.0983      0.2900
  -3   5   1      2.8800      0.1096     -2.3123      2.1212
  -2   1  -2     18.0030      0.2076     21.5330     -0.0025
  -1  -5  -7      4.7290      0.1398     -4.1680      0.8602
  -1   4   3     10.3330      0.1550      8.8044      2.5651
   0   6   7      0.0895      0.0049      0.0163      0.0571
   1  -7  -6      1.0896      0.0847      0.0525     -0.9288
   1  -6  -5      3.9771      0.1451     -1.8903      2.1881
   1   3   5      5.6980      0.1296      3.7961      2.9912
   3  -8  -4      0.4818      0.0405     -0.1006      0.2392
   3  -7  -3      5.4365      0.1578     -5.4488      1.4464
   3   1   6      3.0646      0.1131     -0.0013      1.5986
   4  -3   3      8.5306      0.1196      8.8044      2.5651
   5   0   8      4.8351      0.1662      1.4526      2.2664
   6  -5   4      0.7740      0.0230      0.3556     -0.5335
   7  -3   8      3.1049      0.1518      1.2631      1.7936
  -7   6  -4      0.3191      0.0455     -0.4019      0.1157
  -7   7  -3      2.8474      0.1566     -3.2672      0.8114
  -5   6  -1      1.1035      0.1058      0.5398      0.9623
  -5   7   0      2.2869      0.0768      2.6814      0.0000
  -4  -2  -8      3.1843      0.1497     -0.6454     -2.7975
  -4  -1  -7      0.6280      0.0333     -0.2505      0.8718
  -4   0  -6      5.2720      0.1392      4.1901      3.8744
  -3   6   2      7.3744      0.1395      7.3845     -0.0353
  -2   0  -3     15.7920      0.1833      9.7922     12.0890
  -1   5   4      0.9984      0.0295     -0.4139     -0.8378
   1   4   6      3.1499      0.0820      2.5878     -2.0387
   2  -1   2     22.4070      0.2506     21.5330      0.0025
   3   3   8      3.5263      0.0963     -3.9547     -1.8028
   4  -3   3     11.6150      0.1583      8.8044      2.5651
   4  -2   4      5.3408      0.0955      5.0983     -0.2900
   5   1   9      0.6495      0.0267      0.0246      0.4649
   6  -5   4      0.5583      0.0156      0.3556     -0.5335
   6  -4   5     11.1470      0.1649     11.8430      1.6900
  -7   3  -7      3.3058      0.1148      3.4618     -0.8589
  -7   4  -6      0.8262      0.0483     -0.5882     -0.4622
  -7   5  -5      0.6654      0.0430      0.1361     -0.7513
  -5   6  -1      1.0568      0.0601      0.5398      0.9623
  -5   7   0      2.5485      0.1041      2.6814      0.0000
  -3   7   3      5.8592      0.1648     -5.4488     -1.4464
  -3   8   4      0.3515      0.0336     -0.1006     -0.2392
  -1   7   6      1.3185      0.1112      0.0525      0.9288
   0  -6  -6      4.4600      0.1110     -4.6898      1.0917
   0  -5  -5      2.9108      0.0819      1.2117     -2.7312
   0  -4  -4      8.9808      0.1525     -8.5750      0.6362
   2  -7  -4      0.5462      0.0187     -0.1298      0.6503
   2   0   3     15.2420      0.1776      9.7922    -12.0890
   2   1   4      1.7811      0.0345      1.2136     -1.3384
   4  -1   5      5.4257      0.1031     -3.7961     -2.9912
   4   0   6      5.9255      0.1060      4.1901     -3.8744
   6  -2   7      2.3276      0.0582      2.1130     -0.7019
   6  -1   8      2.5578      0.0881      1.5932      1.8403
  -5  -1  -8      2.1973      0.2049      1.5932     -1.8403
  -5   0  -7      4.0441      0.1189     -4.2592      1.2503
  -5   1  -6      3.3833      0.1059      2.5878      2.0387
  -5   6  -1      1.4838      0.1457      0.5398      0.9623
  -5   7   0      2.8981      0.1362      2.6814      0.0000
  -5   8   1      1.5090      0.0935      0.9495     -0.7580
  -3  -4  -8      1.9978      0.1845      1.2631     -1.7936
  -3   8   4      0.2056      0.0124     -0.1006     -0.2392
   0  -2  -2     14.0910      0.1601      3.9456    -14.4220
   0  -1  -1      7.1175      0.1051      4.4035      4.8079
   0   1   1      6.2084      0.0944      4.4035     -4.8079
   0   2   2     15.2980      0.1733      3.9456     14.4220
   2  -6  -3      5.9315      0.1253     -3.8159     -4.1228
   2  -5  -2      5.2261      0.1099     -5.3581      1.0709
   2   3   6      2.2112      0.0655      0.4470      2.0234
   2   4   7      2.8722      0.1007     -2.1130      0.7019
   4  -8  -2      2.5687      0.1017     -2.5046     -0.6522
   4  -7  -1      0.9124      0.0375      0.1900     -0.8283
   4   2   8      3.3203      0.1257     -0.6454      2.7975
  -6   0  -8      6.1318      0.1151      5.1111      3.6230
  -5   3  -4      0.8563      0.0432     -0.8852      0.1240
  -5   4  -3      1.4411      0.0619     -0.2421      1.2101
  -3  -1  -5      4.8017      0.1074     -3.7961      2.9912
  -2   6   3      5.9038      0.1082     -3.8159      4.1228
  -2   7   4      0.8477      0.0540     -0.1298     -0.6503
  -1  -5  -6      0.7284      0.0879     -0.4346     -0.5678
  -1  -4  -5      1.0792      0.0506     -0.1837      0.6380
   1  -7  -5      2.5491      0.1618      2.0995     -1.3397
   4  -6   0      5.1378      0.1127     -5.3076      0.0000
   6  -8   1      3.1407      0.1528     -4.5055     -0.0737
   7  -3   7      3.8936      0.1307      3.4618      0.8589
  -6   1  -7      3.8935      0.1252      4.1680     -0.8602
  -5   4  -3      1.4844      0.0590     -0.2421      1.2101
  -4  -2  -7      2.5087      0.1253      2.1130      0.7019
  -4   8   2      2.7627      0.1629     -2.5046      0.6522
  -3   0  -4      2.3680      0.0584      0.0285      1.3241
  -2  -5  -7      0.9003      0.0952     -0.3088      1.0571
  -1  -3  -4      0.8638      0.0534     -0.1964      0.6095
   1   5   6      1.3643      0.1023     -0.4346      0.5678
   1   6   7      4.6598      0.1310      3.8964      0.7585
   2  -3   0      4.8945      0.0969     -5.2142     -0.0000
   3  -8  -3      3.6252      0.1401      3.6481     -1.2776
   3   1   5      4.6444      0.0889     -3.7961     -2.9912
   3   2   6      2.3324      0.0784      0.4471      2.0234
   3   4   8      2.6223      0.1388      1.2631      1.7936
   4  -5   1      1.1987      0.0600      0.2977      1.1235
   5  -2   5      3.9913      0.0869      3.6783      2.0916
   5  -1   6      3.6224      0.1122      2.5878     -2.0387
   6  -8   1      3.5026      0.1035     -4.5055     -0.0737
   6  -7   2      2.7836      0.1049     -2.9378     -0.0792
   7  -4   6      0.9631      0.0528     -0.5882      0.4622
   7  -3   7      3.4363      0.1131      3.4618      0.8589
  -6   2  -6      4.6801      0.1212      3.3542      2.4967
  -5   4  -3      1.1162      0.0405     -0.2421      1.2101
  -4  -1  -6      3.1063      0.0875      2.5878      2.0387
  -4   7   1      0.8924      0.0700      0.1900      0.8283
  -3   1  -3     12.3200      0.1487     13.0450     -3.2962
  -2   3   0      4.8983      0.0881     -5.2142      0.0000
  -1  -2  -3     13.1770      0.1599    -13.0450      3.2962
  -1   6   4      0.8702      0.0838      0.3556     -0.5335
  -1   7   5      2.2435      0.1160      2.0995      1.3397
   0  -6  -5      0.0640      0.0025     -0.0293      0.0346
   1   3   4      0.8436      0.0601     -0.1964     -0.6095
   2  -8  -4      3.9043      0.1269     -3.9055      0.0865
   3  -7  -2      3.9973      0.1475     -3.2968     -0.8665
   3   0   4      1.5612      0.0366      0.0285     -1.3241
   4  -5   1      1.3826      0.0438      0.2977      1.1235
   4   3   8      2.8028      0.1252      1.2631      1.7936
   5  -3   4      1.2916      0.0415     -0.8852     -0.1240
   6  -7   2      3.4218      0.1382     -2.9378     -0.0792
   6   0   8      6.4320      0.1386      5.1111     -3.6230
   7  -5   5      1.0391      0.0688      0.1361      0.7513
  -7   2  -7      1.0488      0.0739      0.3088     -1.0571
  -4   6   0      4.4904      0.1219     -5.3076     -0.0000
  -3   8   3      3.6611      0.1203      3.6481      1.2776
  -2   3   0      5.0485      0.0861     -5.2142      0.0000
  -1  -6  -6      1.1460      0.1236      0.0525     -0.9288
  -1   5   3      1.5467      0.0549     -0.2421     -1.2101
   0  -5  -4      1.5087      0.0554      1.1675      0.8241
   1  -4  -2      5.5838      0.1139     -6.5296     -0.0444
   2  -7  -3      1.3058      0.0859      0.3310     -1.3144
   2   4   6      4.6012      0.1212      3.3542     -2.4967
   3  -1   3     13.4290      0.1654     13.0450      3.2962
   4  -5   1      1.6510      0.0711      0.2977      1.1235
   4   1   6      3.2137      0.0787      2.5878     -2.0387
   5  -8   0      0.8404      0.0580     -0.8039      0.0000
   6  -7   2      2.3582      0.1199     -2.9378     -0.0792
   6  -2   6      5.8303      0.1173      3.3542     -2.4967
   6  -1   7      5.3301      0.1466      4.1680      0.8602
  -7   3  -6      0.5531      0.0439     -0.5882     -0.4622
  -6   0  -7      0.0968      0.0049     -0.0163      0.0571
  -6   4  -4      5.7392      0.1259     -6.2329      0.3057
  -5   5  -2      4.3715      0.1625     -4.3508     -1.0709
  -4  -3  -7      3.4341      0.1212      3.4618     -0.8589
  -4   1  -4      0.6572      0.0196     -0.1964      0.6095
  -4   6   0      5.4082      0.1276     -5.3076     -0.0000
  -3   7   2      2.7959      0.0943     -3.2968      0.8665
  -1  -5  -5      3.5410      0.1169     -1.8903      2.1881
  -1  -1  -2     18.9370      0.2122     21.5330     -0.0025
  -1   4   2      5.8897      0.1127     -6.5296      0.0444
   0   5   4      1.8405      0.0593      1.1675     -0.8241
   1  -7  -4      0.4284      0.0260     -0.4019      0.1157
   1   1   2     20.4490      0.2253     21.5330      0.0025
   3   4   7      3.5923      0.0979     -3.4618     -0.8589
   4  -5   1      1.6982      0.0559      0.2977      1.1235
   4   0   5     20.5930      0.2472     16.2940      2.4668
   5  -8   0      1.2667      0.1102     -0.8039      0.0000
   5  -4   3      1.7987      0.0499     -0.2421     -1.2101
   5   1   7      5.4726      0.1103      4.1680      0.8602
   6  -7   2      3.1402      0.1403     -2.9378     -0.0792
   7  -6   4      0.6748      0.0524     -0.4019     -0.1157
  -7   4  -5      2.0411      0.0992     -1.0875      2.1111
  -6   4  -4      6.0023      0.1234     -6.2329      0.3057
  -5   1  -5      0.7325      0.0271      0.1837     -0.6380
  -5   5  -2      3.2660      0.0768     -4.3508     -1.0709
  -4  -2  -6      5.1079      0.1463      3.3542      2.4967
  -3   2  -2      8.5662      0.1284     -8.7262     -1.0940
   0  -7  -5      2.7195      0.2305     -1.9909      0.9832
   1   6   6      1.3584      0.0780      0.0525      0.9288
   2  -6  -2      4.9129      0.1326      1.4566     -4.1055
   3   3   6      3.5499      0.1031      2.3899     -1.7836
   4  -5   1      1.5968      0.0708      0.2977      1.1235
   4  -1   4      0.7284      0.0165     -0.1964     -0.6095
   5  -4   3      1.6887      0.0641     -0.2421     -1.2101
   5   0   6      1.7498      0.0889     -0.7133      0.6359
   6  -7   2      2.5896      0.1219     -2.9378     -0.0792
   7  -6   4      0.6467      0.0535     -0.4019     -0.1157
   7  -2   7      2.3513      0.1227      0.3088      1.0571
  -7   1  -7      3.6157      0.1423     -3.8964      0.7585
  -6   1  -6      0.7534      0.0552     -0.4346     -0.5678
  -6   5  -3      6.2739      0.1327     -5.6849      1.7442
  -5  -2  -7      1.0753      0.0562      0.3088     -1.0571
  -2  -4  -5     11.1220      0.1570     11.8430     -1.6900
  -2  -1  -3     13.3540      0.1561     13.0450     -3.2962
  -2   7   3      2.5989      0.1408      0.3310      1.3144
  -1  -4  -4      1.3556      0.0900     -0.4138      0.8378
   0   4   3      9.1020      0.1425      5.3352     -6.3251
   1  -3  -1      2.9141      0.0961      0.2545      2.2925
   1   5   5      2.3552      0.0667     -1.8903     -2.1881
   2  -6  -2      4.6732      0.1248      1.4566     -4.1055
   3  -2   2      8.8827      0.1222     -8.7262      1.0940
   3   2   5      5.0628      0.1033      3.6783      2.0916
   4  -5   1      1.4292      0.0859      0.2977      1.1235
   4   3   7      2.7805      0.0877      3.4618      0.8589
   5  -8   0      1.1768      0.1087     -0.8039      0.0000
   6  -4   4      6.0132      0.1315     -6.2329     -0.3057
   6   0   7      0.1050      0.0070     -0.0163     -0.0571
   7  -3   6      0.7534      0.0479     -0.5882      0.4622
  -6  -1  -7      3.6778      0.1006     -3.8964      0.7585
  -6   2  -5     12.1570      0.1691    -11.8430      1.6900
  -6   5  -3      6.1377      0.1352     -5.6849      1.7442
  -6   8  -1      3.9805      0.1457     -4.5055      0.0737
  -5  -1  -6      0.9877      0.0721     -0.4346     -0.5678
  -5   2  -4      0.6617      0.0439     -0.8852      0.1240
  -5   5  -2      4.2911      0.1139     -4.3508     -1.0709
  -2   6   2      5.2067      0.1172      1.4566      4.1055
  -1  -3  -3      9.4210      0.1355      8.8044     -2.5651
   0  -3  -2     12.5420      0.1544     13.9200     -0.1430
   0   7   5      2.9797      0.1163     -1.9909     -0.9832
   2  -8  -3      3.3931      0.1654      2.3773      2.2583
   2   4   5     12.2160      0.1608     11.8430      1.6900
   3  -5   0      1.3225      0.0487     -1.1355      0.0000
   3   1   4      1.0277      0.0523     -0.1964     -0.6095
   5  -7   1      1.6927      0.1108     -0.3014     -1.1950
   5   2   7      2.1745      0.1652      0.3088      1.0571
   6  -7   2      2.4275      0.1313     -2.9378     -0.0792
   6  -4   4      6.6572      0.1374     -6.2329     -0.3057
   6  -1   6      1.2198      0.0821     -0.4346      0.5678
  -8   5  -5      3.1487      0.1748      1.7009     -1.4161
  -7   2  -6      2.4291      0.1182      1.7956      1.4815
  -7   5  -4      0.8222      0.0491     -0.1298      0.6503
  -6   5  -3      6.9052      0.1621     -5.6849      1.7442
  -6   8  -1      3.3584      0.1823     -4.5055      0.0737
  -5   5  -2      4.4406      0.1489     -4.3508     -1.0709
  -5   8   0      0.8409      0.0832     -0.8039     -0.0000
  -4  -3  -6      1.4983      0.1207     -0.5882     -0.4622
   0   3   2     12.8460      0.1547     13.9200      0.1430
   0   6   4      5.7305      0.1516      4.2713     -0.5750
   2  -5  -1      2.7690      0.0662      2.3123      2.1213
   3   4   6      1.7126      0.1123     -0.5882      0.4622
   4   1   5      1.1048      0.0488      0.1837      0.6380
   5  -7   1      1.5820      0.1055     -0.3014     -1.1950
   6  -7   2      3.1816      0.1278     -2.9378     -0.0792
   7  -4   5      3.2012      0.1405     -1.0875     -2.1111
   7  -1   7      4.1405      0.1375     -3.8964     -0.7585
  -8   5  -5      2.2359      0.0865      1.7009     -1.4161
  -7   5  -4      0.8560      0.0671     -0.1298      0.6503
  -6   0  -6      5.2094      0.1110     -4.6898      1.0917
  -6   5  -3      4.9776      0.1185     -5.6849      1.7442
  -5   0  -5      3.3536      0.1096     -1.2117      2.7312
  -5   5  -2      3.5747      0.0959     -4.3508     -1.0709
  -4   0  -4      8.3371      0.1368     -8.5750      0.6362
  -4   5  -1      1.3140      0.0803      0.2977     -1.1235
  -3   0  -3      2.1956      0.0437     -0.3862      2.2349
  -3   5   0      1.2261      0.0493     -1.1355     -0.0000
  -3   8   2      1.9694      0.1163     -2.6006      0.4749
  -2   8   3      3.6003      0.1447      2.3773     -2.2583
   0  -7  -4      0.5142      0.0412     -0.5862     -0.0598
   1  -7  -3      4.2293      0.1183      3.8349     -1.1878
   2  -7  -2      6.3240      0.1205      5.7302     -0.0590
   2   3   4      0.9974      0.0280     -0.8852     -0.1240
   3  -7  -1      1.0356      0.0429     -0.1900      0.8283
   4  -7   0      2.0642      0.0709     -1.8573     -0.0000
   5  -7   1      1.6379      0.0927     -0.3014     -1.1950
   5  -2   4      1.4747      0.0619     -0.8852     -0.1240
   6   1   7      4.1108      0.0883     -3.8964     -0.7585
   7  -4   5      2.2682      0.0984     -1.0875     -2.1111
  -7   1  -6      1.1499      0.1003      0.0525     -0.9288
  -7   3  -5      3.1489      0.1138      1.0875     -2.1111
  -6   3  -4      1.8114      0.0940     -0.7675      0.6285
  -5   5  -2      4.3313      0.1104     -4.3508     -1.0709
  -4   5  -1      1.0353      0.0478      0.2977     -1.1235
  -3  -4  -5      2.4529      0.1097     -1.0875      2.1111
  -3  -2  -4      1.2289      0.0453     -0.8852      0.1240
  -3   5   0      1.0783      0.0448     -1.1355     -0.0000
   1   5   4      1.5792      0.0724      0.3556     -0.5335
   2   0   2     13.5840      0.1536      3.9456     14.4220
   2   5   5      0.9986      0.0362      0.1361      0.7513
   3   0   3      2.3825      0.0522     -0.3862     -2.2349
   4   0   4      8.8973      0.1505     -8.5750     -0.6362
   5   0   5      2.9550      0.1025     -1.2117     -2.7312
   6   0   6      5.1229      0.1046     -4.6898     -1.0917
   7  -2   6      2.3878      0.0899      1.7956     -1.4815
  -6  -1  -6      0.9205      0.0664      0.0525     -0.9288
  -6   1  -5      3.0578      0.1076      1.8903     -2.1881
  -6   3  -4      1.1461      0.0413     -0.7675      0.6285
  -5   5  -2      3.6613      0.0955     -4.3508     -1.0709
  -4   5  -1      1.1267      0.0493      0.2977     -1.1235
  -3   7   1      0.8549      0.0300     -0.1900     -0.8283
  -2   7   2      6.1063      0.1519      5.7302      0.0590
  -1  -6  -4      0.4550      0.0240     -0.4019      0.1157
  -1  -4  -3      1.5955      0.0392     -0.2421      1.2101
  -1  -2  -2      8.1788      0.1094     -8.7262     -1.0940
  -1   7   3      3.8748      0.1118      3.8349      1.1878
   0  -6  -3      0.0746      0.0025      0.0026      0.0731
   0   7   4      0.5858      0.0269     -0.5862      0.0598
   3   2   4      1.1312      0.0469     -0.8852     -0.1240
   4   2   5     13.0420      0.1815    -11.8430     -1.6900
   5   2   6      1.9929      0.0777      1.7956     -1.4815
  -8   6  -4      3.2291      0.1171     -3.9055      0.0865
  -5   1  -4      1.5601      0.1081     -0.4139      0.8378
  -5   3  -3      7.1472      0.1187     -6.5956      1.7755
  -5   5  -2      4.3292      0.1242     -4.3508     -1.0709
  -4  -3  -5      1.8189      0.0741      1.0875     -2.1111
  -4  -1  -4      0.9642      0.0278     -0.4139      0.8378
  -4   7   0      1.5578      0.0981     -1.8573      0.0000
  -3  -5  -5      2.1853      0.1207      1.7009     -1.4161
   0  -2  -1     16.8680      0.1836     16.5930      3.1310
   0   2   1     17.3900      0.1875     16.5930     -3.1310
   1  -6  -2      2.8905      0.0880     -3.7458     -0.8337
   1  -4  -1      2.5827      0.0555     -1.8239     -2.0396
   1   4   3      1.5979      0.0442     -0.2421     -1.2101
   2  -8  -2      2.5280      0.0783      0.9842     -2.0801
   2   4   4      6.8573      0.1310     -6.2329     -0.3057
   7  -5   4      1.0895      0.0602     -0.1298     -0.6503
   7  -3   5      2.9081      0.1300      1.0875      2.1111
   8  -5   5      2.0315      0.1410      1.7009      1.4161
  -8   6  -4      3.6437      0.1546     -3.9055      0.0865
  -7   2  -5      0.9030      0.0779     -0.1361      0.7513
  -4   1  -3      8.8847      0.1259     -8.8044      2.5651
  -4   3  -2      6.2369      0.1110     -6.5296     -0.0444
  -4   7   0      2.3271      0.1090     -1.8573      0.0000
  -2  -5  -4      0.8790      0.0706     -0.1298      0.6503
   0   4   2      7.4731      0.1030      2.0179      6.8973
   0   6   3      0.1170      0.0047      0.0026     -0.0731
   1  -4  -1      3.4757      0.0729     -1.8239     -2.0396
   2  -6  -1      6.3890      0.1340      6.5145      0.3716
   3  -8  -1      1.0176      0.0516     -0.9495     -0.7580
   5  -1   4      0.9799      0.0451     -0.4139     -0.8378
   5   1   5      2.4623      0.1132      1.8903      2.1881
   6  -5   3      5.8696      0.1243     -5.6849     -1.7442
   6  -3   4      1.2733      0.0585     -0.7675     -0.6285
   6  -1   5      2.2644      0.0693      1.8903      2.1881
   6   1   6      1.5834      0.1237      0.0525      0.9288
   7  -7   3      3.4083      0.1479     -3.2672     -0.8114
   7  -5   4      0.8099      0.0698     -0.1298     -0.6503
  -8   6  -4      5.1832      0.1936     -3.9055      0.0865
  -7   4  -4      0.9929      0.0495      0.7686      0.5717
  -6   0  -5      0.0614      0.0035      0.0293     -0.0346
  -5  -2  -5      1.2766      0.0829     -0.1361      0.7513
  -5   5  -2      5.8115      0.1387     -4.3508     -1.0709
  -2  -6  -4      4.1630      0.1648     -3.9055      0.0865
  -2   6   1      7.1735      0.1471      6.5145     -0.3716
  -2   8   2      2.3152      0.0986      0.9842      2.0801
   0  -5  -2      4.9730      0.1181     -4.3508     -1.0709
   1  -7  -2      3.3951      0.1194     -2.9378      0.0792
   1  -2   0      9.6612      0.1125     12.5010      0.0000
   2  -4   0     47.1270      0.5141     36.7260      0.0000
   2   5   4      1.2523      0.1015     -0.1298     -0.6503
   3   1   3      9.4284      0.1417     -8.8044     -2.5651
   3   3   4      1.5135      0.0572     -0.7675     -0.6285
   3   5   5      4.0749      0.1954      1.7009      1.4161
   4  -1   3      8.8339      0.1366     -8.8044     -2.5651
   5  -8   1      0.9912      0.0298     -0.9495      0.7580
   5  -3   3      7.8015      0.1498     -6.5956     -1.7755
   7  -5   4      1.4957      0.1011     -0.1298     -0.6503
  -8   3  -5      2.2048      0.1279     -1.7009      1.4161
  -7   6  -3      4.2926      0.1569      3.8349     -1.1878
  -5   0  -4      1.7136      0.0765      1.1675      0.8241
  -5   7  -1      2.6585      0.2669     -0.3014      1.1950
  -4  -2  -4      6.6558      0.1423     -6.2329      0.3057
  -4   3  -2      6.1714      0.1201     -6.5296     -0.0444
  -3   1  -2     10.6570      0.1468     -8.7262     -1.0940
  -3   8   1      1.2246      0.0452     -0.9495      0.7580
  -2  -1  -2     10.5440      0.1452     -8.7262     -1.0940
  -2   6   1      8.1732      0.1496      6.5145     -0.3716
  -1  -3  -2      6.9304      0.1413     -6.5296     -0.0444
   0  -5  -2      5.7025      0.1223     -4.3508     -1.0709
   1  -2   0      8.1510      0.0993     12.5010      0.0000
   1   5   3      8.0136      0.1727     -5.6849     -1.7442
   2  -4   0     56.6590      0.6148     36.7260      0.0000
   5  -8   1      1.2082      0.0403     -0.9495      0.7580
   6  -5   3      6.6954      0.1551     -5.6849     -1.7442
   6   0   5      0.1033      0.0046      0.0293      0.0346
   7  -7   3      5.2412      0.2220     -3.2672     -0.8114
   7  -2   5      1.3767      0.0545     -0.1361     -0.7513
  -8   5  -4      0.3744      0.0560     -0.1006      0.2392
  -7   6  -3      7.4156      0.2062      3.8349     -1.1878
  -6   4  -3      4.8178      0.1264     -3.8159     -4.1228
  -5   2  -3      7.6223      0.1406      6.5956     -1.7755
  -5   7  -1      0.9473      0.1002     -0.3014      1.1950
  -4  -3  -4      1.6580      0.1424      0.7686      0.5717
  -4   0  -3     10.4060      0.1527     -5.3352     -6.3251
  -3  -5  -4      0.6429      0.0918     -0.1006      0.2392
  -3  -2  -3      9.0153      0.1560      6.5956     -1.7755
  -2  -4  -3      6.1893      0.1212     -3.8159     -4.1228
  -2   4   0     41.0160      0.4691     36.7260      0.0000
  -1   2   0      9.5637      0.1120     12.5010      0.0000
  -1   7   2      3.2722      0.1146     -2.9378     -0.0792
   0   5   2      4.3608      0.1217     -4.3508      1.0709
   1  -5  -1      2.2268      0.1023      0.2977     -1.1235
   1   3   2      5.8321      0.1225     -6.5296      0.0444
   2  -7  -1      1.3822      0.0694     -0.3014      1.1950
   2   6   4      4.4059      0.1311     -3.9055     -0.0865
   3   4   4      1.5267      0.0599      0.7686     -0.5717
   4  -3   2      7.3334      0.1409     -6.5296      0.0444
   4   2   4      6.7827      0.1430     -6.2329     -0.3057
   5  -8   1      1.1385      0.0329     -0.9495      0.7580
   5   0   4      1.8636      0.0722      1.1675     -0.8241
   6  -2   4      5.8629      0.1524     -6.2329     -0.3057
   7  -7   3      2.9711      0.1084     -3.2672     -0.8114
   7  -4   4      0.7688      0.0403      0.7686     -0.5717
  -8   5  -4      0.2527      0.0734     -0.1006      0.2392
  -7   0  -5      1.6670      0.0355      1.9909     -0.9832
  -7   3  -4      1.1491      0.2050      0.7686      0.5717
  -7   6  -3      4.4735      0.1525      3.8349     -1.1878
  -6   1  -4      0.7236      0.0587      0.3556      0.5335
  -6   4  -3      5.8463      0.1110     -3.8159     -4.1228
  -4   8   0     16.3850      0.2652     12.6090      0.0000
  -2  -5  -3      1.9334      0.2170      0.3310     -1.3144
  -2   7   1      1.6177      0.0764     -0.3014     -1.1950
  -1  -4  -2     10.6250      0.1562      8.7421     -0.0540
  -1   5   1      1.3103      0.0665      0.2977      1.1235
   0  -3  -1      2.0326      0.0569     -0.5542      2.1663
   1   6   3      3.6603      0.0879      3.8349      1.1878
   2  -8  -1      4.2452      0.1709     -4.5055      0.0737
   2   4   3      5.9786      0.1316     -3.8159      4.1228
   3  -7   0      2.1754      0.1284     -1.8573      0.0000
   3   2   3      6.8777      0.1121      6.5956      1.7755
   4  -6   1      6.4081      0.1205      6.5145     -0.3716
   4  -3   2      6.8730      0.1237     -6.5296      0.0444
   4   0   3      8.4164      0.1306     -5.3352      6.3251
   5   3   5      2.0685      0.0808     -1.7009     -1.4161
   6   1   5      2.0369      0.0840     -2.0995     -1.3397
   7  -7   3      3.6420      0.1641     -3.2672     -0.8114
   7  -4   4      1.3319      0.0716      0.7686     -0.5717
   7  -1   5      1.7034      0.0577     -2.0995     -1.3397
  -8   5  -4      0.3307      0.0276     -0.1006      0.2392
  -7   6  -3      3.9887      0.1183      3.8349     -1.1878
  -5  -2  -4      0.8712      0.1167     -0.1298      0.6503
  -2  -6  -3      2.7839      0.1113      2.3773      2.2583
  -2  -2  -2      7.2204      0.1179     -5.8599     -1.1551
   0  -7  -2      2.6850      0.1222     -2.6677      0.6683
   0   6   2      3.1733      0.0759     -3.0650      0.7524
   1  -6  -1      1.3602      0.0492      0.5398      0.9623
   1   4   2      8.0332      0.1265      8.7421      0.0540
   4  -3   2      6.3117      0.1029     -6.5296      0.0444
   5  -2   3      7.0325      0.1314      6.5956      1.7755
   5   1   4      1.0654      0.1049      0.3556     -0.5335
   6  -8   2      2.2553      0.1391      0.9842      2.0801
   7  -7   3      2.7057      0.1095     -3.2672     -0.8114
   8  -6   4      3.9494      0.1671     -3.9055     -0.0865
   8  -3   5      2.5637      0.1181     -1.7009     -1.4161
  -7   2  -4      0.6493      0.0570     -0.1298      0.6503
  -7   6  -3      3.7821      0.1177      3.8349     -1.1878
  -6   0  -4      4.4295      0.1288      4.2713      0.5750
  -6   7  -2      2.7446      0.1379     -2.9378      0.0792
  -5  -3  -4      0.3668      0.0464     -0.1006      0.2392
  -5   1  -3      1.1648      0.1114      0.2421     -1.2101
  -5   8  -1      1.1615      0.0642     -0.9495     -0.7580
  -4   6  -1      8.2367      0.1407      6.5145      0.3716
  -3  -4  -3      5.5344      0.1051     -5.4488      1.4464
  -3   0  -2     13.7930      0.1634     13.9200     -0.1430
  -3   7   0      2.3020      0.1536     -1.8573     -0.0000
  -2   8   1      4.1931      0.1165     -4.5055     -0.0737
  -1  -5  -2      3.2191      0.1040     -3.7458     -0.8337
   2   2   2      5.9584      0.0945     -5.8599      1.1551
   3  -8   0      0.7817      0.0604     -0.8038     -0.0000
   3  -4   1      2.5140      0.0646     -1.8239      2.0396
   4   4   4      4.2417      0.1130      3.8244     -0.5904
   6  -1   4      0.8465      0.0440      0.3556     -0.5335
   7  -7   3      2.8294      0.1113     -3.2672     -0.8114
   7   0   5      2.0981      0.0995      1.9909      0.9832
   8  -6   4      4.1871      0.1207     -3.9055     -0.0865
  -8   4  -4      3.8800      0.1070      3.8244      0.5904
  -6  -1  -4      0.8062      0.0858     -0.4019      0.1157
  -5   8  -1      2.6411      0.0855     -0.9495     -0.7580
  -4  -2  -3      5.2825      0.1098      3.8159      4.1228
  -4   2  -2      6.4818      0.1032     -5.8599     -1.1551
  -3  -5  -3      4.6438      0.1256      3.6480     -1.2776
  -3   7   0      1.4990      0.0893     -1.8573     -0.0000
  -2  -3  -2      4.8879      0.0941     -5.3581      1.0709
  -2   8   1      3.8594      0.1079     -4.5055     -0.0737
  -1  -6  -2      3.1558      0.0907     -2.9378      0.0792
  -1   6   1      1.2539      0.0712      0.5398     -0.9623
   0  -4  -1      8.9033      0.1311     -8.6591     -1.0647
   0   7   2      2.1247      0.1086     -2.6677     -0.6683
   1  -7  -1      1.8308      0.1314     -1.3520     -1.0859
   1   5   2      3.8620      0.1102     -3.7458      0.8337
   2   6   3      3.0825      0.1006      2.3773     -2.2583
   3  -4   1      3.1395      0.0969     -1.8239      2.0396
   3   0   2     14.1660      0.1634     13.9200      0.1430
   5  -5   2      4.0113      0.1081     -4.3508      1.0709
   6  -8   2      2.5950      0.1471      0.9842      2.0801
   6  -4   3      5.5035      0.1148     -3.8159      4.1228
   6   0   4      4.5549      0.1448      4.2713     -0.5750
  -8   3  -4      0.3562      0.0296     -0.1006      0.2392
  -7   5  -3      1.5529      0.1166      0.3310     -1.3144
  -6   7  -2      2.7055      0.1210     -2.9378      0.0792
  -5   0  -3      7.5234      0.1237     -7.3587      1.7360
  -4  -3  -3      5.8098      0.1210      5.4488     -1.4464
  -4   6  -1      6.7993      0.1438      6.5145      0.3716
  -3  -1  -2      6.2385      0.0990     -6.5296     -0.0444
  -2  -4  -2      4.6359      0.1155      1.4566     -4.1055
   0  -5  -1      1.2083      0.0615      0.6333     -1.1496
   1  -8  -1      0.6048      0.0812      0.0733     -0.3410
   1  -3   0      5.5891      0.1031     -5.2142      0.0000
   2  -6   0      5.3077      0.1130     -5.3076      0.0000
   2   3   2      5.0880      0.1061     -5.3581     -1.0709
   3  -4   1      2.5502      0.0829     -1.8239      2.0396
   4  -7   1      1.6388      0.0905     -0.1900     -0.8283
   4   2   3      5.6038      0.1115      3.8159     -4.1228
   5   3   4      0.4089      0.0491     -0.1006     -0.2392
   7  -7   3      3.0075      0.1031     -3.2672     -0.8114
   7  -2   4      1.4078      0.0796     -0.1298     -0.6503
   8  -5   4      0.2781      0.0282     -0.1006     -0.2392
  -7   5  -3      1.9544      0.1048      0.3310     -1.3144
  -6   2  -3      5.4426      0.1132      3.8159      4.1228
  -6   7  -2      3.0156      0.1201     -2.9378      0.0792
  -5  -1  -3      6.3353      0.1210      5.6849     -1.7442
  -3   8   0      0.9834      0.0744     -0.8038      0.0000
  -2  -5  -2      5.8097      0.1108      5.7302     -0.0590
  -1   3   0      4.4203      0.0754     -5.2142     -0.0000
   0  -6  -1      0.0975      0.0073      0.0240     -0.0635
   1   2   1      2.3807      0.0654      0.2545     -2.2925
   2  -7   0      2.8050      0.0868      2.6814      0.0000
   2   4   2      4.6979      0.1012      1.4566      4.1055
   3  -4   1      2.6668      0.0945     -1.8239      2.0396
   3   1   2      6.4794      0.1056     -6.5296      0.0444
   4  -2   2      6.2398      0.0980     -5.8599      1.1551
   5   0   3      7.6981      0.1203     -7.3587     -1.7360
   7  -7   3      3.5207      0.1126     -3.2672     -0.8114
  -7   4  -3      6.5048      0.1447     -5.4488      1.4464
  -6   1  -3      5.9420      0.1146      5.6849     -1.7442
  -6   7  -2      2.5374      0.1234     -2.9378      0.0792
  -5  -3  -3      3.6789      0.1139     -3.6481      1.2776
  -5   4  -2      8.7917      0.1256      8.7421     -0.0540
  -4   1  -2      6.6274      0.1139     -6.5296     -0.0444
  -3  -3  -2      7.7980      0.1214      7.3845      0.0353
  -2   6   0      5.2476      0.1015     -5.3076     -0.0000
  -1  -3  -1      3.1768      0.0839     -1.8239     -2.0396
  -1   8   1      0.3498      0.0310      0.0733      0.3410
   0  -7  -1      1.7181      0.1084      1.4529      1.2583
   2  -8   0      3.2643      0.1058     -3.4363      0.0000
   5  -5   2      4.1503      0.1061     -4.3508      1.0709
   5   1   3      5.6890      0.1143      5.6849      1.7442
   7  -6   3      3.2333      0.1080      3.8349      1.1878
   7   0   4      0.8269      0.1000     -0.5862      0.0598
   8  -4   4      4.2225      0.1429      3.8244     -0.5904
  -7   4  -3      6.2007      0.1158     -5.4488      1.4464
  -6   0  -3      0.0866      0.0040     -0.0026     -0.0731
  -6   7  -2      2.6213      0.1269     -2.9378      0.0792
  -5   4  -2      7.9057      0.1178      8.7421     -0.0540
  -4   0  -2      7.8269      0.1152      2.0179     -6.8973
  -4   7  -1      0.9837      0.0758     -0.1900      0.8283
  -3  -5  -2      2.4920      0.1305     -2.6006     -0.4749
  -3  -4  -2      2.8261      0.1120     -3.2968     -0.8665
  -1  -4  -1      1.2001      0.0682      0.2977     -1.1235
   0   6   1      0.0699      0.0040      0.0240      0.0635
   1  -4   0      2.7726      0.0763     -2.4413      0.0000
   1   3   1      2.8308      0.0640     -1.8239      2.0396
   2   6   2      2.5539      0.1296      0.9842      2.0801
   4  -1   2      6.0197      0.1037     -6.5296      0.0444
   5  -5   2      4.4385      0.1184     -4.3508      1.0709
   5   2   3      1.7208      0.1332     -0.3310     -1.3144
   6  -2   3      5.5022      0.1061      3.8159     -4.1228
   7  -6   3      4.4557      0.1200      3.8349      1.1878
   8  -3   4      0.5136      0.0294     -0.1006     -0.2392
  -8   6  -3      3.3251      0.1267      2.3773      2.2583
  -7   2  -3      1.2673      0.1405     -0.3310      1.3144
  -7   3  -3      5.9530      0.1345      5.4488     -1.4464
  -6  -2  -3      3.6459      0.1567     -2.3773     -2.2583
  -6   7  -2      2.9663      0.1327     -2.9378      0.0792
  -4  -1  -2      9.3698      0.1392      8.7421     -0.0540
  -3   4  -1      2.6064      0.0623     -1.8239     -2.0396
  -1  -7  -1      0.5962      0.0834      0.0733     -0.3410
  -1  -6  -1      1.4130      0.0831     -1.3520     -1.0859
  -1   4   0      2.2514      0.0595     -2.4413     -0.0000
   0   7   1      1.9014      0.1421      1.4529     -1.2583
   1  -6   0      2.0413      0.1162     -1.7114      0.0000
   1  -5   0      5.1040      0.0989      4.8249     -0.0000
   1   4   1      1.4379      0.0768      0.2977      1.1235
   2   0   1     16.6260      0.1797    -16.5930      3.1310
   3  -5   1      2.8591      0.0888      2.3123     -2.1212
   3   4   2      3.0373      0.1093     -3.2968      0.8665
   4   0   2      7.2043      0.1026      2.0179      6.8973
   5  -5   2      3.8268      0.1090     -4.3508      1.0709
   5   3   3      4.3541      0.1270     -3.6481     -1.2776
   6  -1   3      6.5988      0.1198      5.6849      1.7442
   7  -6   3      3.4677      0.0972      3.8349      1.1878
   7  -5   3      2.2492      0.1527      0.3310      1.3144
  -8   6  -3      3.0794      0.1176      2.3773      2.2583
  -7   0  -3      3.4632      0.1253      3.2672     -0.8114
  -7   1  -3      4.1653      0.1062     -3.8349      1.1878
  -6   7  -2      2.3745      0.0991     -2.9378      0.0792
  -5   3  -2      5.0403      0.0991     -5.3581      1.0709
  -4  -4  -2      2.5218      0.1041     -2.5046     -0.6522
  -4  -3  -2      2.7892      0.0852     -3.2968     -0.8665
  -3   4  -1      3.2414      0.0676     -1.8239     -2.0396
  -1   5   0      5.1245      0.1063      4.8249      0.0000
   1  -8   0      2.2349      0.1222      2.4482     -0.0000
   1  -7   0      1.2664      0.0857     -0.6813      0.0000
   1   5   1      0.9681      0.0461      0.5398     -0.9623
   2   1   1      2.4629      0.0637     -0.2545      2.2925
   3  -7   1      0.8802      0.0391      0.1900      0.8283
   3   5   2      2.6925      0.1509     -2.6006      0.4749
   4   1   2      8.7595      0.1253      8.7421      0.0540
   5  -5   2      4.2438      0.1175     -4.3508      1.0709
   6   1   3      4.2119      0.0923     -3.8349     -1.1878
   7  -5   3      1.4305      0.0789      0.3310      1.3144
   7  -4   3      6.0482      0.1236     -5.4488     -1.4464
  -8   5  -3      3.2167      0.1531      3.6481     -1.2776
  -8   6  -3      2.8510      0.1596      2.3773      2.2583
  -6   8  -2      1.8918      0.1396      0.9842     -2.0801
  -5   1  -2      9.0066      0.1302      8.7421     -0.0540
  -5   2  -2      5.5657      0.1162     -5.3581      1.0709
  -3   5  -1      2.7469      0.0767      2.3123      2.1212
  -2  -6  -1      4.5152      0.1247     -4.5055      0.0737
  -2  -5  -1      1.1013      0.0876     -0.3014      1.1950
  -2  -4  -1      7.1657      0.1261      6.5145      0.3716
  -2  -3  -1      2.8344      0.0863      2.3123      2.1212
  -1   6   0      1.2019      0.0844     -1.7114     -0.0000
   1   7   1      0.6351      0.1646      0.0733      0.3410
   3  -8   1      0.9024      0.0732      0.9495     -0.7580
   4   2   2      4.6136      0.1119      1.4566      4.1055
   4   3   2      3.1345      0.1136     -3.2968      0.8665
   5  -8   2      2.8796      0.1264     -2.6006      0.4749
   5  -7   2      6.3600      0.1416      5.7302      0.0590
   5  -6   2      3.8021      0.1054     -3.7458      0.8337
   5  -5   2      4.4435      0.1072     -4.3508      1.0709
   7  -5   3      1.3799      0.0918      0.3310      1.3144
   7  -4   3      5.8911      0.1163     -5.4488     -1.4464
   7  -3   3      5.6248      0.1240      5.4488      1.4464
  -8   2  -3      3.0125      0.1162     -2.3773     -2.2583
  -6   8  -2      2.1618      0.1361      0.9842     -2.0801
  -3   5  -1      3.3735      0.0976      2.3123      2.1212
  -1   8   0      1.9280      0.1691      2.4482      0.0000
   0  -7   0      0.4349      0.0302     -0.4091     -0.0000
   0  -6   0     15.1400      0.1931     16.4090      0.0000
   0  -5   0      2.1896      0.0548     -2.7960      0.0000
   0  -4   0      7.5522      0.1013     -7.4269      0.0000
   0  -3   0      8.7677      0.1193      7.3089      0.0000
   0  -2   0     14.0990      0.1570    -14.8840      0.0000
   2   4   1      6.5553      0.1236      6.5145     -0.3716
   2   5   1      1.5768      0.1249     -0.3014     -1.1950
   5  -8   2      2.5501      0.0966     -2.6006      0.4749
   5  -7   2      5.8662      0.1117      5.7302      0.0590
   5  -6   2      3.4836      0.1195     -3.7458      0.8337
   5  -5   2      4.4141      0.1069     -4.3508      1.0709
   5  -4   2      9.2043      0.1362      8.7421      0.0540
   5  -3   2      5.8261      0.1141     -5.3581     -1.0709
   5  -2   2      6.0915      0.1041     -5.3581     -1.0709
   5  -1   2      8.8698      0.1239      8.7421      0.0540
   7   0   3      3.6534      0.1093      3.2672      0.8114
  -6  -2  -2      2.4559      0.1082      0.9842     -2.0801
  -6  -1  -2      2.9415      0.0729     -2.9378      0.0792
  -6   8  -2      3.0354      0.1716      0.9842     -2.0801
  -3  -2  -1      3.6249      0.1129     -2.3123     -2.1212
  -3   7  -1      0.9808      0.1019      0.1900     -0.8283
  -3   8  -1      1.0029      0.0901      0.9495      0.7580
   0   1   0      7.0915      0.0895     -7.8717      0.0000
   0   2   0     12.9050      0.1480    -14.8840      0.0000
   0   3   0      9.2582      0.1287      7.3089     -0.0000
   0   4   0      8.3825      0.1107     -7.4269     -0.0000
   2  -8   1      4.6807      0.1272      4.5055      0.0737
   5  -7   2      6.4363      0.1447      5.7302      0.0590
   5  -6   2      3.4277      0.0833     -3.7458      0.8337
   5  -5   2      4.3976      0.1075     -4.3508      1.0709
   5   1   2      4.0201      0.1203     -3.7458      0.8337
   5   2   2      6.6591      0.1301      5.7302      0.0590
   5   3   2      3.6247      0.1363     -2.6006      0.4749
  -6   1  -2      4.2003      0.1306     -3.7458     -0.8337
  -6   2  -2      4.3312      0.1098      1.4566     -4.1055
  -6   3  -2      8.1457      0.1241      7.3845      0.0353
  -3   0  -1      2.1050      0.0621      0.5542     -2.1663
  -3   1  -1      2.4014      0.0747     -0.2545     -2.2925
  -1  -6   0      1.1234      0.1218     -0.6813      0.0000
  -1  -5   0      1.7568      0.1048     -1.7114     -0.0000
   2  -6   1      6.5127      0.1175     -6.5145      0.3716
   3   1   1      2.2627      0.1000      1.8239     -2.0396
   3   2   1      2.5936      0.1104     -2.3123      2.1212
   3   4   1      1.2840      0.0889     -0.1900     -0.8283
   3   5   1      1.7162      0.1117     -0.9495      0.7580
   5  -6   2      3.7367      0.1209     -3.7458      0.8337
   5  -5   2      4.2987      0.1066     -4.3508      1.0709
   8  -3   3      3.2596      0.1033     -3.6481     -1.2776
   8  -2   3      3.6620      0.1344     -2.3773      2.2583
  -7   0  -2      2.7492      0.1113     -2.6677      0.6683
  -7   1  -2      3.2300      0.1050     -2.9378      0.0792
  -6   4  -2      4.1879      0.1031      1.4566     -4.1055
  -6   5  -2      3.7239      0.1048     -3.7458     -0.8337
  -4  -2  -1      6.3381      0.1149     -6.5145     -0.3716
  -3   2  -1      2.9380      0.0804      0.2545      2.2925
  -2  -6   0      3.0339      0.1016     -3.4363     -0.0000
  -2   8  -1      4.6533      0.1225      4.5055     -0.0737
  -1  -4   0      5.1752      0.1091      4.8249     -0.0000
   1  -8   1      0.7075      0.1918     -0.0733     -0.3410
   1   6   0      0.9433      0.0899     -0.6813     -0.0000
   1   7   0      2.1534      0.1059      2.4482      0.0000
   2  -5   1      2.8539      0.0971     -2.3123      2.1213
   3  -1   1      2.3370      0.0807     -0.2545      2.2925
   5  -6   2      3.7486      0.1060     -3.7458      0.8337
   6  -2   2      4.2721      0.1071      1.4566      4.1055
   6  -1   2      3.9302      0.1104     -3.7458      0.8337
   6   0   2      3.3026      0.0862     -3.0650      0.7524
   8  -6   3      2.9118      0.1159      2.3773     -2.2583
   8  -5   3      3.9598      0.1128      3.6481      1.2776
  -7   2  -2      6.5277      0.1169      5.7303     -0.0590
  -6   4  -2      4.6273      0.1078      1.4566     -4.1055
  -6   5  -2      3.8421      0.1050     -3.7458     -0.8337
  -5  -3  -1      1.3579      0.1257      0.9495      0.7580
  -5   8  -2      2.8022      0.1360     -2.6006     -0.4749
  -4  -1  -1      1.6901      0.1556     -0.2977      1.1235
  -3   2  -1      2.1172      0.0714      0.2545      2.2925
  -2  -5   0      2.5880      0.0892      2.6814     -0.0000
  -2   6  -1      6.2145      0.1172     -6.5145     -0.3716
  -2   7  -1      1.5269      0.1324      0.3014     -1.1950
   1   4   0      5.8297      0.1125      4.8249      0.0000
   4  -8   2      2.3161      0.1064     -2.5046      0.6522
   4   2   1      6.4540      0.1093     -6.5145      0.3716
   4   3   1      0.6978      0.1432      0.1900      0.8283
   5  -5   2      3.4727      0.0902     -4.3508      1.0709
   6  -2   2      4.2360      0.1071      1.4566      4.1055
   8  -6   3      3.7316      0.1431      2.3773     -2.2583
  -8   2  -2      2.2303      0.1095      0.9842     -2.0801
  -7   3  -2      3.3434      0.1243     -3.2968     -0.8665
  -7   4  -2      3.3423      0.1144     -3.2968     -0.8665
  -6  -2  -1      4.0501      0.1184      4.5055     -0.0737
  -6   5  -2      3.7051      0.1122     -3.7458     -0.8337
  -6   6  -2      3.7104      0.1244     -3.0650     -0.7524
  -5  -1  -1      1.5227      0.0997     -0.5398     -0.9623
  -5   8  -2      2.7622      0.1389     -2.6006     -0.4749
  -3  -5   0      0.6314      0.0944     -0.8039      0.0000
  -2   5  -1      2.6899      0.0842     -2.3123     -2.1213
  -1  -2   0      5.2481      0.0870     -5.2142     -0.0000
  -1   8  -1      0.4241      0.0792     -0.0733      0.3410
   0  -7   1      1.4835      0.1316     -1.4529      1.2583
   2   5   0      2.9598      0.1028      2.6814      0.0000
   2   6   0      3.6832      0.1077     -3.4363      0.0000
   3  -2   1      2.3389      0.0806      0.2545     -2.2925
   4  -7   2      3.1945      0.1400     -3.2968      0.8665
   5  -6   2      4.0379      0.1064     -3.7458      0.8337
   7  -1   2      3.8140      0.1562     -2.9378     -0.0792
  -8   3  -2      2.9858      0.1447     -2.6006     -0.4749
  -7   4  -2      2.8723      0.1405     -3.2968     -0.8665
  -6  -1  -1      1.3933      0.1611      1.3520      1.0859
  -5   0  -1      1.1016      0.0860     -0.6333      1.1496
  -5   7  -2      5.4061      0.1361      5.7302     -0.0590
  -4   1  -1      2.3910      0.0945      1.8239      2.0396
  -3  -4   0      1.6608      0.1320     -1.8573      0.0000
  -1  -7   1      0.4177      0.1424     -0.0733     -0.3410
  -1   6  -1      1.4385      0.1357     -0.5398     -0.9623
   0  -6   1      0.0975      0.0094     -0.0240     -0.0635
   1  -5   1      1.3447      0.1306     -0.2977     -1.1235
   2   4   0      5.2076      0.1050     -5.3076      0.0000
   3  -8   2      2.7267      0.1346     -2.6006      0.4749
   3  -2   1      2.7001      0.1116      0.2545     -2.2925
   4  -7   2      3.0586      0.1113     -3.2968      0.8665
   5   2   1      1.0669      0.0726      0.3014      1.1950
   6  -4   2      4.2291      0.1164      1.4566      4.1055
   7  -2   2      7.1176      0.1377      5.7303      0.0590
  -8   4  -2      3.3806      0.1251     -2.5046     -0.6522
  -7  -1  -1      0.9212      0.1984     -0.0733      0.3410
  -6   0  -1      0.2037      0.0279     -0.0240      0.0635
  -5   7  -2      6.5717      0.1781      5.7302     -0.0590
  -4   8  -2      3.3912      0.1059     -2.5046     -0.6522
  -3  -3   0      4.1724      0.1407      4.4781      0.0000
  -2  -2   0     54.9430      0.6049     36.7260      0.0000
  -1  -6   1      2.1475      0.2068      1.3520     -1.0859
  -1  -1   0      9.5972      0.1097     12.5010      0.0000
  -1   5  -1      1.7152      0.1101     -0.2977      1.1235
   0  -5   1      1.1664      0.0916     -0.6333     -1.1496
   0   7  -1      1.7909      0.1542     -1.4529     -1.2583
   2  -8   2      2.0521      0.1168      0.9842      2.0801
   3  -7   2      4.4549      0.1755     -3.2968      0.8665
   3   4   0      2.3273      0.1440     -1.8573     -0.0000
   4  -1   1      2.9056      0.1327      1.8239     -2.0396
   6  -4   2      4.9411      0.1289      1.4566      4.1055
   6   2   1      5.7121      0.1473      4.5055      0.0737
   7  -3   2      4.9603      0.1655     -3.2968      0.8665
  -8   4  -2      2.2927      0.0736     -2.5046     -0.6522
  -7   0  -1      1.2528      0.1174     -1.4529     -1.2583
  -7   5  -2      6.1868      0.1304      5.7302     -0.0590
  -6   6  -2      2.9035      0.0607     -3.0650     -0.7524
  -5  -3   0      1.2350      0.2128     -0.8038     -0.0000
  -3  -2   0      1.2617      0.1021     -1.1355      0.0000
  -2  -6   1      3.8859      0.1049      4.5055      0.0737
  -1  -5   1      2.0552      0.0808     -0.5398      0.9623
   1  -4   1      1.7871      0.1123      1.8239     -2.0396
   1   7  -1      0.4992      0.1034     -0.0733      0.3410
   2   2   0     44.5200      0.4846     36.7260      0.0000
   3  -7   2      2.7835      0.1228     -3.2968      0.8665
   3   3   0      3.4950      0.1080      4.4781      0.0000
   4  -6   2      3.5735      0.0725      1.4566      4.1055
   4   4   0     14.7910      0.2277     12.6090      0.0000
   6   1   1      1.3772      0.2156      1.3520     -1.0859
  -8   1  -1      0.3810      0.0725     -0.0733      0.3410
  -8   5  -2      2.3379      0.1341     -2.6006     -0.4749
  -7   1  -1      1.3913      0.1314      1.3520      1.0859
  -6   6  -2      3.3420      0.1427     -3.0650     -0.7524
  -5   2  -1      3.0639      0.1054     -2.3123     -2.1212
  -4  -2   0      5.4156      0.1076     -5.3076      0.0000
  -4   7  -2      2.9007      0.1990     -3.2968     -0.8665
  -3   3  -1      2.6996      0.0882     -0.5542      2.1663
  -3   8  -2      2.7047      0.1402     -2.6006     -0.4749
  -2  -5   1      1.4331      0.0832      0.3014      1.1950
  -2  -1   0      4.9784      0.0922     -5.2142     -0.0000
  -1   4  -1      2.4215      0.0949      1.8239      2.0396
   0   5  -1      1.8423      0.1344     -0.6333      1.1496
   1   6  -1      1.3411      0.1126      1.3520      1.0859
   2  -7   2      6.3614      0.1371      5.7302      0.0590
   3   2   0      1.2650      0.0841     -1.1355     -0.0000
   4  -6   2      4.5484      0.1165      1.4566      4.1055
   4   3   0      1.6946      0.1214     -1.8573     -0.0000
   5  -1   1      0.9657      0.0951     -0.2977     -1.1235
   6  -5   2      4.3588      0.1250     -3.7458      0.8337
   7  -4   2      2.7097      0.1051     -3.2968      0.8665
  -6   2  -1      6.4930      0.1308     -6.5145     -0.3716
  -6   6  -2      2.8594      0.1305     -3.0650     -0.7524
  -3  -1   0      2.9579      0.1156     -2.4413     -0.0000
  -3   7  -2      3.4405      0.1284     -3.2968     -0.8665
  -1  -4   1      1.2368      0.0912     -0.2977     -1.1235
   0  -7   2      2.9161      0.1203     -2.6677     -0.6683
   0   4  -1      8.2721      0.1188      8.6591      1.0647
   2  -3   1      2.1670      0.1032      0.2545     -2.2925
   2   5  -1      1.2712      0.0943      0.3014     -1.1950
   3  -6   2      7.8593      0.1184      7.3845     -0.0353
   4   2   0      5.3348      0.1128     -5.3076     -0.0000
   6  -5   2      3.6175      0.1143     -3.7458      0.8337
   6  -1   1      1.5833      0.1865     -0.5398      0.9623
   8  -4   2      2.6713      0.1141     -2.5046      0.6522
  -8   2  -1      3.9078      0.1363      4.5055     -0.0737
  -7  -1   0      2.9031      0.1636      2.4482     -0.0000
  -7   6  -2      2.9071      0.1565     -2.9378      0.0792
  -6  -1   0      0.5895      0.0908     -0.6813     -0.0000
  -6   6  -2      3.1371      0.1579     -3.0650     -0.7524
  -5  -1   0      1.7709      0.1230     -1.7114     -0.0000
  -5   6  -2      3.5486      0.1185     -3.7458     -0.8337
  -2   7  -2      6.0244      0.1268      5.7302     -0.0590
   1   4  -1      1.7426      0.1612     -0.2977      1.1235
   2  -6   2      4.0492      0.1121      1.4566      4.1055
   2  -3   1      2.0401      0.0796      0.2545     -2.2925
   3  -6   2      8.0748      0.1337      7.3845     -0.0353
   3   1   0      2.6680      0.0905     -2.4413      0.0000
   3   5  -1      1.7054      0.2243      0.9495      0.7580
   5  -2   1      3.4029      0.1133     -2.3123      2.1212
   6  -5   2      3.4545      0.1257     -3.7458      0.8337
   6   2   0      3.3574      0.1198     -3.4363      0.0000
   7  -1   1      1.4135      0.0961      1.3520     -1.0859
   8  -1   1      0.4140      0.0651     -0.0733     -0.3410
  -8   6  -2      2.3266      0.1406      0.9842     -2.0801
  -7   6  -2      2.5600      0.0942     -2.9378      0.0792
  -6   6  -2      3.1923      0.1632     -3.0650     -0.7524
  -5   6  -2      3.9038      0.1202     -3.7458     -0.8337
  -3   3  -1      2.0113      0.0767     -0.5542      2.1663
  -2  -6   2      2.2088      0.0751      0.9842      2.0801
  -2   3  -1      2.4739      0.1446      0.2545      2.2925
  -1  -6   2      2.7074      0.0878     -2.9378     -0.0792
  -1   7  -2      2.5780      0.1425     -2.9378      0.0792
   0  -6   2      2.9717      0.0898     -3.0650      0.7524
   0   7  -2      2.6279      0.1257     -2.6677      0.6683
   1  -6   2      4.3120      0.1300     -3.7458      0.8337
   1  -3   1      1.9306      0.0860     -0.2545      2.2925
   2  -6   2      4.6427      0.1272      1.4566      4.1055
   2   4  -1      6.2422      0.1180     -6.5145     -0.3716
   3   4  -1      0.9235      0.1454      0.1900     -0.8283
   5   1   0      2.2729      0.1214     -1.7114      0.0000
   6  -8   3      2.8715      0.1453      2.3773     -2.2583
   6  -2   1      7.1413      0.1307     -6.5145      0.3716
   7  -5   2      6.6047      0.1378      5.7302      0.0590
  -8   3  -1      1.4759      0.1797      0.9495      0.7580
  -8   6  -2      2.1940      0.1958      0.9842     -2.0801
  -7   3  -1      0.7243      0.0973      0.1900     -0.8283
  -7   6  -2      3.7603      0.2020     -2.9378      0.0792
  -6   0   0     16.2540      0.2234     16.4090      0.0000
  -6   6  -2      2.7209      0.1311     -3.0650     -0.7524
  -5   0   0      2.3943      0.0788     -2.7960     -0.0000
  -5   3  -1      2.6807      0.1276      2.3123      2.1213
  -5   6  -2      3.6114      0.1295     -3.7458     -0.8337
  -4   0   0      7.6029      0.1090     -7.4269     -0.0000
  -4   3  -1      2.7401      0.1243     -1.8239     -2.0396
  -4   6  -2      3.7400      0.1209      1.4566     -4.1055
  -3   0   0      9.2674      0.1496      7.3089     -0.0000
  -3   3  -1      2.4986      0.0965     -0.5542      2.1663
  -3   6  -2      6.9866      0.1304      7.3845      0.0353
  -2   0   0     14.2960      0.1631    -14.8840     -0.0000
  -2   3  -1      2.3634      0.1138      0.2545      2.2925
  -2   6  -2      4.0715      0.1259      1.4566     -4.1055
  -1   3  -1      2.3696      0.1223     -0.2545     -2.2925
   0   3  -1      2.8130      0.0843      0.5542     -2.1663
   2  -8   3      3.4260      0.1501     -2.3773      2.2583
   3  -8   3      3.8127      0.1210     -3.6481     -1.2776
   5  -8   3      3.4849      0.1221      3.6480      1.2776
   6  -8   3      3.4492      0.1259      2.3773     -2.2583
   7  -5   2      5.8394      0.1258      5.7302      0.0590
   7   1   0      3.1000      0.1794      2.4482      0.0000
   8  -5   2      2.9640      0.1713     -2.6006      0.4749
   8  -2   1      4.8468      0.1326      4.5055      0.0737
  -8   1   0      2.2355      0.1247      2.4482      0.0000
  -6  -2   1      4.3405      0.1278     -4.5055     -0.0737
  -6   6  -2      3.4333      0.1378     -3.0650     -0.7524
  -5  -2   1      1.8940      0.1507     -0.3014     -1.1950
  -5   6  -2      3.6467      0.1525     -3.7458     -0.8337
  -4   3  -1      2.1468      0.0827     -1.8239     -2.0396
  -4   6  -2      4.2794      0.1174      1.4566     -4.1055
  -3  -5   2      3.0866      0.1446     -2.6006      0.4749
  -3   3  -1      2.0269      0.1113     -0.5542      2.1663
  -3   6  -2      7.4078      0.1341      7.3845      0.0353
  -2  -5   2      7.4289      0.1643      5.7302      0.0590
  -2   6  -2      3.7241      0.1192      1.4566     -4.1055
  -1  -5   2      3.7065      0.0860     -3.7458      0.8337
  -1   6  -2      3.6316      0.1276     -3.7458     -0.8337
   0   6  -2      2.8562      0.1200     -3.0650     -0.7524
   1   6  -2      2.7922      0.1593     -2.9378      0.0792
   2   0   0     13.9490      0.1634    -14.8840      0.0000
   2   6  -2      2.1891      0.1485      0.9842     -2.0801
   3  -8   3      3.9268      0.1188     -3.6481     -1.2776
   3   0   0      8.6140      0.1334      7.3089      0.0000
   4   0   0      7.6222      0.1090     -7.4269      0.0000
   4   3  -1      0.9395      0.1143     -0.1900      0.8283
   5  -8   3      3.7603      0.1198      3.6481      1.2776
   5   0   0      2.7916      0.0858     -2.7960      0.0000
   5   3  -1      1.0858      0.1078     -0.9495     -0.7580
   6  -8   3      2.9646      0.1684      2.3773     -2.2583
   6   0   0     17.1170      0.2267     16.4090      0.0000
  -7  -1   1      0.2820      0.0887      0.0733      0.3410
  -6   1   0      1.7972      0.1356     -1.7114      0.0000
  -6   6  -2      2.7124      0.1035     -3.0650     -0.7524
  -4  -4   2      2.3338      0.1256     -2.5046      0.6522
  -4   3  -1      2.3473      0.1073     -1.8239     -2.0396
  -3  -2   1      3.0091      0.1442      2.3123     -2.1212
  -2   8  -3      3.2730      0.1246     -2.3773     -2.2583
   0  -7   3      3.2076      0.1225      3.2672      0.8114
   1  -7   3      5.1353      0.1180     -3.8349     -1.1878
   1   5  -2      4.0387      0.1211     -3.7458     -0.8337
   2  -5   2      5.5660      0.1236     -5.3581     -1.0709
   2   5  -2      5.4700      0.1119      5.7302     -0.0590
   3   5  -2      2.6782      0.1289     -2.6006     -0.4749
   5  -3   1      2.9860      0.1155      2.3123     -2.1213
   7  -3   1      0.8612      0.0618      0.1900      0.8283
   8  -3   1      2.2180      0.1541      0.9495     -0.7580
  -8   2   0      2.9126      0.1204     -3.4363     -0.0000
  -7   4  -1      0.8666      0.0796     -0.1900      0.8283
  -6  -1   1      1.9559      0.1509     -1.3520      1.0859
  -6   6  -2      2.9113      0.1239     -3.0650     -0.7524
  -5   1   0      5.4560      0.1088      4.8249      0.0000
  -5   6  -2      3.4269      0.1265     -3.7458     -0.8337
  -3   3  -1      2.0731      0.0891     -0.5542      2.1663
  -3   8  -3      3.5400      0.1967     -3.6481      1.2776
  -2  -4   2      4.4488      0.1075      1.4566      4.1055
  -2   8  -3      2.5996      0.1335     -2.3773     -2.2583
  -1   5  -2      9.1925      0.1330      8.7421     -0.0540
   0   5  -2      4.1056      0.1198     -4.3508     -1.0709
   2  -7   3      1.4477      0.1330     -0.3310     -1.3144
   3  -5   2      5.4588      0.1226     -5.3581     -1.0710
   3   2  -1      2.8131      0.0970      2.3123      2.1212
   4  -3   1      3.3475      0.1020     -1.8239      2.0396
   4   2  -1      6.3929      0.1358      6.5145      0.3716
   5  -3   1      3.1562      0.1064      2.3123     -2.1213
   7  -1   0      0.8317      0.0555     -0.6813      0.0000
   8  -1   0      2.5970      0.1891      2.4482     -0.0000
  -7   2   0      3.8654      0.1421      2.6814     -0.0000
  -7   4  -1      0.7773      0.1278     -0.1900      0.8283
  -6   6  -2      3.8578      0.1657     -3.0650     -0.7524
  -4  -1   1      1.4381      0.0867      0.2977      1.1235
  -4   1   0      2.7498      0.0806     -2.4413      0.0000
  -3   3  -1      2.3279      0.0662     -0.5542      2.1663
  -2   5  -2      4.8973      0.1011     -5.3581      1.0709
  -1  -6   3      4.2740      0.1062     -3.8349     -1.1878
  -1  -4   2      9.0211      0.1321      8.7421      0.0540
   0   7  -3      3.1607      0.1121      3.2672     -0.8114
   1   2  -1      2.2849      0.0774     -0.2545     -2.2925
   3  -7   3      5.9921      0.1366      5.4488      1.4464
   3  -5   2      4.4919      0.0945     -5.3581     -1.0710
   3   4  -2      2.8008      0.1074     -3.2968     -0.8665
   4  -3   1      2.8268      0.0746     -1.8239      2.0396
   4   4  -2      3.1385      0.1506     -2.5046     -0.6522
   5  -1   0      5.3917      0.1044      4.8249      0.0000
   7   1  -1      0.4390      0.0898      0.0733     -0.3410
  -6  -2   2      2.3919      0.2113      0.9842      2.0801
  -6   0   1      0.0896      0.0066      0.0240      0.0635
  -6   2   0      5.5738      0.1318     -5.3076     -0.0000
  -6   4  -1      6.2929      0.1429      6.5145      0.3716
  -5   8  -3      3.1887      0.1598      3.6480     -1.2776
  -3  -5   3      5.0394      0.1464     -3.6481     -1.2776
  -3   3  -1      2.1925      0.0593     -0.5542      2.1663
  -2   5  -2      5.9117      0.1238     -5.3581      1.0709
  -1   7  -3      3.6039      0.1374     -3.8349      1.1878
   0  -6   3      0.0916      0.0037     -0.0026      0.0731
   0  -4   2      7.4077      0.1124      2.0179      6.8973
   1   4  -2      8.5104      0.1340      8.7421     -0.0540
   2   6  -3      3.4031      0.1286     -2.3773     -2.2583
   4  -7   3      4.9256      0.1095     -5.4488     -1.4464
   4  -1   0      2.3196      0.0800     -2.4413      0.0000
   5   1  -1      1.5991      0.0808      0.5398      0.9623
   8  -6   2      2.3568      0.1208      0.9842      2.0801
   8  -2   0      3.2178      0.1286     -3.4363      0.0000
  -8   1   1      0.7308      0.0772      0.0733      0.3410
  -8   3   0      0.9819      0.1220     -0.8038     -0.0000
  -8   5  -1      1.2112      0.1644     -0.9495     -0.7580
  -5  -2   2      6.4008      0.1403      5.7302      0.0590
  -5   8  -3      3.1051      0.1851      3.6481     -1.2776
  -3   3  -1      2.3660      0.0624     -0.5542      2.1663
  -3   5  -2      5.0092      0.1068     -5.3581      1.0710
  -2  -5   3      1.4142      0.0606     -0.3310     -1.3144
   0   2  -1     17.4160      0.1914    -16.5930     -3.1310
   0   4  -2      7.6196      0.1141      2.0179     -6.8973
   1  -6   3      5.5430      0.1208      5.6849      1.7442
   1   6  -3      3.8172      0.0843     -3.8349      1.1878
   2  -8   4      3.3638      0.1262     -3.9055     -0.0865
   3  -1   0      4.4269      0.0776     -5.2142      0.0000
   3   1  -1      4.2239      0.0963     -1.8239     -2.0396
   4  -7   3      6.1916      0.1431     -5.4488     -1.4464
   7  -6   2      3.0995      0.1714     -2.9378     -0.0792
   7  -4   1      0.7427      0.0627     -0.1900     -0.8283
   7  -2   0      2.8877      0.1177      2.6814      0.0000
   7   0  -1      1.6214      0.1237      1.4529      1.2583
  -7   1   1      1.5962      0.0704     -1.3520      1.0859
  -5   2   0      0.9532      0.0588     -1.1355      0.0000
  -4  -2   2      4.9170      0.1230      1.4566      4.1055
  -3   3  -1      1.9859      0.0617     -0.5542      2.1663
  -3   5  -2      5.1878      0.1142     -5.3581      1.0710
  -3   7  -3      6.0288      0.1578      5.4488     -1.4464
  -2  -1   1      2.5815      0.0794      0.2545     -2.2925
  -1  -5   3      5.9235      0.1154      5.6849      1.7442
   0  -7   4      0.5137      0.0517     -0.5862      0.0598
   1  -4   2      6.4152      0.1152     -6.5296      0.0444
   2  -6   3      4.9107      0.1119      3.8159     -4.1228
   2   3  -2      5.1110      0.0975     -5.3581      1.0709
   2   5  -3      1.3536      0.0714     -0.3310      1.3144
   3  -8   4      0.4510      0.0415     -0.1006     -0.2392
   4  -5   2      9.6934      0.1426      8.7421      0.0540
   5   2  -2      6.8324      0.1293      5.7302     -0.0590
   6  -4   1      6.3235      0.1289      6.5145     -0.3716
   6  -2   0      5.0886      0.0976     -5.3076      0.0000
   7  -6   2      3.0149      0.1474     -2.9378     -0.0792
  -7   3   0      1.7339      0.0958     -1.8573     -0.0000
  -6   8  -3      2.4507      0.1470      2.3773      2.2583
  -5  -3   3      4.0087      0.1435      3.6481      1.2776
  -4   0   1      9.2994      0.1340     -8.6591      1.0647
  -3   3  -1      2.0458      0.0831     -0.5542      2.1663
  -1  -3   2      6.5422      0.1145     -6.5296      0.0444
  -1   4  -2      6.6190      0.1218     -6.5296     -0.0444
  -1   6  -3      6.0760      0.1388      5.6849     -1.7442
   1   5  -3      6.6696      0.1342      5.6849     -1.7442
   2   1  -1      2.3553      0.0779      0.2545      2.2925
   3  -8   4      0.3510      0.0594     -0.1006     -0.2392
   4  -5   2      8.6122      0.1247      8.7421      0.0540
   5  -7   3      1.1178      0.1132      0.3310      1.3144
   5   0  -1      1.2552      0.0807      0.6333     -1.1496
   6  -4   1      5.8550      0.1112      6.5145     -0.3716
   7  -6   2      3.0438      0.1505     -2.9378     -0.0792
   8  -3   0      0.8464      0.1566     -0.8038      0.0000
   8  -1  -1      0.4630      0.0903      0.0733     -0.3410
  -8   2   1      3.7064      0.1112     -4.5055     -0.0737
  -7   0   2      2.6897      0.1579     -2.6677     -0.6683
  -7   5  -1      1.1131      0.0640     -0.3014      1.1950
  -6   1   1      1.5652      0.0499      0.5398     -0.9623
  -6   8  -3      3.0142      0.1558      2.3773      2.2583
  -5  -1   2      3.3445      0.1222     -3.7458      0.8337
  -5   4  -1      2.0549      0.1285      0.2977     -1.1235
  -4  -3   3      6.0707      0.1276     -5.4488     -1.4464
  -4   7  -3      6.6674      0.1585     -5.4488      1.4464
  -3  -5   4      0.4205      0.0579     -0.1006     -0.2392
  -3  -2   2      4.7545      0.1185     -5.3581     -1.0709
  -3   3  -1      2.2963      0.0732     -0.5542      2.1663
  -2  -4   3      5.6658      0.1389      3.8159     -4.1228
  -2   8  -4      3.7477      0.1569     -3.9055      0.0865
  -1  -6   4      0.2269      0.1702     -0.4019     -0.1157
   0   7  -4      0.5935      0.0485     -0.5862     -0.0598
   1   3  -2      6.4334      0.1353     -6.5296     -0.0444
   3   4  -3      5.4043      0.1384      5.4488     -1.4464
   4  -8   4      3.7530      0.1293      3.8244     -0.5904
   4  -5   2      9.7067      0.1454      8.7421      0.0540
   5  -7   3      1.4387      0.1156      0.3310      1.3144
   5  -2   0      1.4300      0.0920     -1.1355      0.0000
   6  -4   1      6.2115      0.1193      6.5145     -0.3716
   6   1  -2      2.8602      0.1328     -2.9378      0.0792
   7  -6   2      2.5659      0.1300     -2.9378     -0.0792
   7  -1  -1      1.7858      0.1445     -1.3520     -1.0859
  -8   4   0     14.8700      0.2392     12.6090      0.0000
  -7   2   1      0.9567      0.1053     -0.3014     -1.1950
  -6   3   0      4.6032      0.1727      4.4781      0.0000
  -6   8  -3      2.7604      0.1278      2.3773      2.2583
  -4   2   0     37.3860      0.4390     36.7260      0.0000
  -4   7  -3      4.6387      0.1556     -5.4488      1.4464
  -2   6  -3      4.9762      0.1119      3.8159      4.1228
   0   5  -3      7.3808      0.1164     -7.3587      1.7360
   2   4  -3      5.1570      0.1022      3.8159      4.1228
   3  -3   1      1.8834      0.0737     -0.5542     -2.1663
   3   2  -2      5.6683      0.1250     -5.3581      1.0709
   4  -8   4      3.3063      0.1443      3.8244     -0.5904
   4  -5   2      9.7799      0.1519      8.7421      0.0540
   5  -7   3      1.3079      0.1751      0.3310      1.3144
   5   1  -2      4.5551      0.1296     -3.7458     -0.8337
   6  -1  -1      1.1412      0.0452      0.5398      0.9623
   7  -3   0      1.8802      0.1295     -1.8573      0.0000
   8  -5   1      1.1248      0.0532     -0.9495      0.7580
  -4  -1   2     10.9500      0.1944      8.7421      0.0540
  -4   2   0     48.2520      0.5640     36.7260      0.0000
  -3   0   1      2.4857      0.1393     -0.5542     -2.1663
  -3   8  -4      0.2196      0.0397     -0.1006      0.2392
  -2  -2   2      8.3886      0.1362     -5.8599      1.1550
  -2   1   0     10.5430      0.1266     12.5010      0.0000
  -1  -4   3      1.8563      0.3953      0.2421      1.2101
   0  -3   2     16.8370      0.2058     13.9200      0.1430
   1  -5   3      1.9748      0.2840      0.2421      1.2101
   2  -4   2      8.3950      0.1366     -5.8599      1.1551
   2  -1   0      9.3583      0.1132     12.5010      0.0000
   3  -3   1      3.0763      0.2001     -0.5542     -2.1663
   3   5  -4      0.3231      0.0810     -0.1006      0.2392
   6   2  -3      4.3088      0.1484      2.3773      2.2583
  -8   3   1      1.2601      0.0667     -0.9495      0.7580
  -7   1   2      2.5520      0.1115     -2.9378     -0.0792
  -6  -1   3      3.8090      0.0963      3.8349      1.1878
  -5  -3   4      0.4812      0.1229     -0.1006     -0.2392
  -3  -4   4      1.1807      0.1543      0.7686     -0.5717
  -2   4  -2      5.7575      0.1078     -5.8599     -1.1551
  -2   7  -4      0.8657      0.0290     -0.1298      0.6503
  -1  -5   4      0.9515      0.1602      0.3556     -0.5335
  -1   5  -3      1.8226      0.2094      0.2421     -1.2101
   0  -7   5      3.8570      0.1732      1.9909      0.9832
   0   3  -2     13.6880      0.1712     13.9200     -0.1430
   0   6  -4      4.2903      0.1781      4.2713      0.5750
   1   4  -3      1.4733      0.2668      0.2421     -1.2101
   2  -1   0     10.4210      0.1244     12.5010      0.0000
   2   5  -4      0.7601      0.0313     -0.1298      0.6503
   4  -2   0     47.7420      0.5347     36.7260      0.0000
   4   1  -2      9.6866      0.1852      8.7421     -0.0540
   4   4  -4      5.0431      0.1271      3.8244      0.5904
   5  -8   4      0.2525      0.0539     -0.1006     -0.2392
   5  -1  -1      1.3396      0.0824      0.2977     -1.1235
   5   2  -3      1.6936      0.2576      0.3310     -1.3144
   6  -3   0      3.9674      0.1736      4.4781      0.0000
   6   0  -2      2.8292      0.0704     -3.0650     -0.7524
   7  -2  -1      1.1650      0.1216     -0.3014      1.1950
  -8   6  -1      4.5320      0.1739     -4.5055      0.0737
  -7   0   3      3.7144      0.1344     -3.2672     -0.8114
  -7   4   0      1.7953      0.0960     -1.8573      0.0000
  -6  -2   4      3.5248      0.1425     -3.9055     -0.0865
  -6   2   1      6.3851      0.1319      6.5145     -0.3716
  -4   8  -4      3.5271      0.1829      3.8244      0.5904
  -3  -5   5      1.8782      0.0926     -1.7009     -1.4161
  -2  -3   3      7.4569      0.1319      6.5956      1.7755
  -2   4  -2      5.9677      0.1001     -5.8599     -1.1551
  -2   7  -4      0.6402      0.0800     -0.1298      0.6503
   1  -6   4      0.6640      0.0569      0.3556     -0.5335
   3  -7   4      0.9432      0.1423      0.7686     -0.5717
   3  -3   1      2.3594      0.1070     -0.5542     -2.1663
   5  -8   4      0.2095      0.0456     -0.1006     -0.2392
   5  -4   1      0.9047      0.0787      0.2977      1.1235
   7  -5   1      0.9723      0.1332     -0.3014     -1.1950
  -7   7  -2      3.1703      0.2000     -2.6677      0.6683
  -5  -1   3      6.5265      0.1401     -5.6849     -1.7442
  -5   7  -3      1.3398      0.1514      0.3310     -1.3144
  -4   1   1      2.5202      0.1119     -1.8239      2.0397
  -4   5  -2      9.2889      0.1546      8.7421     -0.0540
  -4   8  -4      4.1641      0.1726      3.8244      0.5904
  -2  -4   4      6.4420      0.1394     -6.2329     -0.3057
   0   7  -5      2.4955      0.1522      1.9909     -0.9832
   1  -7   5      2.9219      0.1813     -2.0995     -1.3397
   1   5  -4      0.7584      0.1822      0.3556      0.5335
   2  -5   3      6.3037      0.1239      6.5956      1.7755
   2   3  -3      7.3479      0.1447      6.5956     -1.7755
   3  -3   1      2.1155      0.0942     -0.5542     -2.1663
   4   2  -3      5.5894      0.1211     -3.8159     -4.1228
   5  -8   4      0.3327      0.0459     -0.1006     -0.2392
   5  -4   1      1.0494      0.0905      0.2977      1.1235
   5   0  -2      3.6162      0.1111     -4.3508     -1.0709
   7  -1  -2      2.3923      0.1143     -2.9378      0.0792
   8  -3  -1      1.5106      0.1104     -0.9495     -0.7580
  -8   5   0      1.1404      0.0690     -0.8038      0.0000
  -7   3   1      0.9441      0.0834     -0.1900     -0.8283
  -7   7  -2      2.5506      0.1435     -2.6677      0.6683
  -6   5  -1      1.2947      0.0569      0.5398      0.9623
  -5  -2   4      0.6901      0.0328     -0.1298     -0.6503
  -5   3   0      1.8760      0.1125     -1.1355     -0.0000
  -5   7  -3      1.8009      0.3029      0.3310     -1.3144
  -4   5  -2      9.4693      0.1609      8.7421     -0.0540
  -3  -2   3      6.5276      0.1168     -6.5956     -1.7755
  -2  -5   5      0.8439      0.0469     -0.1361     -0.7513
   0  -5   4      1.8580      0.0590      1.1675     -0.8241
   0   4  -3      8.0980      0.1274     -5.3352     -6.3251
   1   2  -2      8.5436      0.1284     -8.7262     -1.0940
   1   6  -5      2.8274      0.1278     -2.0995      1.3397
   3  -8   5      2.2313      0.1295     -1.7009     -1.4161
   3  -3   1      2.2925      0.0690     -0.5542     -2.1663
   3   5  -5      2.1142      0.1250     -1.7009      1.4161
   4  -6   3      5.6057      0.1560     -3.8159      4.1228
   4  -1  -1      2.6942      0.0674     -1.8239     -2.0397
   4   3  -4      1.9201      0.1120      0.7686      0.5717
   5   1  -3      5.8444      0.1321     -5.6849      1.7442
   6  -6   2      2.9009      0.0974     -3.0650      0.7524
   7  -4   0      1.3552      0.0827     -1.8573     -0.0000
   7   0  -3      2.5476      0.1481     -3.2672      0.8114
  -8   5   0      0.5081      0.0682     -0.8038      0.0000
  -7   2   2      6.3421      0.1602      5.7302      0.0590
  -7   7  -2      2.7908      0.1694     -2.6677      0.6683
  -6   5  -1      1.3347      0.1096      0.5398      0.9623
  -5  -3   5      2.1969      0.1189      1.7009      1.4161
  -4   0   2      7.8213      0.1204      2.0179      6.8973
  -4   5  -2      8.6438      0.1508      8.7421     -0.0540
  -3  -3   4      0.8158      0.0294     -0.7675     -0.6285
  -3   7  -4      1.1113      0.0931      0.7686      0.5717
  -2   0   1     17.4280      0.1963     16.5930     -3.1310
  -2   5  -3      6.8658      0.1443      6.5956     -1.7755
  -1  -3   3      9.6581      0.1427     -8.8044     -2.5651
  -1   7  -5      2.8560      0.2017     -2.0995      1.3397
   0  -6   5      0.0457      0.0019      0.0293      0.0346
   1  -3   2      8.3519      0.1229     -8.7263      1.0940
   2  -6   4      5.0136      0.1281     -6.2329     -0.3057
   3  -3   1      2.2653      0.0734     -0.5542     -2.1663
   3   2  -3      7.0531      0.1284     -6.5956      1.7755
   4  -6   3      5.2550      0.1359     -3.8159      4.1228
   6  -1  -2      3.7565      0.1378     -3.7458     -0.8337
   7  -4   0      2.2044      0.1232     -1.8573     -0.0000
   8  -2  -2      2.3730      0.1399      0.9842     -2.0801
  -7   1   3      4.3639      0.1308      3.8349      1.1878
  -7   7  -2      2.2727      0.1519     -2.6677      0.6683
  -6   5  -1      1.2350      0.0442      0.5398      0.9623
  -5   2   1      2.7242      0.0754      2.3123     -2.1212
  -5   8  -4      0.4023      0.0346     -0.1006      0.2392
  -4  -1   3      1.3785      0.0631     -0.2421     -1.2101
  -4   5  -2      7.9071      0.1684      8.7421     -0.0540
  -3   8  -5      1.6405      0.0862     -1.7009      1.4161
  -1  -4   4      0.8378      0.0236     -0.4139     -0.8378
  -1   3  -2     10.6490      0.1625     -8.7263     -1.0940
   1   3  -3      8.9285      0.1411     -8.8044      2.5651
   2  -7   5      0.5379      0.0719     -0.1361     -0.7513
   2   0  -1     19.7810      0.2200     16.5930      3.1310
   2   5  -5      0.6801      0.0685     -0.1361      0.7513
   3  -3   1      1.7042      0.0481     -0.5542     -2.1663
   3   3  -4      0.9311      0.0337     -0.7675      0.6285
   4  -7   4      0.9671      0.0719      0.7686     -0.5717
   4   0  -2      6.9965      0.1170      2.0179     -6.8973
   5  -3   0      1.1870      0.0743     -1.1355      0.0000
   6  -7   3      3.1095      0.1264      3.8349      1.1878
   6   0  -3      0.1043      0.0059      0.0026      0.0731
   7  -3  -1      0.7980      0.0654     -0.1900      0.8283
  -8   3   2      3.1191      0.1877     -2.6006      0.4749
  -7   7  -2      2.8248      0.2019     -2.6677      0.6683
  -6   4   0      4.8337      0.1068     -5.3076     -0.0000
  -5   1   2      9.6233      0.1724      8.7421      0.0540
  -5   8  -4      0.2535      0.0232     -0.1006      0.2392
  -4  -3   5      2.4588      0.1146     -1.0875     -2.1111
  -2  -1   2      8.7645      0.1269     -8.7262      1.0940
  -2   6  -4      6.2806      0.1595     -6.2329      0.3057
  -1  -6   6      0.6977      0.0784      0.0525      0.9288
  -1  -5   5      2.4334      0.1105      1.8903      2.1881
  -1   3  -2      9.0646      0.1359     -8.7263     -1.0940
   0   6  -5      0.0372      0.0021      0.0293     -0.0346
   1  -4   3      9.2475      0.1435     -8.8044     -2.5651
   3  -3   1      2.3545      0.0715     -0.5542     -2.1663
   3   4  -5      3.3708      0.1346      1.0875     -2.1111
   4  -7   4      1.0217      0.0896      0.7686     -0.5717
   4   1  -3      1.9395      0.1230     -0.2421      1.2101
   6  -7   3      3.7056      0.1455      3.8349      1.1878
   6  -6   2      2.4470      0.1059     -3.0650      0.7524
   6   1  -4      0.7990      0.1170     -0.4019      0.1157
   7  -2  -2      5.7806      0.1559      5.7302     -0.0590
   8  -6   1      4.2400      0.1790     -4.5055     -0.0737
  -7   7  -2      2.2340      0.1274     -2.6677      0.6683
  -6   4   0      5.9027      0.1464     -5.3076     -0.0000
  -5  -2   5      1.0579      0.0785      0.1361      0.7513
  -5  -1   4      1.1233      0.0832      0.3556     -0.5335
  -4   6  -3      5.8348      0.1434     -3.8159     -4.1228
  -3   2   0      5.2222      0.0948     -5.2142     -0.0000
  -2  -4   5     12.4960      0.1753    -11.8430     -1.6900
  -2  -3   4      0.8000      0.0701     -0.8852     -0.1240
  -2   7  -5      0.8792      0.0750     -0.1361      0.7513
  -1   4  -3      9.0570      0.1324     -8.8044      2.5651
   1  -7   6      1.6039      0.1486      0.0525      0.9288
   1  -6   5      3.1607      0.1244      1.8903      2.1881
   1  -5   4      0.9191      0.1046     -0.4139     -0.8378
   1   5  -5      3.0478      0.1203      1.8903     -2.1881
   3  -3   1      2.0241      0.0700     -0.5542     -2.1663
   4   2  -4      5.6896      0.1467     -6.2329      0.3057
   5  -1  -2      9.5425      0.1539      8.7421     -0.0540
   6  -8   4      2.8701      0.1277     -3.9055     -0.0865
   6  -7   3      3.5344      0.1249      3.8349      1.1878
   6  -6   2      3.0671      0.1270     -3.0650      0.7524
   7  -1  -3      3.6487      0.1303      3.8349     -1.1878
   8  -6   1      4.4758      0.1801     -4.5055     -0.0737
   8  -5   0      0.4553      0.1205     -0.8038      0.0000
  -7   6  -1      1.5927      0.1744     -1.3520     -1.0859
  -7   7  -2      3.3416      0.2034     -2.6677      0.6683
  -6   0   4      5.6654      0.1677      4.2713     -0.5750
  -6   1   3      5.6975      0.1275     -5.6849     -1.7442
  -6   2   2      4.9754      0.1437      1.4566      4.1055
  -4   6  -3      5.0012      0.1506     -3.8159     -4.1228
  -3   1   1      2.0957      0.0712      0.2545     -2.2925
  -1   5  -4      0.5723      0.0791     -0.4139      0.8378
   1   6  -6      0.9865      0.1473      0.0525     -0.9288
   2   3  -4      1.1156      0.0752     -0.8852      0.1240
   3  -2   0      5.4917      0.1088     -5.2142      0.0000
   5   0  -3      7.1471      0.1450      7.3587     -1.7360
   5   1  -4      1.0357      0.1354      0.3556      0.5335
   6  -8   4      3.7286      0.1906     -3.9055     -0.0865
   6  -7   3      4.2814      0.1778      3.8349      1.1878
   6  -6   2      2.8217      0.1335     -3.0650      0.7524
   6  -5   1      0.8791      0.0900      0.5398     -0.9623
   8  -3  -2      2.7793      0.2044     -2.6006     -0.4749
   8  -2  -3      3.9561      0.1837      2.3773      2.2583
  -7   5   0      2.8986      0.0776      2.6814     -0.0000
  -7   6  -1      2.0171      0.1901     -1.3520     -1.0859
  -7   7  -2      2.1189      0.1531     -2.6677      0.6683
  -4   6  -3      4.9872      0.1372     -3.8159     -4.1228
  -4   7  -4      0.9505      0.1138      0.7686      0.5717
  -3  -4   6      1.0730      0.0675     -0.5882      0.4622
  -3  -2   4      0.8389      0.0225     -0.8852     -0.1240
  -3  -1   3      9.6037      0.1557      8.8044      2.5651
  -3   0   2     13.7970      0.1862     13.9200      0.1430
  -1   6  -5      2.8261      0.0983      1.8903     -2.1881
  -1   7  -6      0.7313      0.1197      0.0525     -0.9288
   0  -6   6      5.5176      0.1470     -4.6898     -1.0917
   0  -5   5      3.6352      0.1509     -1.2117     -2.7312
   0  -4   4      9.7724      0.1937     -8.5750     -0.6362
   0  -3   3      2.7499      0.0699     -0.3862     -2.2349
   2   5  -6      2.3061      0.1514      1.7956      1.4815
   3  -7   5      1.9349      0.0786      1.0875      2.1111
   3  -6   4      1.0175      0.0407     -0.7675     -0.6285
   3  -5   3      8.1742      0.1816     -6.5956     -1.7755
   3  -2   0      4.7183      0.0901     -5.2142      0.0000
   3  -1  -1      2.0087      0.0551      0.2545      2.2925
   6  -8   4      3.3234      0.1477     -3.9055     -0.0865
   6  -7   3      3.2880      0.1426      3.8349      1.1878
   6  -6   2      3.4301      0.1354     -3.0650      0.7524
   6  -5   1      0.9774      0.0751      0.5398     -0.9623
   6  -4   0      5.4047      0.1373     -5.3076      0.0000
  -7   3   2      3.1119      0.1233     -3.2968      0.8665
  -7   4   1      1.0143      0.1416      0.1900      0.8283
  -7   5   0      2.8634      0.1079      2.6814     -0.0000
  -7   6  -1      1.7014      0.1586     -1.3520     -1.0859
  -4  -3   6      0.6360      0.0519     -0.5882      0.4623
  -4  -2   5     15.0450      0.2161     11.8430      1.6900
  -4   7  -4      1.7026      0.0634      0.7686      0.5717
  -1  -6   7      3.5658      0.1363     -3.8964     -0.7585
   0  -1   1      6.6039      0.1103     -4.4035      4.8079
   0   1  -1      6.3686      0.1052     -4.4035     -4.8079
   0   2  -2     14.4320      0.1716      3.9456    -14.4220
   0   3  -3      2.6348      0.0646     -0.3862      2.2349
   3  -6   4      0.9570      0.0578     -0.7675     -0.6285
   3  -5   3      6.3596      0.1159     -6.5956     -1.7755
   3  -4   2      5.7532      0.1122     -6.5296      0.0444
   3   2  -4      0.8815      0.0242     -0.8852      0.1240
   3   4  -6      0.6619      0.0412     -0.5882     -0.4622
   6  -8   4      3.6956      0.2057     -3.9055     -0.0865
   6  -7   3      3.8235      0.1778      3.8349      1.1878
   6  -6   2      3.4101      0.1207     -3.0650      0.7524
   6   0  -4      4.7953      0.1617      4.2713      0.5750
   6   1  -5      1.9147      0.1182      2.0995     -1.3397
  -8   2   4      3.4014      0.1288     -3.9055     -0.0865
  -8   3   3      4.1759      0.1550      3.6481      1.2776
  -7   7  -2      2.4416      0.1239     -2.6677      0.6683
  -5  -2   6      2.3239      0.1043      1.7956     -1.4815
  -4   0   3      7.9984      0.1249      5.3352     -6.3251
  -4   1   2      6.5115      0.1247     -6.5296      0.0444
  -1  -4   5      0.8573      0.0452      0.1837      0.6380
   0   6  -6      5.7697      0.1568     -4.6898      1.0917
   2  -7   6      2.1162      0.1720      1.7956     -1.4815
   3  -4   2      6.4983      0.1366     -6.5296      0.0444
   6  -7   3      4.0623      0.1617      3.8349      1.1878
   6  -6   2      3.2293      0.1357     -3.0650      0.7524
   7   0  -5      2.7314      0.1752     -1.9909      0.9832
  -8   5   1      1.2615      0.1265      0.9495     -0.7580
  -8   6   0      3.1071      0.1896     -3.4363      0.0000
  -8   7  -1      0.2180      0.1000      0.0733     -0.3410
  -6  -1   6      1.3856      0.1888      0.0525      0.9288
  -5   0   4      1.4476      0.1164      1.1675     -0.8241
  -3   5  -3      6.3625      0.1401     -6.5956      1.7755
  -3   6  -4      1.1195      0.0894     -0.7675      0.6285
  -3   7  -5      2.1336      0.1536      1.0875     -2.1111
  -2  -4   6      4.2139      0.1365      3.3542     -2.4967
  -1  -2   3     13.6250      0.1717     13.0450      3.2962
   1  -7   7      3.6947      0.1037     -3.8964     -0.7585
   1   4  -5      1.2811      0.0879      0.1837     -0.6380
   1   5  -6      1.3784      0.1749     -0.4346     -0.5678
   1   6  -7      4.6980      0.2146     -3.8964      0.7585
   2  -6   5     13.2470      0.1917    -11.8430     -1.6900
   3  -4   2      6.0882      0.1073     -6.5296      0.0444
   4  -1  -2      6.1548      0.1165     -6.5296     -0.0444
   4   0  -3      8.7357      0.1407      5.3352      6.3251
   5  -8   5      1.8511      0.1322      1.7009      1.4161
   6  -7   3      3.7987      0.1508      3.8349      1.1878
   6  -6   2      2.7788      0.1521     -3.0650      0.7524
   7  -4  -1      0.9608      0.1066      0.1900     -0.8283
   7  -3  -2      3.5120      0.1247     -3.2968     -0.8665
  -8   6   0      2.8911      0.1971     -3.4363      0.0000
  -7   7  -2      1.9119      0.1056     -2.6677      0.6683
  -6   0   5      0.0444      0.0035     -0.0293     -0.0346
  -5   1   3      1.4631      0.1275     -0.2421     -1.2101
  -3  -3   6      4.2716      0.1582      2.3899     -1.7836
  -3   4  -2      6.5846      0.1353     -6.5296     -0.0444
  -2   6  -5     11.4470      0.1820    -11.8430      1.6900
  -2   7  -6      2.1786      0.0996      1.7956      1.4815
   0  -6   7      0.1204      0.0127     -0.0163     -0.0571
   1  -6   6      1.0193      0.1562     -0.4346      0.5678
   1   2  -3     14.6310      0.1908     13.0450     -3.2962
   2   4  -6      3.9761      0.1414      3.3542      2.4967
   2   5  -7      1.7575      0.1213      0.3088     -1.0571
   5  -7   4      0.5886      0.0606     -0.1298     -0.6503
   5   1  -5      2.1750      0.1181     -1.8903      2.1881
   6  -6   2      3.3855      0.1928     -3.0650      0.7524
   7  -4  -1      0.6816      0.0950      0.1900     -0.8283
   8  -3  -3      3.3052      0.1809      3.6481     -1.2776
   8  -2  -4      4.2367      0.1783     -3.9055      0.0865
  -8   7  -1      0.2943      0.0268      0.0733     -0.3410
  -7   1   5      2.6320      0.1302      2.0995      1.3397
  -6   2   3      5.8974      0.1614     -3.8159      4.1228
  -5   2   2      4.5019      0.1225     -5.3581     -1.0709
  -4  -3   7      3.0582      0.1216     -3.4618     -0.8589
  -4   3   0      2.1898      0.0831     -2.4413      0.0000
  -3  -2   5      4.8522      0.1128     -3.6783     -2.0916
  -3   4  -2      6.6277      0.1294     -6.5296     -0.0444
  -2   6  -5     11.9370      0.2029    -11.8430      1.6900
  -1  -1   2     23.6110      0.2725     21.5330      0.0025
  -1   7  -7      3.6461      0.1708     -3.8964      0.7585
   1  -5   5      0.6808      0.0687      0.1837      0.6380
   1   1  -2     21.3640      0.2517     21.5330     -0.0025
   2   3  -5      4.2887      0.1187      3.6783     -2.0916
   3   4  -7      2.7539      0.1292      3.4618     -0.8589
   5  -7   4      0.7006      0.0532     -0.1298     -0.6503
   5  -1  -3      1.2727      0.1521     -0.2421      1.2101
   6  -6   2      3.0810      0.1502     -3.0650      0.7524
   6   1  -6      0.8605      0.1645      0.0525     -0.9288
   7  -5   0      2.4180      0.1088      2.6814      0.0000
   8  -4  -2      2.3773      0.1871     -2.5046     -0.6522
  -6   3   2      7.2108      0.1325      7.3845     -0.0353
  -5   3   1      2.7907      0.1023     -2.3123      2.1212
  -3  -1   4      0.6989      0.0593     -0.1964     -0.6095
  -3   4  -2      6.3431      0.1439     -6.5296     -0.0444
  -2  -1   3     14.2810      0.1839    -13.0450     -3.2962
  -2   5  -4      1.0159      0.0370     -0.8852      0.1240
  -1  -5   7      5.0234      0.1348      4.1680      0.8602
  -1   6  -6      0.6123      0.0339     -0.4346     -0.5678
   0   6  -7      0.0734      0.0081     -0.0163      0.0571
   3   2  -5      4.3425      0.1180     -3.6783      2.0916
   4  -7   5      2.2360      0.1217     -1.0875     -2.1111
   4  -3   0      2.1115      0.0571     -2.4413      0.0000
   4   3  -7      3.4833      0.1751     -3.4618      0.8589
   5  -7   4      0.6100      0.0464     -0.1298     -0.6503
   5  -2  -2      5.5956      0.1982     -5.3581      1.0709
   6  -1  -4      0.7689      0.0603      0.3556      0.5335
   7  -6   1      1.0917      0.1264     -1.3520      1.0859
   8  -5  -1      0.9553      0.1216      0.9495      0.7580
  -6   8  -4      2.4353      0.1694     -3.9055      0.0865
  -3  -4   8      2.0700      0.1637      1.2631      1.7936
  -3   4  -2      6.2446      0.1268     -6.5296     -0.0444
  -2  -4   7      2.4905      0.0730      2.1130     -0.7019
  -1  -4   6      4.0568      0.1347      2.5878     -2.0387
   0  -4   5     18.4830      0.2376     16.2940      2.4668
   0   5  -6      1.7643      0.1405     -0.7133     -0.6359
   2  -7   7      0.6504      0.0374      0.3088      1.0571
   3  -7   6      0.7473      0.1051     -0.5882      0.4622
   3   1  -4      0.4443      0.0536     -0.1964      0.6095
   4  -7   5      1.9669      0.1203     -1.0875     -2.1111
   4  -3   0      2.4547      0.1178     -2.4413      0.0000
   5   2  -7      0.8673      0.1053     -0.3088      1.0571
   6  -2  -3      5.6264      0.1396     -3.8159     -4.1228
   7  -6   1      2.1076      0.1995     -1.3520      1.0859
   7  -2  -4      0.6877      0.1083     -0.1298      0.6503
   8  -6   0      1.6318      0.2790     -3.4363     -0.0000
  -7   4   2      2.3339      0.1387     -3.2968      0.8665
  -6   0   6      5.1693      0.1258     -4.6898     -1.0917
  -6   8  -4      3.9321      0.2639     -3.9055      0.0865
  -5   0   5      3.1202      0.1217      1.2117      2.7312
  -5   8  -5      1.4644      0.1790      1.7009     -1.4161
  -4  -3   8      1.9911      0.1180      1.2631      1.7936
  -4   0   4      8.0743      0.1502     -8.5750     -0.6362
  -3   0   3      2.1082      0.0565      0.3862      2.2349
  -2   0   2     15.1230      0.1827      3.9456     14.4220
  -1   4  -4      0.4965      0.0177     -0.1964      0.6095
   0   4  -5     19.8660      0.2646     16.2940     -2.4668
   4   1  -5      1.2085      0.0727     -0.1837      0.6380
   5  -3  -1      2.9361      0.1349     -2.3123     -2.1212
   5   1  -6      0.7097      0.0479     -0.4346     -0.5678
   6  -3  -2      7.3938      0.1639      7.3845      0.0353
   7  -6   1      1.0077      0.0910     -1.3520      1.0859
   8  -6   0      3.3196      0.1863     -3.4363     -0.0000
  -6   1   5      3.5194      0.1573     -1.8903     -2.1881
  -6   4   1      6.9530      0.1472     -6.5145      0.3716
  -6   8  -4      3.4992      0.1797     -3.9055      0.0865
  -5   4   0      4.5907      0.1314      4.8249      0.0000
  -5   8  -5      2.0546      0.1923      1.7009     -1.4161
  -1  -3   5      4.8422      0.1082     -3.7961     -2.9912
   0  -6   8      7.1747      0.1870      5.1111     -3.6230
   0  -3   4      1.2097      0.0336      0.0285     -1.3241
   1  -6   7      4.6853      0.1418      4.1680      0.8602
   2  -6   6      3.4243      0.1143      3.3542     -2.4967
   2   0  -2     15.8370      0.1892      3.9456    -14.4220
   3   0  -3      2.2831      0.0671      0.3862     -2.2349
   3   4  -8      1.8032      0.2049      1.2631     -1.7936
   4   0  -4      8.6716      0.1523     -8.5750      0.6362
   5   0  -5      2.8903      0.1206      1.2117     -2.7312
   6   0  -6      4.4223      0.1560     -4.6898      1.0917
   7  -3  -3      4.8271      0.1399     -5.4488      1.4464
   8  -3  -4      0.2323      0.0250     -0.1006      0.2392
  -8   5   2      2.1589      0.1744     -2.6006      0.4749
  -7   2   5      0.7869      0.0373      0.1361      0.7513
  -5   4   0      4.5688      0.1107      4.8249      0.0000
  -5   7  -4      0.6360      0.0993     -0.1298      0.6503
  -4   1   3      9.4335      0.1503      8.8044      2.5651
  -4   7  -5      2.1337      0.1460     -1.0875      2.1111
  -3  -2   6      1.8497      0.0858      0.4470      2.0234
  -3   7  -6      0.2952      0.1757     -0.5882     -0.4622
  -2   7  -7      0.5346      0.2234      0.3088     -1.0571
  -1  -5   8      2.4076      0.1646      1.5932      1.8403
   0  -5   7      4.5990      0.1384     -4.2592     -1.2503
   0   3  -4      1.3871      0.0608      0.0285      1.3241
   1  -3   3     13.4710      0.1819     13.0450      3.2962
   1   3  -5      4.8768      0.1312     -3.7961      2.9912
   2   3  -6      1.9077      0.1322      0.4471     -2.0234
   4  -6   4      6.3786      0.1528     -6.2329     -0.3057
   4   3  -8      1.3106      0.2435      1.2631     -1.7936
   5  -6   3      6.3829      0.1835     -5.6849     -1.7442
  -8   3   5      2.4115      0.2518      1.7009      1.4161
  -7   5   1      1.2095      0.1179      0.3014      1.1950
  -6   0   7      0.0562      0.0079      0.0163      0.0571
  -6   2   4      5.9470      0.1614     -6.2329     -0.3057
  -5   7  -4      0.5299      0.0410     -0.1298      0.6503
  -4  -1   6      2.9325      0.1001      2.5878     -2.0387
  -4   4  -1      9.0388      0.1834     -8.6591     -1.0647
  -4   7  -5      2.2203      0.1763     -1.0875      2.1111
  -3   1   2      8.8461      0.1549     -8.7262      1.0940
  -2  -4   8      3.4359      0.1636     -0.6455      2.7975
  -2   6  -6      3.9231      0.1812      3.3542      2.4967
  -1   3  -3     15.1050      0.2040     13.0450     -3.2962
  -1   6  -7      3.7779      0.2107      4.1680     -0.8602
   1  -5   6      3.6444      0.1689      2.5878     -2.0387
   2  -3   2      8.5545      0.1515     -8.7262      1.0940
   3   2  -6      1.7472      0.1142      0.4470     -2.0234
   4  -6   4      6.2071      0.1580     -6.2329     -0.3057
   4  -1  -3      8.6752      0.1583      8.8044     -2.5651
   4   2  -7      2.3254      0.1441     -2.1130     -0.7019
   6  -4  -1      6.5335      0.1746     -6.5145     -0.3716
   7  -4  -2      2.4061      0.2294     -3.2968     -0.8665
   8  -7   1      0.2615      0.0408      0.0733      0.3410
  -7   1   7      4.2995      0.1810      3.8964      0.7585
  -7   3   4      1.0033      0.0868      0.7686     -0.5717
  -5   0   6      0.9619      0.0538     -0.7133      0.6359
  -5   2   3      7.0765      0.1479     -6.5956     -1.7755
  -5   7  -4      1.0382      0.1220     -0.1298      0.6503
  -4   4  -1      8.9909      0.1725     -8.6591     -1.0647
  -3  -3   8      4.7453      0.1726     -3.9547     -1.8028
  -3  -1   5      4.5962      0.1311      3.7961      2.9912
  -1  -4   7      0.7709      0.0861     -0.2505     -0.8718
   0   5  -7      4.5223      0.1489     -4.2592      1.2503
   1   2  -4      1.4665      0.0878      1.2136      1.3384
   2  -5   5      3.8056      0.1058      3.6783      2.0916
   2  -3   2      9.3520      0.1575     -8.7262      1.0940
   3  -1  -2      8.7562      0.1350     -8.7262     -1.0940
   5  -6   3      6.0015      0.1628     -5.6849     -1.7442
   5  -4   0      5.8016      0.1335      4.8249      0.0000
   5   1  -7      3.9606      0.1384     -4.1680      0.8602
   6  -2  -4      5.5642      0.1454     -6.2329      0.3057
   7  -2  -5      0.5320      0.0356      0.1361     -0.7513
   8  -7   1      0.2503      0.0398      0.0733      0.3410
  -8   4   4      3.6777      0.1726      3.8244     -0.5904
  -8   6   1      3.2932      0.2019      4.5055      0.0737
  -6   1   6      1.0093      0.1177     -0.4346      0.5678
  -6   5   0      1.6383      0.1257     -1.7114     -0.0000
  -4  -2   8      3.4981      0.1133     -0.6454      2.7975
  -4   4  -1      9.2167      0.1756     -8.6591     -1.0647
  -2  -3   7      6.9258      0.1519      6.1728      1.4834
  -2   3  -2      8.6054      0.1828     -8.7262     -1.0940
  -1   5  -6      1.9277      0.1602      2.5878      2.0387
   0  -4   6      5.6168      0.1165      4.1901     -3.8744
   0  -2   3     17.3630      0.2207      9.7922    -12.0890
   1   4  -7      0.4480      0.0574     -0.2505      0.8718
   3  -7   7      3.0461      0.1689      3.4618      0.8589
   3   1  -5      4.4468      0.1834      3.7961     -2.9912
   5  -6   3      5.5541      0.1594     -5.6849     -1.7442
   5  -4   0      4.6853      0.1323      4.8249      0.0000
   5  -2  -3      6.8303      0.1734     -6.5956      1.7755
   6   0  -7      0.0480      0.0056      0.0163     -0.0571
   8  -7   1      0.2519      0.0582      0.0733      0.3410
   8  -5  -2      1.8308      0.1218     -2.6006     -0.4749
   8  -3  -5      1.0653      0.2342      1.7009     -1.4161
  -7   2   6      1.7128      0.1001      1.7956     -1.4815
  -6   5   0      1.8226      0.1408     -1.7114     -0.0000
  -6   7  -3      3.4182      0.2433      3.8349     -1.1878
  -5  -1   8      2.0591      0.1461      1.5932      1.8403
  -4   2   2      5.8446      0.1028     -5.8599      1.1551
  -4   4  -1      8.5810      0.1671     -8.6591     -1.0647
  -4   6  -4      5.7334      0.1713     -6.2329      0.3057
  -3  -2   7      6.3187      0.1636     -6.1728     -1.4834
  -2   5  -5      3.5570      0.1409      3.6783     -2.0916
  -1  -3   6      1.5617      0.1304     -0.0013      1.5986
   0   2  -3     17.5840      0.2223      9.7922     12.0890
   0   4  -6      4.9346      0.1756      4.1901      3.8744
   1  -4   5      5.5601      0.1449     -3.7961     -2.9912
   2   1  -4      1.8002      0.0590      1.2136      1.3384
   2   3  -7      6.4566      0.1540      6.1728     -1.4834
   3  -5   4      1.1807      0.1773     -0.8852     -0.1240
   4  -7   6      0.5728      0.3436     -0.5882      0.4623
   5  -6   3      6.2028      0.1517     -5.6849     -1.7442
   5  -4   0      4.4135      0.1249      4.8249      0.0000
   7  -5  -1      0.8384      0.1651      0.3014     -1.1950
   7  -3  -4      1.0267      0.0991      0.7686      0.5717
   7  -1  -7      4.1165      0.2116      3.8964     -0.7585
   8  -7   1      0.2299      0.0322      0.0733      0.3410
  -7   4   3      5.9718      0.1622      5.4488      1.4464
  -6   7  -3      3.6488      0.1952      3.8349     -1.1878
  -4  -1   7      0.7677      0.0326      0.2505      0.8718
  -4   4  -1      9.7322      0.1710     -8.6591     -1.0647
  -3   0   4      1.3368      0.0616      0.0286     -1.3241
  -1   6  -8      1.9141      0.1392      1.5932     -1.8403
   1   3  -6      1.8229      0.2172     -0.0013     -1.5986
   1   5  -9      0.3220      0.0420      0.0246     -0.4649
   2  -6   7      1.6827      0.1732      2.1130     -0.7019
   3   2  -7      5.6304      0.1576     -6.1728      1.4834
   4  -7   6      0.7992      0.1937     -0.5882      0.4623
   4  -2  -2      6.0507      0.1068     -5.8599     -1.1551
   7  -5  -1      1.0857      0.2199      0.3014     -1.1950
   8  -4  -4      5.0437      0.2695      3.8244      0.5904
  -8   5   3      3.6442      0.2536     -3.6481     -1.2776
  -7   6   0      0.5905      0.1201     -0.6813      0.0000
  -6   7  -3      4.0430      0.1847      3.8349     -1.1878
  -5   0   7      5.8448      0.1621      4.2592      1.2503
  -5   3   2      4.9113      0.1714     -5.3581     -1.0709
  -4  -2   9      4.3439      0.2336      4.5249     -0.3589
  -4   4  -1      8.4245      0.1736     -8.6591     -1.0647
  -3   7  -7      3.3590      0.4276      3.4618     -0.8589
  -1  -4   8      5.3779      0.1752     -4.7006     -1.8823
  -1   4  -5      4.5288      0.1821     -3.7961      2.9912
   0  -3   5      1.5149      0.1740     -0.3832     -1.0779
   1  -5   7      0.8652      0.1544     -0.2505     -0.8718
   2   4  -9      4.4839      0.2243     -4.5249     -0.3589
   3   0  -4      1.3231      0.0602      0.0286      1.3241
   5  -1  -5      0.5965      0.0541     -0.1837      0.6380
   7  -7   2      2.2517      0.2518     -2.6677     -0.6683
   7  -2  -6      2.5576      0.2426      1.7956      1.4815
  -7   6   0      0.8337      0.0690     -0.6813      0.0000
  -6   1   7      4.8567      0.2262     -4.1680     -0.8602
  -6   4   2      4.5184      0.1623      1.4566      4.1055
  -6   7  -3      3.1042      0.1780      3.8349     -1.1878
  -5  -1   9      0.5376      0.0722     -0.0246     -0.4649
  -4   4  -1      8.7255      0.1768     -8.6591     -1.0647
  -3  -1   6      2.0375      0.1449     -0.0013      1.5986
  -3   5  -4      0.8932      0.1061     -0.8852      0.1240
  -2  -3   8      3.5513      0.1970      2.3256      1.6552
  -2   6  -7      3.1115      0.2900      2.1130      0.7019
   1  -6   9      0.4866      0.0526      0.0246      0.4649
   1   4  -8      4.7389      0.1291     -4.7006      1.8823
   2  -4   4      6.6632      0.2729      5.0983     -0.2900
   2   2  -6      7.1181      0.1546     -7.1227      1.6858
   3  -6   6      2.9487      0.1676      2.3899     -1.7836
   5  -3  -2      5.3614      0.1505     -5.3581      1.0709
   6  -5   0      1.5519      0.0932     -1.7114      0.0000
   6  -2  -5     12.0870      0.2267     11.8430     -1.6900
   7  -7   2      1.7085      0.2577     -2.6677     -0.6683
   7  -4  -3      6.4009      0.3181      5.4488     -1.4464
   8  -6  -1      4.3669      0.1936      4.5055     -0.0737
  -8   7   0      1.1277      0.2537      2.4482     -0.0000
  -6   4   2      3.7782      0.1486      1.4566      4.1055
  -6   7  -3      2.8018      0.3365      3.8349     -1.1878
  -5   2   4      0.9479      0.0809     -0.8852     -0.1240
  -4   0   6      4.9890      0.1312      4.1901     -3.8744
  -4   7  -6      0.4555      0.1300     -0.5882     -0.4623
  -3  -2   8      2.3741      0.0798      2.3256      1.6552
  -3   2   1      1.7697      0.0573     -0.2545      2.2925
  -2   0   3     16.4860      0.1999     -9.7922     12.0890
  -1  -2   5      5.5876      0.1210      3.3105      4.2723
  -1   5  -7      1.0021      0.1435     -0.2505      0.8718
   0  -4   7      2.7766      0.0864     -2.5856      0.5624
   1  -2   2     24.9590      0.2971     21.5330      0.0025
   2  -4   4      5.6149      0.1733      5.0983     -0.2900
   2   3  -8      2.1433      0.1514      2.3256     -1.6552
   3  -7   8      2.7470      0.1602      1.2631      1.7936
   3   1  -6      1.0947      0.1273     -0.0013     -1.5986
   4   2  -9      3.7791      0.2988      4.5249      0.3589
   5  -7   5      0.6290      0.0916      0.1361      0.7513
   6  -5   0      0.9996      0.0800     -1.7114      0.0000
   7  -7   2      1.7189      0.3363     -2.6677     -0.6683
  -8   7   0      2.4080      0.1504      2.4482     -0.0000
  -7   5   2      5.4422      0.1621      5.7302      0.0590
  -6   3   4      0.8720      0.0724     -0.7675     -0.6285
  -6   7  -3      4.4158      0.3269      3.8349     -1.1878
  -5   1   6      2.8207      0.0977      2.5878     -2.0387
  -4  -2  10      4.9143      0.2359      3.5245      2.1573
  -3   6  -6      2.4594      0.1257      2.3899      1.7836
  -2   4  -4      5.8796      0.2209      5.0983      0.2900
  -1  -4   9      0.2961      0.0397     -0.2460     -0.2173
  -1  -3   7      6.8906      0.1452     -6.6082     -1.5384
  -1   2  -2     25.6390      0.3058     21.5330     -0.0025
  -1   6  -9      0.2004      0.0565      0.0246     -0.4649
   0   4  -7      2.2217      0.0874     -2.5856     -0.5624
   1   2  -5      5.0813      0.1075      3.3105     -4.2723
   2  -6   8      2.8207      0.1275     -0.6454      2.7975
   2  -5   6      0.9984      0.0745      0.4471      2.0234
   2   0  -3     19.1320      0.2307     -9.7922    -12.0890
   2   4 -10      4.4343      0.1800      3.5244     -2.1573
   3  -2  -1      2.1663      0.0501     -0.2545     -2.2925
   3   2  -8      2.1688      0.0794      2.3256     -1.6552
   4  -5   3      0.9012      0.1294     -0.2421     -1.2101
   4   0  -6      4.6112      0.1243      4.1901      3.8744
   5  -2  -4      0.7370      0.0449     -0.8852      0.1240
   7  -7   2      1.1189      0.4374     -2.6677     -0.6683
   8  -5  -3      2.4172      0.1938     -3.6481      1.2776
   
   # start Validation Reply Form
_vrf_CELL003_Cr2_HH266
;
PROBLEM: _cell_measurement_reflns_used is missing
RESPONSE: Unit Cell from PXRD
;
_vrf_CELL004_Cr2_HH266
;
PROBLEM: _cell_measurement_theta_min is missing
RESPONSE: Unit Cell from PXRD
;
_vrf_CELL005_Cr2_HH266
;
PROBLEM: _cell_measurement_theta_max is missing
RESPONSE: Unit Cell from PXRD
;
_vrf_CELL006_Cr2_HH266
;
PROBLEM: _cell_measurement_temperature is missing
RESPONSE: Unit Cell from PXRD
;
_vrf_EXPT005_Cr2_HH266
;
PROBLEM: _exptl_crystal_description is missing
RESPONSE: crushed powder sample
;
_vrf_EXPT009_Cr2_HH266
;
PROBLEM: No crystal dimensions have been given.
RESPONSE: crushed powder sample
;
_vrf_EXPT010_Cr2_HH266
;
PROBLEM: _exptl_crystal_colour (_pd_char_colour for powder) is missing
RESPONSE: No Colour in the TEM
;
_vrf_DIFF012_Cr2_HH266
;
PROBLEM: _diffrn_reflns_av_R_equivalents is missing
RESPONSE: unmerged reflection file used for dynamical refinement
;
_vrf_ATOM007_Cr2_HH266
;
PROBLEM: _atom_site_aniso_label is missing
RESPONSE: No anisotropic refinement due to data quality
;
_vrf_GOODF01_Cr2_HH266
;
PROBLEM: The least squares goodness of fit parameter lies
RESPONSE: electron diffraction data
;
_vrf_PLAT183_Cr2_HH266
;
PROBLEM: Missing _cell_measurement_reflns_used Value ....     Please Do !  
RESPONSE: Unit Cell from PXRD
;
_vrf_PLAT184_Cr2_HH266
;
PROBLEM: Missing _cell_measurement_theta_min Value ......     Please Do !  
RESPONSE: Unit Cell from PXRD
;
_vrf_PLAT185_Cr2_HH266
;
PROBLEM: Missing _cell_measurement_theta_max Value ......     Please Do !  
RESPONSE: Unit Cell from PXRD
;
_vrf_PLAT197_Cr2_HH266
;
PROBLEM: Missing _cell_measurement_temperature Datum ....     Please Add   
RESPONSE: Unit Cell from PXRD
;
_vrf_PLAT699_Cr2_HH266
;
PROBLEM: Missing _exptl_crystal_description Value .......     Please Do !  
RESPONSE: ...
;
_vrf_PLAT881_Cr2_HH266
;
PROBLEM: No Datum for _diffrn_reflns_av_R_equivalents ...     Please Do !  
RESPONSE: unmerged reflection file used for dynamical refinement
;
_vrf_PLAT041_Cr2_HH266
;
PROBLEM: Calc. and Reported SumFormula    Strings  Differ     Please Check 
RESPONSE: ...
;
_vrf_PLAT077_Cr2_HH266
;
PROBLEM: Unitcell Contains Non-integer Number of Atoms ..     Please Check 
RESPONSE: Due to site occupancy refinement
;
_vrf_PLAT082_Cr2_HH266
;
PROBLEM: High R1 Value ..................................       0.11 Report
RESPONSE: electron diffraction data
;
_vrf_PLAT094_Cr2_HH266
;
PROBLEM: Ratio of Maximum / Minimum Residual Density ....       2.50 Report
RESPONSE: ...
;
_vrf_PLAT799_Cr2_HH266
;
PROBLEM: Numeric Label on Displacement Par. Record ......          ? Check 
RESPONSE: ...
;
# end Validation Reply Form

# CIFX: Changed following block name from global


data_Cr3_HH266
#=======================================================================

# 5. CHEMICAL DATA

_chemical_name_systematic
?
_chemical_name_common                    ?
_chemical_formula_moiety                 ?
_chemical_formula_structural             ?
_chemical_formula_analytical             ?
_chemical_formula_iupac                  ?
_chemical_formula_sum                    'Ge24 N24 O24 Sn6'
_chemical_formula_weight                 3174.6
_chemical_melting_point                  ?
_chemical_compound_source                ?
_chemical_absolute_configuration         .

#=======================================================================

# 6. CRYSTAL DATA

_symmetry_cell_setting                   trigonal
_symmetry_space_group_name_H-M           'R -3 m'
_symmetry_space_group_name_Hall          '-R 3 2"'
_symmetry_Int_Tables_number              166

loop_
 _space_group_symop_id
 _space_group_symop_operation_xyz
 1   x,y,z
 2   -y,x-y,z
 3   -x+y,-x,z
 4   y,x,-z
 5   x-y,-y,-z
 6   -x,-x+y,-z
 7   -x,-y,-z
 8   y,-x+y,-z
 9   x-y,x,-z
 10  -y,-x,z
 11  -x+y,y,z
 12  x,x-y,z
 13  x+2/3,y+1/3,z+1/3
 14  -y+2/3,x-y+1/3,z+1/3
 15  -x+y+2/3,-x+1/3,z+1/3
 16  y+2/3,x+1/3,-z+1/3
 17  x-y+2/3,-y+1/3,-z+1/3
 18  -x+2/3,-x+y+1/3,-z+1/3
 19  -x+2/3,-y+1/3,-z+1/3
 20  y+2/3,-x+y+1/3,-z+1/3
 21  x-y+2/3,x+1/3,-z+1/3
 22  -y+2/3,-x+1/3,z+1/3
 23  -x+y+2/3,y+1/3,z+1/3
 24  x+2/3,x-y+1/3,z+1/3
 25  x+1/3,y+2/3,z+2/3
 26  -y+1/3,x-y+2/3,z+2/3
 27  -x+y+1/3,-x+2/3,z+2/3
 28  y+1/3,x+2/3,-z+2/3
 29  x-y+1/3,-y+2/3,-z+2/3
 30  -x+1/3,-x+y+2/3,-z+2/3
 31  -x+1/3,-y+2/3,-z+2/3
 32  y+1/3,-x+y+2/3,-z+2/3
 33  x-y+1/3,x+2/3,-z+2/3
 34  -y+1/3,-x+2/3,z+2/3
 35  -x+y+1/3,y+2/3,z+2/3
 36  x+1/3,x-y+2/3,z+2/3

_cell_length_a                           5.846(1)
_cell_length_b                           5.846(1)
_cell_length_c                           28.23(5)
_cell_angle_alpha                        90
_cell_angle_beta                         90
_cell_angle_gamma                        120
_cell_volume                             835.5244


_cell_formula_units_Z                    1

_cell_measurement_reflns_used            none
_cell_measurement_theta_min              none
_cell_measurement_theta_max              none
_cell_measurement_temperature            none
_cell_special_details
?

_exptl_crystal_density_diffrn            6.3092
_exptl_crystal_density_meas              ?
_exptl_crystal_density_method            ?
_exptl_crystal_F_000                     342.882

_exptl_absorpt_coefficient_mu            0
_exptl_crystal_description               ?
_exptl_crystal_size_max                  ?
_exptl_crystal_size_mid                  ?
_exptl_crystal_size_min                  ?
_exptl_crystal_size_rad                  ?
_exptl_crystal_colour                    ?
_exptl_absorpt_correction_type           none
_exptl_absorpt_process_details           ?
_exptl_absorpt_correction_T_min          ?
_exptl_absorpt_correction_T_max          ?
loop_
 _exptl_crystal_face_index_h
 _exptl_crystal_face_index_k
 _exptl_crystal_face_index_l
 _exptl_crystal_face_perp_dist
 ? ? ? ?

#=======================================================================

# 7. EXPERIMENTAL DATA

_exptl_special_details                   ?

_diffrn_ambient_temperature              293
_diffrn_source                           ?
_diffrn_source_power                     ?
_diffrn_source_voltage                   ?
_diffrn_source_current                   ?
_diffrn_radiation_type                   electron
_diffrn_radiation_source                 ?
_diffrn_radiation_wavelength             0.0197
_diffrn_radiation_monochromator          ?
_diffrn_measurement_device               'transmission electron microscope'
_diffrn_measurement_device_type          'Tecnai F30 ST'
_diffrn_detector                         'gatan ultrascan 4000'
_diffrn_detector_area_resol_mean         ?
_diffrn_measurement_method               'ADT with precession'
_diffrn_measurement_specimen_support     ?

_diffrn_reflns_number                    9657
_diffrn_reflns_theta_min                 0.06
_diffrn_reflns_theta_max                 0.82
_diffrn_reflns_theta_full                0.74
_diffrn_measured_fraction_theta_max      0.91
_diffrn_measured_fraction_theta_full     0.98
_diffrn_reflns_av_R_equivalents          ?
_diffrn_reflns_av_unetI/netI             0.0369
_diffrn_reflns_limit_h_min               -7
_diffrn_reflns_limit_h_max               6
_diffrn_reflns_limit_k_min               -8
_diffrn_reflns_limit_k_max               8
_diffrn_reflns_limit_l_min               -39
_diffrn_reflns_limit_l_max               34
_diffrn_reflns_reduction_process         ?

_diffrn_standards_number                 ?
_diffrn_standards_interval_count         ?
_diffrn_standards_interval_time          ?
_diffrn_standards_decay_%                ?
loop_
_diffrn_standard_refln_index_h
_diffrn_standard_refln_index_k
_diffrn_standard_refln_index_l
  ? ? ?

_diffrn_radiation_probe                  electron

#=======================================================================

# 8. REFINEMENT DATA

_refine_special_details
?

_reflns_number_total                     1734
_reflns_number_gt                        1577
_reflns_threshold_expression             'I>3\s(I)'

_refine_ls_structure_factor_coef         F
_refine_ls_R_factor_gt                   0.1172
_refine_ls_wR_factor_gt                  0.1379
_refine_ls_R_factor_all                  0.1243
_refine_ls_wR_factor_ref                 0.1387
_refine_ls_goodness_of_fit_ref           5.0091
_refine_ls_goodness_of_fit_gt            5.2215
_refine_ls_restrained_S_gt               ?
_refine_ls_restrained_S_all              ?
_refine_ls_number_reflns                 1734
_refine_ls_number_parameters             148
_refine_ls_number_restraints             0
_refine_ls_number_constraints            0
_refine_ls_weighting_scheme              sigma
_refine_ls_weighting_details             'calc w=1/[\s^2^(Fo)+(0.01P)^2^+0.0000P] where P=(Fo+2Fc)/3'
_refine_ls_hydrogen_treatment            ?
_refine_ls_shift/su_max                  0.0458
_refine_ls_shift/su_mean                 0.0040
_refine_diff_density_max                 0.51
_refine_diff_density_min                 -0.56
_refine_ls_extinction_method             'none'
_refine_ls_extinction_coef               ?
_refine_ls_extinction_expression         ?
_refine_ls_abs_structure_details         ?
_refine_ls_abs_structure_Flack           ?
_refine_ls_abs_structure_Rogers          ?

loop_
 _atom_type_symbol
 _atom_type_scat_source
 Ge  International_Tables_Vol_C
 N   International_Tables_Vol_C
 O   International_Tables_Vol_C
 Sn  International_Tables_Vol_C

_computing_data_collection               ?
_computing_cell_refinement               ?
_computing_data_reduction                ?
_computing_structure_solution            ?
_computing_structure_refinement          ?
_computing_molecular_graphics            ?
_computing_publication_material          ?


#=======================================================================

# 9. ATOMIC COORDINATES AND DISPLACEMENT PARAMETERS

loop_
 _atom_site_label
 _atom_site_type_symbol
 _atom_site_fract_x
 _atom_site_fract_y
 _atom_site_fract_z
 _atom_site_adp_type
 _atom_site_U_iso_or_equiv
 _atom_site_site_symmetry_multiplicity
 _atom_site_occupancy
 _atom_site_calc_flag
 _atom_site_refinement_flags
 _atom_site_disorder_assembly
 _atom_site_disorder_group
  Sn1 Sn -0.333333 0.333333 0.76041(9) Uiso -0.0006(7) 6 1 d . . .
  Ge1 Ge 0.333333 0.666667 0.72862(13) Uiso 0.0034(9) 6 1 d . . .
  Ge2 Ge -0.166667 0.666667 0.666667 Uiso -0.0013(7) 9 1 d . . .
  Ge3 Ge 0.166667 0.333333 0.833333 Uiso -0.0036(7) 9 1 d . . .
  N2 N -0.0207(14) 0.4897(7) 0.7092(2) Uiso -0.0002(15) 18 1 d . . .
  O2 O -0.1573(7) 0.1573(7) 0.7956(2) Uiso 0.0059(15) 18 1 d . . .
  O1 O 0 1 0.7003(3) Uiso -0.002(2) 6 1 d . . .
  N1 N 0.333333 0.666667 0.7963(3) Uiso -0.0189(16) 6 1 d . . .


#=======================================================================

# 10. MOLECULAR GEOMETRY


loop_
 _geom_bond_atom_site_label_1
 _geom_bond_atom_site_label_2
 _geom_bond_site_symmetry_1
 _geom_bond_site_symmetry_2
 _geom_bond_distance
 _geom_bond_publ_flag
  Sn1 N2 . . 2.144(7) ?
  Sn1 N2 . 2_565 2.144(8) ?
  Sn1 N2 . 3_455 2.144(7) ?
  Sn1 O2 . . 2.042(6) ?
  Sn1 O2 . 2_565 2.042(6) ?
  Sn1 O2 . 3_455 2.042(6) ?
  Ge1 N2 . . 1.874(7) ?
  Ge1 N2 . 2_665 1.874(8) ?
  Ge1 N2 . 3_565 1.874(7) ?
  Ge1 N1 . . 1.911(9) ?
  Ge2 N2 . . 2.031(7) ?
  Ge2 N2 . 2_565 2.031(5) ?
  Ge2 N2 . 17_566 2.031(7) ?
  Ge2 N2 . 18_456 2.031(9) ?
  Ge2 O1 . . 1.936(5) ?
  Ge2 O1 . 16_356 1.936(5) ?
  Ge3 O2 . . 1.957(5) ?
  Ge3 O2 . 3_555 1.957(6) ?
  Ge3 O2 . 28_556 1.957(5) ?
  Ge3 O2 . 29_556 1.957(6) ?
  Ge3 N1 . . 1.985(4) ?
  Ge3 N1 . 28_446 1.985(4) ?

loop_
 _geom_angle_atom_site_label_1
 _geom_angle_atom_site_label_2
 _geom_angle_atom_site_label_3
 _geom_angle_site_symmetry_1
 _geom_angle_site_symmetry_2
 _geom_angle_site_symmetry_3
 _geom_angle
 _geom_angle_publ_flag
  N2 Sn1 N2 . . 2_565 79.5(2) ?
  N2 Sn1 N2 . . 3_455 79.5(2) ?
  N2 Sn1 O2 . . . 90.3(2) ?
  N2 Sn1 O2 . . 2_565 90.35(18) ?
  N2 Sn1 O2 . . 3_455 166.8(3) ?
  N2 Sn1 N2 2_565 . 3_455 79.5(3) ?
  N2 Sn1 O2 2_565 . . 166.8(3) ?
  N2 Sn1 O2 2_565 . 2_565 90.3(3) ?
  N2 Sn1 O2 2_565 . 3_455 90.3(2) ?
  N2 Sn1 O2 3_455 . . 90.3(3) ?
  N2 Sn1 O2 3_455 . 2_565 166.8(3) ?
  N2 Sn1 O2 3_455 . 3_455 90.3(2) ?
  O2 Sn1 O2 . . 2_565 98.3(2) ?
  O2 Sn1 O2 . . 3_455 98.3(2) ?
  O2 Sn1 O2 2_565 . 3_455 98.3(2) ?
  N2 Ge1 N2 . . 2_665 111.8(3) ?
  N2 Ge1 N2 . . 3_565 111.8(3) ?
  N2 Ge1 N1 . . . 107.0(2) ?
  N2 Ge1 N2 2_665 . 3_565 111.8(4) ?
  N2 Ge1 N1 2_665 . . 107.0(2) ?
  N2 Ge1 N1 3_565 . . 107.0(2) ?
  N2 Ge2 N2 . . 2_565 84.9(3) ?
  N2 Ge2 N2 . . 17_566 95.1(3) ?
  N2 Ge2 N2 . . 18_456 180 ?
  N2 Ge2 O1 . . . 95.5(2) ?
  N2 Ge2 O1 . . 16_356 84.5(2) ?
  N2 Ge2 N2 2_565 . 17_566 180 ?
  N2 Ge2 N2 2_565 . 18_456 95.1(3) ?
  N2 Ge2 O1 2_565 . . 95.5(3) ?
  N2 Ge2 O1 2_565 . 16_356 84.5(3) ?
  N2 Ge2 N2 17_566 . 18_456 84.9(3) ?
  N2 Ge2 O1 17_566 . . 84.5(2) ?
  N2 Ge2 O1 17_566 . 16_356 95.5(2) ?
  N2 Ge2 O1 18_456 . . 84.5(3) ?
  N2 Ge2 O1 18_456 . 16_356 95.5(3) ?
  O1 Ge2 O1 . . 16_356 180 ?
  O2 Ge3 O2 . . 3_555 89.6(2) ?
  O2 Ge3 O2 . . 28_556 180 ?
  O2 Ge3 O2 . . 29_556 90.4(2) ?
  O2 Ge3 N1 . . . 95.8(2) ?
  O2 Ge3 N1 . . 28_446 84.2(2) ?
  O2 Ge3 O2 3_555 . 28_556 90.4(2) ?
  O2 Ge3 O2 3_555 . 29_556 180 ?
  O2 Ge3 N1 3_555 . . 95.80(19) ?
  O2 Ge3 N1 3_555 . 28_446 84.21(19) ?
  O2 Ge3 O2 28_556 . 29_556 89.6(2) ?
  O2 Ge3 N1 28_556 . . 84.2(2) ?
  O2 Ge3 N1 28_556 . 28_446 95.8(2) ?
  O2 Ge3 N1 29_556 . . 84.21(19) ?
  O2 Ge3 N1 29_556 . 28_446 95.79(19) ?
  N1 Ge3 N1 . . 28_446 180 ?
  Sn1 N2 Ge1 . . . 120.6(3) ?
  Sn1 N2 Ge2 . . . 97.5(3) ?
  Sn1 N2 Ge2 . . 3_455 97.47(18) ?
  Ge1 N2 Ge2 . . . 121.4(2) ?
  Ge1 N2 Ge2 . . 3_455 121.4(4) ?
  Ge2 N2 Ge2 . . 3_455 92.0(3) ?
  Sn1 O2 Ge3 . . . 126.80(19) ?
  Sn1 O2 Ge3 . . 2_555 126.80(19) ?
  Ge3 O2 Ge3 . . 2_555 96.7(3) ?
  Ge2 O1 Ge2 . . 2_675 98.1(3) ?
  Ge2 O1 Ge2 . . 3_465 98.1(3) ?
  Ge2 O1 Ge2 2_675 . 3_465 98.1(3) ?
  Ge1 N1 Ge3 . . . 121.78(19) ?
  Ge1 N1 Ge3 . . 2_665 121.78(19) ?
  Ge1 N1 Ge3 . . 3_565 121.78(19) ?
  Ge3 N1 Ge3 . . 2_665 94.8(3) ?
  Ge3 N1 Ge3 . . 3_565 94.8(3) ?
  Ge3 N1 Ge3 2_665 . 3_565 94.8(3) ?


#=======================================================================

# 11. STRUCTURE-FACTOR LIST

loop_
 _reflns_scale_group_code
 _reflns_scale_meas_intensity
    1   913.727
    2   906.419
    3   839.560
    4  1122.255
    5  1181.056
    6   897.868
    7  1191.909
    8  1088.840
    9  1095.389
   10  1076.315
   11  1039.143
   12  1116.366
   13  1201.088
   14  1212.641
   15  1229.208
   16  1128.484
   17  1287.412
   18  1205.587
   19  1178.182
   20  1241.940
   21  1156.922
   22  1301.369
   23  1412.854
   24  1239.056
   25  1208.774
   26  1391.043
   27  1447.101
   28  1389.980
   29  1506.674
   30  1416.159
   31  1499.179
   32  1551.924
   33  1685.941
   34  1671.234
   35  1688.151
   36  1591.183
   37  1764.176
   38  1541.593
   39  1786.510
   40  1639.528
   41  1760.217
   42  1627.591
   43  1807.177
   44  1677.733
   45  1763.766
   46  1552.024
   47  1743.306
   48  1672.791
   49  1634.005
   50  1790.093
   51  1890.095
   52  2087.690
   53  1896.097
   54  2262.992
   55  2291.880
   56  1801.737
   57  1999.408
   58  2075.638
   59  1892.790
   60  2067.972
   61  1738.254
   62  1863.934
   63  2174.971
   64  2073.636
   65  1946.186
   66  1969.991
   67  1859.242
   68  1894.552
   69  1880.948
   70  1465.789
   71  1805.909
   72  1642.148
   73  1653.415
   74  1613.966
   75  1781.703
   76  1882.134
   77  2052.442
   78  1873.204
   79  1907.710
   80  1984.846
   81  1791.676
   82  2391.347
   83  1665.108
   84  1959.155
   85  1929.581
   86  1874.395
   87  1469.022
   88  1657.378
   89  1399.855
   90  1339.734
   91  1657.710
   92  1681.600
   93  1841.207
   94  1631.561
   95  1762.676
   96  1700.861
   97  1798.194
   98  1605.689
   99  1583.697
  100  1646.643
  101  1574.537
  102  1657.903
  103  1506.031
  104  1475.863
  105  1413.644
  106  1541.845
  107  1436.541
  108  1321.692
  109  1398.928
  110  1373.281
  111  1384.041
  112  1284.304
  113  1314.246
  114  1381.502
  115  1186.039
  116  1195.622
  117  1180.884
  118  1204.114
  119  1213.676
  120  1093.386
  121  1065.088
  122  1050.668
  123  1211.625
  124  1310.865
  125  1063.617
  126  1032.694
  127   846.672
  128   845.543
  129   859.314
  130  1059.279
  131   825.660
loop_
 _refln_index_h
 _refln_index_k
 _refln_index_l
 _refln_intensity_calc
 _refln_intensity_meas
 _refln_intensity_sigma
 _refln_scale_group_code
 _refln_observed_status
  -6   3 -15    265.45    439.00    174.90      1 <
  -4   8  -3    746.35     91.20    150.50      1 <
  -3   3  -6  20050.00  25380.20    675.20      1 o
  -3   7  -1    903.77    249.70    175.80      1 <
  -2   2  -4  37910.00  38337.30    829.90      1 o
  -2   6   1    380.16    367.10    181.10      1 <
  -1   1  -2  16217.00  16706.50    696.50      1 o
  -1   5   3    575.78    458.10    197.50      1 <
   1  -1   2  15390.00  13129.20    660.70      1 o
   2  -5   1   1228.60    734.30    195.30      1 o
   3  -6   3    743.91    301.90    163.10      1 <
   3   1  11   4247.30   2184.40    254.80      1 o
   4  -7   5    557.98    288.50    153.80      1 <
   4   0  13   2864.80   2117.40    239.30      1 o
   5  -1  15    790.49    407.50    181.60      1 <
  -5   8  -7    698.19    202.80    147.70      2 <
  -4   7  -5    224.53    412.40    175.20      2 <
  -3   6  -3    280.53    149.90    188.40      2 <
  -2  -4 -10   7070.70   9845.50    431.90      2 o
  -2   5  -1    611.18    661.30    219.10      2 o
  -1  -5  -8   5215.70   7350.50    389.10      2 o
   0  -6  -6   3108.80   1694.20    216.00      2 o
   0  -3  -3   1458.90   1606.70    264.80      2 o
   3  -8   2    203.91    205.00    142.10      2 <
   3   1  11   3947.00   2210.60    265.50      2 o
   4  -6   7   8183.70   8355.20    389.60      2 o
   4   0  13   3903.40   1941.50    234.50      2 o
   5  -4  12    684.38    209.60    173.90      2 <
  -6   2 -17   2476.80   2859.90    256.10      3 o
  -6   5 -14    793.28     32.50    194.50      3 <
  -5   4 -12    311.49    209.60    195.90      3 <
  -3  -3 -12    370.09    310.90    186.90      3 <
  -2  -4 -10   5930.10   5123.20    342.40      3 o
  -1  -2  -5   1797.00   1598.30    276.30      3 o
   0   3   3    692.43   1229.10    246.90      3 o
   1  -6  -2    923.60    841.00    192.20      3 o
   2  -7   0   1790.00   1473.70    207.20      3 o
   3  -5   5   1594.80   2089.70    241.50      3 o
   4  -8   6    547.35    891.70    187.30      3 o
   4   0  13   2202.20   2341.30    251.60      3 o
  -6   2 -17   2900.40   2528.90    270.20      4 o
  -5   4 -12    604.80    452.60    196.20      4 <
  -4  -2 -14  21083.00  22984.10    651.80      4 o
  -4   3 -10   9015.00   6763.00    384.10      4 o
  -4   6  -7  10200.00   5174.60    332.10      4 o
  -3   5  -5   1503.10   2229.50    263.30      4 o
   0  -5  -4   2123.90   1251.60    206.80      4 o
   1   2   5   1808.20   2081.90    265.50      4 o
   2  -4   3   2273.90    731.70    218.20      4 o
   3  -7   4   2364.80   1096.90    193.00      4 o
   3  -2   8  48221.00  66621.90   1041.80      4 o
   4   0  13   2974.30   2393.30    250.80      4 o
  -6   2 -17   2194.70   2067.20    251.00      5 o
  -6   7 -13    630.40    413.70    164.70      5 <
  -5   1 -15   1200.30   1168.00    204.70      5 o
  -5   6 -11   2072.70    939.60    188.90      5 o
  -4  -2 -14  23921.00  25027.40    664.40      5 o
  -4   8  -6   2437.50    625.50    173.50      5 o
  -3   2  -8  47040.00  64874.40   1027.20      5 o
  -2  -1  -7   6918.20   4797.40    358.20      5 o
  -1  -4  -6  12843.00  15096.40    539.70      5 o
  -1   6   2    847.02    537.00    187.20      5 <
   1  -3   1   1982.40   1687.60    274.50      5 o
   2  -6   2   8766.50   8649.00    392.30      5 o
   4  -7   8  11085.00   7456.00    370.60      5 o
   4   0  13   2282.10   3045.70    264.80      5 o
   5  -3  14   9189.90   5881.40    342.90      5 o
  -6   4 -16  10733.00  10499.90    478.80      6 o
  -5   1 -15    463.66     96.00    187.30      6 <
  -5   8 -10   2339.80   1501.20    230.90      6 o
  -4   5  -9    362.11    146.50    190.20      6 <
  -2  -1  -7   2643.50   4735.00    341.40      6 o
  -2   6  -2  10948.00  11573.40    475.60      6 o
  -1   3  -1   1559.40   2127.10    301.10      6 o
   0   5   4   6129.20   1171.50    214.80      6 o
   1  -5   0  10601.00   9678.80    417.50      6 o
   3  -8   5    307.95    -92.80    143.70      6 <
   3  -6   6   5202.40   7201.10    361.90      6 o
   3  -4   7   1910.80    962.60    224.70      6 o
   3   3  12   2330.60   4548.50    306.70      6 o
  -5  -1 -16   5245.80   1453.70    238.90      7 o
  -5   3 -14   3215.20   3983.90    321.00      7 o
  -5   5 -13   1439.90    500.10    195.20      7 <
  -3   6  -6   8583.10   9641.20    417.60      7 o
  -2  -3  -8  20262.00  14520.50    514.60      7 o
  -2  -1  -7   6522.50   3416.00    314.70      7 o
  -1   5   0   7541.60   8849.20    404.40      7 o
   0  -6  -3    246.07    862.50    172.40      7 o
   0  -4  -2  23876.00  28322.00    677.50      7 o
   1   4   6  12034.00  11574.40    465.90      7 o
   2  -7   3    301.67    588.80    163.40      7 o
   2  -5   4   6252.20   6440.10    356.00      7 o
   2  -1   6  67922.00  93431.90   1217.10      7 o
   3   3  12   1149.50    517.00    189.90      7 <
   4  -6  10   8760.20   5274.20    310.20      7 o
   4  -4  11   4895.00   5590.30    339.90      7 o
   4  -2  12   4763.50   3813.10    298.80      7 o
  -5   7 -12   1087.70   1104.60    211.70      8 o
  -2  -1  -7   4858.30   3335.70    317.80      8 o
  -2   1  -6  68369.00  80353.30   1132.90      8 o
  -2   3  -5   2153.70   3248.20    306.00      8 o
   0  -2  -1   6441.40   4418.60    372.30      8 o
   0   2   1   6421.70   4203.20    366.30      8 o
   3  -7   7   1463.70    821.20    180.40      8 o
   5   0  17   2866.10    992.80    194.60      8 o
  -6   3 -18   1944.40   1091.50    202.90      9 o
  -6   5 -17   2675.20   2476.00    246.20      9 o
  -5  -1 -16   1956.60    504.90    180.70      9 <
  -4   2 -12   2764.10   3428.50    300.40      9 o
   1  -4   2   5669.90   5782.50    344.50      9 o
   2   1   7   5722.50   5329.60    344.50      9 o
   2   3   8  16277.00  17739.90    550.80      9 o
   5  -2  16   2487.80   2897.60    252.30      9 o
   5   0  17   2148.30   1561.50    199.70      9 o
  -6   3 -18   1843.00   1029.50    193.40     10 o
  -5  -1 -16   1411.40   1342.00    213.90     10 o
  -5   6 -14   2332.50   3030.30    265.20     10 o
  -5   8 -13    844.88    534.90    174.70     10 o
  -3  -2 -10   4076.40   2652.00    293.00     10 o
  -3   5  -8  11111.00  12560.20    492.10     10 o
  -3   7  -7   1476.10    225.20    172.80     10 <
  -1  -3  -4   7848.30   7336.80    393.50     10 o
  -1   6  -1    613.07    321.70    171.70     10 <
   0  -5  -1   1580.30   1286.50    198.70     10 o
   2  -6   5   1936.90   1552.80    209.50     10 o
   2   1   7   5772.40   4697.50    328.10     10 o
   3  -8   8   3608.20   2333.10    233.70     10 o
   3  -3   9   1577.60   2014.30    256.20     10 o
   4  -5  12    349.45     -4.20    163.90     10 <
   4   2  14  23605.00  28678.10    673.80     10 o
   5  -2  16   3752.00   3766.80    271.50     10 o
   5   0  17   2312.20   1636.40    207.70     10 o
  -6   1 -19   1665.00   1115.50    195.20     11 o
  -5  -1 -16    764.59    400.00    172.40     11 <
  -4   0 -13   2489.00   1757.40    230.10     11 o
  -4   5 -12    787.39    806.80    195.90     11 o
  -4   7 -11   1523.60   1675.00    225.00     11 o
  -3  -2 -10   3265.30   2839.30    283.40     11 o
  -3   3  -9    950.19   1647.90    262.80     11 o
  -2  -4  -7   7061.80   3882.20    319.10     11 o
  -2   6  -5   2442.20   1931.80    239.70     11 o
   1  -2   3   2298.80   1943.00    347.50     11 o
   2  -4   6   7705.50  11916.90    457.20     11 o
   2   1   7   5147.10   3070.60    298.70     11 o
   3  -6   9    133.62     73.30    151.00     11 <
   4  -3  13   1780.10   1495.30    228.40     11 o
   4   2  14  19232.00  22570.70    599.50     11 o
   5   0  17   1613.20   1277.60    200.90     11 o
  -6   4 -19    185.39    160.00    160.70     12 <
  -5  -1 -16    550.18    702.70    186.60     12 o
  -5   2 -16   2669.10   2582.20    266.00     12 o
  -5   7 -15    225.71   -172.80    148.60     12 <
  -4  -3 -13    848.53    298.30    166.40     12 <
  -4   0 -13   2972.50   2755.70    277.50     12 o
  -3  -2 -10   3843.50   3906.50    309.70     12 o
  -3   6  -9    254.26     47.50    168.40     12 <
  -2   4  -6   8535.20   7718.50    399.50     12 o
  -1   2  -3   2926.30   1840.80    346.00     12 o
   0  -6   0  24828.00  24636.60    614.50     12 o
   0   5   1    118.10    342.40    187.40     12 <
   1  -5   3    631.20    894.50    189.30     12 o
   1   3   4   7866.70   9207.80    412.70     12 o
   2   1   7   6233.00   3979.00    319.40     12 o
   3  -7  10   5339.60   5645.60    316.10     12 o
   3  -1  10  29067.00  31933.10    713.30     12 o
   4   2  14  25421.00  25353.00    631.50     12 o
   5   0  17   1540.60   1284.80    195.00     12 o
  -6   1 -19   1080.90    731.20    196.10     13 o
  -6   4 -19    535.95    250.70    159.30     13 <
  -5  -1 -16    492.85    441.80    180.60     13 <
  -5   2 -16   2625.40   2682.90    274.30     13 o
  -5   5 -16    585.54    562.80    190.70     13 <
  -4   0 -13   2892.20   2729.10    279.10     13 o
  -4   3 -13   1529.80   1688.00    248.50     13 o
  -2   7  -6   4877.60   4342.70    327.10     13 o
  -1  -4  -3   1321.00    982.00    207.40     13 o
  -1   5  -3    255.62    418.60    203.10     13 <
   2  -5   7   1585.80   1504.10    207.70     13 o
   2   4   7   7348.90   5901.00    334.40     13 o
   3  -4  10  10693.00   9643.90    424.40     13 o
   3  -1  10  19993.00  25572.20    649.60     13 o
   5   0  17   2328.80   1485.40    197.80     13 o
  -6   2 -20   2671.00   1487.90    210.90     14 o
  -5  -1 -16    781.48    242.20    163.90     14 <
  -5   6 -17   1221.70    915.40    193.10     14 o
  -3   1 -10  22196.00  19516.00    613.90     14 o
  -3   7 -10   4700.40   3006.10    282.50     14 o
  -2   5  -7   1995.60   1601.30    227.00     14 o
   2  -2   7  73819.00  92910.30   1221.60     14 o
   2   4   7   5009.80  12030.50    444.00     14 o
   3  -5  11   4479.80   5468.50    325.70     14 o
   4  -1  14   5345.50   4734.30    317.40     14 o
   4   2  14  28605.00  20277.90    571.70     14 o
  -6   2 -20    673.67   1398.80    221.60     15 o
  -5  -1 -16    401.74    473.00    171.30     15 <
  -5   3 -17   7256.00   3964.60    302.60     15 o
  -4   0 -13   4908.20   2637.70    289.40     15 o
  -4   4 -14  41698.00  45257.20    864.10     15 o
  -3  -3  -9    308.60    169.80    172.50     15 <
  -3   1 -10  16070.00  18700.50    593.50     15 o
  -2  -2  -6   8917.60  10450.00    449.60     15 o
  -2   2  -7  88041.00  86193.40   1179.80     15 o
  -1   6  -4   2561.20   2183.60    242.70     15 o
   0  -4   1   1811.20   1349.20    223.50     15 o
   2  -7   9    736.77    834.90    179.00     15 o
   3  -6  12    652.89    787.70    184.20     15 o
   3   2  10   3617.70   3007.10    259.90     15 o
   4  -5  15   1476.40   1201.20    212.40     15 o
   4  -1  14   1467.70   3005.10    269.00     15 o
  -6   2 -20   1570.30   1046.30    213.00     16 o
  -5  -1 -16    504.12    773.90    196.00     16 o
  -5   7 -18    651.34   1927.40    228.50     16 o
  -4   0 -13   2822.70   3020.70    291.10     16 o
  -3  -3  -9   1228.70    168.80    176.60     16 <
  -3   5 -11   2992.30   3376.90    288.20     16 o
  -2  -2  -6   6059.50   6900.60    386.90     16 o
  -2   6  -8   1496.80   1156.90    229.50     16 o
  -1  -1  -3  15767.00  10720.00    494.20     16 o
  -1   3  -4  14000.00  15131.00    546.70     16 o
   0   4  -1   2430.60   3728.20    298.70     16 o
   3   2  10   3477.80   3358.70    277.00     16 o
   4  -1  14   2583.60   4000.40    285.80     16 o
  -6   3 -21    920.33    429.60    179.10     17 <
  -5  -1 -16    942.26    756.80    184.30     17 o
  -5   4 -18   2417.20   1955.00    260.70     17 o
  -4   5 -15   2241.90   1120.80    241.20     17 o
  -3   6 -12    701.28    521.50    188.30     17 <
  -2   7  -9    593.48    557.00    175.90     17 o
  -1  -1  -3   3222.10   2740.60    357.80     17 o
   0  -6   3    481.36    269.40    151.60     17 <
   1  -4   5   2351.10   2246.20    252.50     17 o
   1   1   3   2695.40   2397.20    325.70     17 o
   2  -3   8  59527.00  85197.80   1153.60     17 o
   3  -2  11  15519.00   7825.60    393.70     17 o
  -5  -1 -16   2629.80   1159.40    196.60     18 o
  -5   5 -19   2381.40   2312.00    246.10     18 o
  -4   1 -14   3119.10   2814.50    270.20     18 o
  -3   2 -11   7666.10   8653.20    422.80     18 o
  -2  -3  -5   2431.40   2973.40    285.30     18 o
   1  -7   8   6595.00   6001.00    331.70     18 o
   1  -6   7    807.06    375.70    177.30     18 <
   1   1   3   2584.40   1849.70    325.20     18 o
   2   2   6   6678.20   8121.70    385.50     18 o
   3  -3  12    559.55   1046.00    230.90     18 o
   3   3   9    392.07    308.70    157.20     18 <
   4  -2  15    289.07    497.40    184.60     18 <
   5  -1  18   1954.10   1580.70    199.10     18 o
  -5  -1 -16    719.43    379.20    184.70     19 <
  -5   6 -20   2536.80   1997.20    244.40     19 o
  -4   1 -14   3512.90   3268.30    280.50     19 o
  -3   3 -12    423.74    565.90    223.60     19 <
  -2  -4  -4   3721.10   3853.10    290.60     19 o
  -2   4  -9    193.37    916.90    234.00     19 o
  -1   5  -6  14966.00  13171.10    504.50     19 o
   2  -7  12    187.27    517.80    152.70     19 o
   2  -6  11   4572.50   3045.00    260.10     19 o
   2   2   6   8575.50  11187.40    435.90     19 o
   3  -4  13   1450.10   2284.30    248.40     19 o
   3   3   9    187.07     31.50    145.50     19 <
   4  -3  16   3313.70   3811.30    292.30     19 o
  -5  -2 -15    494.49    295.60    153.30     20 <
  -4   1 -14   3353.40   3747.70    302.10     20 o
  -4   2 -15    463.46    382.70    201.40     20 <
  -3   4 -13   2782.30   2755.80    270.00     20 o
  -2   6 -11   5198.00   4000.40    299.10     20 o
  -1  -5   1    513.79    186.30    153.30     20 <
  -1  -4   0   6047.90   7093.30    366.60     20 o
  -1  -3  -1   1529.10    562.10    196.80     20 <
   1   2   2  11164.00  11659.60    483.70     20 o
   2   3   5   1917.30   1398.70    219.50     20 o
   4  -4  17   9726.60  10019.80    414.00     20 o
  -4   2 -15   1471.00   1773.60    251.40     21 o
  -4   3 -16   2703.90   2723.10    290.70     21 o
  -3   5 -14   2946.00   3212.50    283.20     21 o
  -3   6 -15    489.12    388.50    165.80     21 <
  -2   7 -12    113.10     93.20    147.20     21 <
   1   3   1   1124.00    621.10    207.80     21 <
   2   4   4   3882.50   3670.90    293.20     21 o
  -4  -3 -10   2626.70   2595.50    291.20     22 o
  -4   5 -18   2606.50   1876.10    233.30     22 o
  -4   6 -19   2667.80   2757.70    253.20     22 o
  -4   7 -20   3003.60   2287.40    242.40     22 o
   0  -4   4   7042.90  16810.30    532.80     22 o
   0  -3   3   8396.90   6993.00    394.10     22 o
   0  -2   2 125910.00 154327.00   1552.00     22 o
   0  -1   1  15680.00  11063.20    610.10     22 o
   1  -7  11   1090.80    346.10    150.70     22 <
   1  -6  10  12696.00   6783.40    366.50     22 o
   1   4   0   6656.50   4027.10    314.70     22 o
  -5   0 -17   1445.10   1325.70    214.30     23 o
  -5   1 -18   3383.00   2999.90    267.20     23 o
  -5   2 -19   2518.20   3445.90    275.50     23 o
  -5   3 -20   4833.20   4546.50    313.90     23 o
  -5   4 -21    570.10    370.80    193.10     23 <
  -5   5 -22   3432.80   3196.40    273.20     23 o
  -4  -3 -10   3348.50   3089.20    280.20     23 o
  -4  -2 -11   4064.00   2924.70    293.90     23 o
   0   3  -3  10325.00   6198.50    403.70     23 o
   0   4  -4   6877.80  19127.50    579.70     23 o
   0   5  -5    585.77    986.80    213.20     23 o
   1  -4   8  33662.00  37720.60    779.30     23 o
   2  -7  15    372.70    502.20    171.10     23 <
   2  -6  14  32029.00  25109.30    634.60     23 o
  -5   0 -17   1808.00   1418.30    214.40     24 o
  -5   1 -18   1433.80   2761.50    269.40     24 o
  -4  -2 -11   3640.20   3304.30    285.20     24 o
  -1   3  -7   6339.00   6040.90    395.60     24 o
  -1   4  -8  26105.00  30582.40    764.20     24 o
  -1   5  -9    956.26    868.50    233.50     24 o
  -1   6 -10   8334.20   5616.40    332.60     24 o
   1  -2   6 104860.00 101091.00   1268.30     24 o
   2  -4  12   4456.00   5699.40    353.90     24 o
   3  -5  17   2107.90   2507.40    243.30     24 o
  -6   1 -22   2202.30   3062.60    265.10     25 o
  -6   2 -23    208.40    180.40    162.00     25 <
  -5   0 -17   1334.30   1712.60    226.00     25 o
  -4  -2 -11   2616.00   3327.80    275.60     25 o
  -3   6 -18    833.73   1751.40    223.30     25 o
  -3   7 -19    920.00    542.40    197.50     25 <
  -2   4 -12   4893.10   5710.30    361.20     25 o
  -2   5 -13   1221.10   3142.60    292.10     25 o
  -1   2  -6 109210.00  94732.30   1219.00     25 o
   3  -4  16   2512.50   5445.40    333.60     25 o
  -6   1 -22   4162.60   3772.60    291.20     26 o
  -5   0 -17   1291.90    955.90    201.00     26 o
  -4  -1 -12    687.62   1621.80    237.50     26 o
  -4   5 -21    762.01    543.50    174.20     26 o
  -4   6 -22   1437.70    299.00    180.80     26 <
  -3   4 -16   2072.50   2633.20    305.70     26 o
  -1   1  -5  45260.00  44099.90    893.10     26 o
   0  -5   8  19633.00  20280.20    588.50     26 o
   1  -6  13   1224.90   1062.50    198.90     26 o
   1  -1   5  45490.00  41617.60    883.30     26 o
   2  -7  18   1584.80   1093.60    184.70     26 o
   2  -2  10  86110.00  95324.80   1223.90     26 o
   4  -3  19   5907.80   5531.80    325.40     26 o
  -6   1 -22   3198.80   3436.00    287.30     27 o
  -5   0 -17   2253.80   1788.40    220.90     27 o
  -4  -1 -12    770.38    852.30    219.90     27 o
  -4   4 -20   1434.10   3499.40    287.80     27 o
  -3  -2  -7    938.92    718.10    224.40     27 o
  -3   3 -15   4909.00   5486.00    340.80     27 o
  -2  -3  -2   3216.40   3433.10    274.50     27 o
  -2   2 -10  83923.00  80539.30   1160.50     27 o
  -1  -4   3   1400.20   1802.00    228.50     27 o
   2  -6  17   6064.60   5172.10    306.60     27 o
   3  -2  14   3622.90   4032.60    306.50     27 o
  -5   4 -24   2145.90   2517.40    255.70     28 o
  -4  -1 -12    512.51    761.90    200.50     28 o
  -4   3 -19   5415.80   5428.20    341.60     28 o
  -3  -2  -7    481.58    874.20    222.80     28 o
  -3   2 -14   3006.10   3860.90    317.80     28 o
  -3   7 -22   3026.90   2117.10    261.60     28 o
  -2   6 -17   5182.20   5539.70    343.40     28 o
  -1   6 -13   1035.70   1212.90    215.20     28 o
   0  -4   7  28839.00  24693.70    654.40     28 o
   0   5  -8  19176.00  15544.50    518.30     28 o
   1   4  -3   1019.50   1838.20    255.60     28 o
   2  -5  16   3249.20   4455.50    291.40     28 o
   2  -1   9    968.19   1370.60    279.20     28 o
   2   4   1    189.53    582.10    215.50     28 <
   3  -5  20   8468.90   8211.50    372.70     28 o
   3   3   6  12917.00  14451.00    477.50     28 o
   4  -2  18  11371.00  14769.80    498.40     28 o
  -6   0 -21   2318.30    911.00    189.60     29 o
  -5   3 -23    398.67     32.00    166.70     29 <
  -4  -1 -12   1715.60   2467.10    265.50     29 o
  -3   6 -21    981.59    309.60    178.00     29 <
  -2   1  -9    876.26   1681.20    303.60     29 o
  -2   5 -16   3971.50   4116.30    303.30     29 o
  -1  -3   2   3888.30   3944.20    300.90     29 o
   0  -6  12   2445.00   2757.00    244.10     29 o
   0   4  -7  36255.00  35368.30    794.10     29 o
   2  -4  15    370.52    960.30    197.70     29 o
   2   3   2    846.73   1961.80    227.40     29 o
   3  -1  13   7959.80   7523.30    372.80     29 o
   3   3   6  16040.00  16053.60    512.20     29 o
  -6   0 -21   1469.20    716.80    198.70     30 o
  -5   3 -23    216.30    368.60    180.10     30 <
  -4  -1 -12    422.52    896.10    205.30     30 o
  -4   6 -25   2587.90   2918.30    261.70     30 o
  -2   1  -9    728.35   2933.80    334.50     30 o
  -2   5 -16   3886.00   7767.40    382.00     30 o
  -1   4 -11   4904.00   4368.80    333.20     30 o
   0  -6  12   2037.70   2682.50    235.60     30 o
   2  -4  15    215.66    446.10    198.00     30 <
   2   3   2    916.23    660.70    182.50     30 o
   3  -1  13   7727.50   5556.90    332.40     30 o
   4   2  11   5958.00   4119.30    294.40     30 o
  -6   0 -21   1974.60   1132.40    211.00     31 o
  -4  -1 -12   2977.60   3303.30    292.40     31 o
  -4   2 -18  18930.00  18553.50    562.30     31 o
  -4   5 -24   5056.10   6227.40    350.00     31 o
  -2   7 -21     95.21    150.30    156.10     31 <
   0  -5  11   4181.60   3247.20    265.20     31 o
   0   3  -6  62598.00  64806.10    993.80     31 o
   1  -3  10  46814.00  49732.20    886.40     31 o
   3  -1  13   7218.30   7079.20    370.90     31 o
   3   2   7    876.80    939.40    207.90     31 o
   4  -1  17   2399.70   1539.30    231.60     31 o
   4   2  11   5703.10   4163.80    279.90     31 o
  -6   0 -21   1163.70   1327.90    217.90     32 o
  -5   2 -22  11113.00  10584.70    454.00     32 o
  -4  -3  -7   1330.00   1047.20    199.70     32 o
  -4  -1 -12    510.46   1090.70    228.90     32 o
  -4   4 -23   1635.00   1062.40    220.70     32 o
  -3   1 -13   6558.50   6800.40    385.40     32 o
  -3   6 -24   4066.90   3109.20    273.70     32 o
  -2  -4   2  22780.00  21598.90    603.50     32 o
  -2   3 -14   9159.20  12490.40    467.00     32 o
  -2   6 -20    995.11   1290.40    221.70     32 o
  -1  -4   6  21883.00  23293.70    623.70     32 o
  -1  -2   1   6629.80   7225.70    384.50     32 o
   0   5 -11   3586.10   3017.40    273.10     32 o
   1   5  -7   2008.60    606.30    205.60     32 <
   2  -5  19   4885.30   5553.00    319.40     32 o
   2   2   3    613.99   1235.00    233.10     32 o
   3  -3  18   9228.00   6525.80    356.60     32 o
   3   2   7    720.89   1597.20    215.90     32 o
  -6   0 -21   1734.90   2801.90    258.90     33 o
  -3  -3  -3   1601.40   2152.00    260.10     33 o
  -3   3 -18   8235.70   7752.20    404.30     33 o
  -2   5 -19   5176.00   6097.70    356.50     33 o
   0  -4  10  21108.00  23393.80    604.00     33 o
   0  -2   5  95660.00  97950.50   1231.50     33 o
   1  -6  19   4144.20   3072.50    262.50     33 o
   1   2  -1   8137.00   6644.80    427.50     33 o
   2   4  -2  22610.00  20167.20    581.60     33 o
  -6   0 -21   1215.70   1642.00    223.00     34 o
  -4   1 -17   2116.80   1428.30    226.70     34 o
  -4   3 -22  16589.00  14149.10    499.70     34 o
  -4   5 -27   1733.80   1862.30    238.20     34 o
  -3  -3  -3   3132.60   3553.60    292.80     34 o
  -3   5 -23    814.26   1008.10    196.30     34 o
  -1  -5  10   7341.50   6636.30    360.40     34 o
   0   2  -5  79446.00  70898.50   1083.90     34 o
   0   4 -10  18092.00  22932.80    636.90     34 o
   1  -2   9   2717.30   4529.70    352.00     34 o
   1   4  -6  15773.00  17474.80    573.50     34 o
   2  -4  18  14502.00  15244.40    503.00     34 o
  -5  -2 -12   1859.70   1186.60    225.60     35 o
  -5   3 -26    454.06    399.20    180.10     35 <
  -4   1 -17   1800.70   1698.30    255.20     35 o
  -3  -1  -8  59478.00  54379.60    931.70     35 o
  -3   6 -27   2253.10   3094.10    253.20     35 o
  -2  -3   1   1238.90   1807.40    221.70     35 o
  -2   4 -18  14375.00  12774.90    478.40     35 o
  -2   6 -23   1034.20    575.80    202.20     35 <
   1  -5  18   4032.20   3704.30    273.60     35 o
   2  -5  22  12425.00  17159.80    541.40     35 o
   2  -2  13  20010.00  21251.30    594.70     35 o
   3  -2  17   6966.90   7307.70    370.60     35 o
   4  -2  21   4870.20   3913.10    280.40     35 o
  -5  -2 -12   1122.40   1492.60    217.70     36 o
  -5   1 -21   2238.60   1254.20    210.60     36 o
  -4   4 -26   5914.50   4793.90    333.60     36 o
  -3  -1  -8  49389.00  52466.20    920.90     36 o
  -2   2 -13  15617.00  14188.50    549.90     36 o
   0  -6  18   5195.40   4819.30    288.00     36 o
   0  -3   9   4480.10   3904.50    286.20     36 o
   0   5 -14   1552.00   1409.30    227.80     36 o
   1  -6  22   3940.60   3777.70    275.10     36 o
   1   5 -10   4813.80   6363.10    365.40     36 o
   2   3  -1   1237.20   1547.20    213.20     36 o
   3   3   3    535.18   1580.70    195.20     36 o
   4  -2  21   4291.10   4212.90    279.90     36 o
  -6   1 -25   1799.40   1730.60    217.60     37 o
  -5  -2 -12   1812.40   2804.30    244.40     37 o
  -5   1 -21   2175.40   1706.10    243.80     37 o
  -4  -2  -8   4812.90   3616.60    290.70     37 o
  -4   2 -21   5306.00   5567.20    316.20     37 o
  -3  -1  -8  53652.00  53331.40    922.50     37 o
  -3   5 -26    703.28    732.30    180.80     37 o
  -1  -4   9   1429.10   1180.20    198.80     37 o
  -1   3 -13   7135.40   7501.20    381.50     37 o
   0  -4  13   4359.60   5089.90    359.90     37 o
   0   3  -9   3496.40   3038.50    282.50     37 o
   2  -3  17   5143.70   5978.70    337.50     37 o
   3  -3  21   5982.30   5370.50    315.70     37 o
  -6   1 -25   1870.50    893.50    190.60     38 o
  -4  -2  -8   3682.30   3164.70    292.10     38 o
  -4   2 -21   1696.30   2971.10    266.90     38 o
  -2   3 -17   5058.70   5330.60    337.00     38 o
  -2   6 -26   3132.30   2455.10    262.90     38 o
  -1  -5  13   1769.40    332.20    178.80     38 <
   0  -5  17   1542.80   2055.60    225.90     38 o
   1  -5  21   1593.20   1305.90    190.90     38 o
   1  -4  17   1079.40   1587.80    205.00     38 o
   1   4  -9   2558.30   1974.70    225.00     38 o
   2  -4  21   3727.60   3182.80    269.20     38 o
   2   4  -5   2183.40   3580.20    261.20     38 o
  -6   1 -25   1644.40    889.60    200.30     39 o
  -5   2 -25   3086.60   2658.80    255.80     39 o
  -4  -2  -8   5722.90   5798.90    340.40     39 o
  -4   3 -25   4237.60   2771.80    256.40     39 o
  -2  -1  -4  23451.00  25435.40    676.50     39 o
  -2   4 -21   3293.50   3676.10    270.90     39 o
  -1   4 -17   1323.40   1285.00    227.80     39 o
   0   4 -13   3360.20   4060.30    307.40     39 o
   4   0  16  64950.00  59886.20   1028.30     39 o
   5   0  20    892.21   4934.10    313.60     39 o
  -4  -3  -4   3951.20   3993.90    294.00     40 o
  -3  -3   0   3972.70   5600.60    358.30     40 o
  -3  -2  -4  13841.00  10053.70    440.60     40 o
  -3   4 -25   8860.40   5658.60    342.80     40 o
  -2  -1  -4  20388.00  22376.30    627.10     40 o
  -2   5 -25   2143.10   1487.30    221.50     40 o
  -1   5 -21   2229.70   1847.70    234.50     40 o
   0   5 -17   1690.80   1354.50    211.80     40 o
   1   5 -13   1059.70    858.70    192.10     40 o
   3   1   8  41466.00  34576.20    752.00     40 o
   4   0  16  37309.00  45463.70    899.80     40 o
   4   1  12   3482.80   6137.20    340.10     40 o
   5   0  20   1064.00   4359.60    299.10     40 o
   5   1  16   4591.70   5999.20    331.40     40 o
  -2  -4   8   4031.50   7380.30    369.00     41 o
  -2  -3   4   8860.30  11602.30    466.40     41 o
  -2  -2   0 105980.00  93118.70   1191.60     41 o
  -1  -5  16   2030.00   4850.30    299.50     41 o
  -1  -4  12   3872.80  12301.60    460.00     41 o
  -1  -3   8  36704.00  34827.50    743.80     41 o
  -1  -2   4  24331.00  22613.30    615.20     41 o
  -1  -1   0  99227.00  77795.20   1101.80     41 o
   0  -6  24   4799.20   3126.00    256.60     41 o
   0  -5  20   2141.80   5961.50    336.60     41 o
   1  -5  24  12612.00  10807.20    429.90     41 o
   2   1   4  24426.00  19213.80    580.50     41 o
   3   0  12   6504.30  10629.40    433.60     41 o
   3   1   8  31214.00  30707.90    706.10     41 o
   4  -1  20   8726.90   8262.90    399.20     41 o
   4   0  16  35678.00  34103.40    770.10     41 o
   4   1  12   4089.60   7608.50    372.20     41 o
   5   0  20   2098.20   6354.90    337.70     41 o
   5   1  16   1793.30   5488.00    311.20     41 o
   0  -3  12   8727.30  10568.70    435.00     42 o
   0  -2   8  19337.00  32395.30    724.70     42 o
   0  -1   4 100760.00  90647.90   1198.90     42 o
   0   1  -4  96939.00  85714.40   1178.70     42 o
   1  -3  16   9835.60  15052.80    510.10     42 o
   1  -2  12  17892.00  17595.70    550.70     42 o
   1  -1   8 153070.00 129673.00   1410.40     42 o
   1   1   0  97254.00  54055.70    928.10     42 o
   1   2  -4  17844.00  19531.90    588.00     42 o
   2  -4  24   9532.80   9299.00    412.50     42 o
   2  -3  20   9059.10  12644.30    468.50     42 o
   2  -2  16  17797.00  58925.90    968.50     42 o
   2  -1  12  18911.00  21795.10    601.40     42 o
   2   0   8  20569.00  24293.80    624.60     42 o
   2   1   4  19289.00  15376.20    527.60     42 o
   2   2   0  82491.00  92183.00   1194.20     42 o
   3  -2  20  11586.00  12282.30    464.40     42 o
   3  -1  16   8262.30  12593.30    494.30     42 o
   3   0  12   7638.60   8361.80    391.80     42 o
   3   1   8  22571.00  22264.20    615.60     42 o
   3   2   4  12377.00  11353.90    439.30     42 o
   4  -1  20   3715.80   7106.70    352.40     42 o
   4   0  16  24804.00  18319.90    579.20     42 o
   4   1  12   2014.20   5222.20    320.10     42 o
   4   2   8   5548.60   6521.20    378.20     42 o
   5   0  20   1878.00   3738.90    270.70     42 o
  -3   2 -20   5156.20  11662.30    451.00     43 o
  -3   3 -24  11178.00  17240.70    541.80     43 o
  -3   4 -28   3831.40   3855.50    317.60     43 o
  -2   1 -12  11651.00  17445.10    558.50     43 o
  -2   2 -16  39394.00  61467.40   1062.10     43 o
  -2   3 -20   5491.60  11695.80    501.90     43 o
  -2   4 -24  13597.00  10999.00    467.00     43 o
  -2   5 -28   2422.00   4216.60    311.50     43 o
  -1   1  -8 221580.00 147377.00   1579.70     43 o
[truncated: 208,919 more chars]
