# Supplementary material for: Crystal structures of two new high-pressure oxynitrides with composition SnGe4N4O4, from single-crystal electron diffraction
Source: Acta Crystallogr B Struct Sci Cryst Eng Mater. 2024 May 8;80(Pt 3):182–92. doi: 10.1107/S2052520624002683 (PMC11157342; doi:10.1107/S2052520624002683)
Supplement: Supplementary file 2 [file b-80-00182-Cr1_HH228sup2.hkl]

#
# h,k,l, Fo, sigma(Fo), Ac and Bc
#
data_Cr1_HH228
_shelx_title                             '   '
_shelx_refln_list_code                   3
_shelx_F_calc_maximum                    114.29
_exptl_crystal_F_000                     114.294
_reflns_d_resolution_high                0.4995

loop_
 _symmetry_equiv_pos_as_xyz
 'x, y, z'
 '-y, x-y, z'
 '-x+y, -x, z'
 '-x, -y, z+1/2'
 'y, -x+y, z+1/2'
 'x-y, x, z+1/2'
 '-y, -x, z'
 '-x+y, y, z'
 'x, x-y, z'
 'y, x, z+1/2'
 'x-y, -y, z+1/2'
 '-x, -x+y, z+1/2'

_cell_length_a                           5.876
_cell_length_b                           5.876
_cell_length_c                           9.418
_cell_angle_alpha                        90
_cell_angle_beta                         90
_cell_angle_gamma                        120

_shelx_F_squared_multiplier              1.000

loop_
 _refln_index_h
 _refln_index_k
 _refln_index_l
 _refln_F_meas
 _refln_F_sigma
 _refln_A_calc
 _refln_B_calc
   0   0   0    114.2900      0.0000    114.2900      0.0000
  -8   3  -7      4.2769      0.1819     -3.1906      0.8921
  -8   6  -9      2.0958      0.2176     -2.9108     -0.0210
  -7   1  -5      1.7021      0.1009     -1.9537      1.2946
  -7   4  -7      3.2316      0.0998     -3.3874      1.2397
  -6  -1  -3      2.4355      0.1271     -3.7667      0.9616
  -6   2  -5     13.4380      0.2358    -11.6870      1.8050
  -6   5  -7      4.0022      0.2466     -4.1368      1.3246
  -5   0  -3      7.4742      0.1578     -7.1294      1.6427
  -5   3  -5      3.9568      0.1372     -3.7179      2.1180
  -4  -7   2      0.7775      0.4303      2.2285      0.1683
  -3  -6   2      2.4014      0.2458      3.6075      0.2716
  -3   6  -6      2.2661      0.1248      2.2376      1.6362
  -2  -5   2      5.4642      0.1384      5.5549      0.2385
  -1  -4   2     10.0490      0.1750      8.9524      0.3814
   0  -3   2     16.4580      0.2372     14.3110      0.1256
   0   7  -5      2.0977      0.1898      2.0779     -0.9563
   2  -6   5     10.4570      0.2202    -11.6870     -1.8050
   3  -5   5      4.6875      0.1189     -3.7179     -2.1180
   3   1   1      2.6277      0.0716      1.6088     -2.2330
   4   6  -2      0.7912      0.0965      0.6606     -1.0892
   5   4   0      0.0723      0.0239     -0.2654      0.0000
   6  -4   6      5.4258      0.2314      3.0747     -2.7625
   6  -1   4      0.4572      0.0813      0.0880     -0.6139
   8  -7   9      0.0929      0.0451      0.0830      0.0695
  -8   6  -9      1.9131      0.1181     -2.9108     -0.0210
  -7   4  -7      4.4602      0.1253     -3.3874      1.2397
  -5   3  -5      3.9973      0.1309     -3.7179      2.1180
  -5   7  -8      1.9081      0.1758     -3.1172      1.0430
  -4  -5   1      0.8334      0.1748     -0.9391      0.6309
  -4   1  -3      8.4239      0.1368     -8.8640      2.4131
  -3  -7   3      2.2663      0.1723      2.5138      0.5193
  -3  -4   1      0.4087      0.0386      0.1178      0.5708
  -3  -1  -1      2.3238      0.0572      1.6088      2.2330
  -2   4  -4      5.5143      0.1584      5.1476     -0.1301
  -1   2  -2     27.6890      0.3062     22.4830     -0.1188
  -1   6  -5      2.0063      0.1122      1.6988     -2.2388
   1  -5   4      0.4230      0.0174     -0.1253     -0.5394
   4  -7   7      2.5113      0.1761     -3.3874     -1.2397
   4  -4   5     19.4200      0.2832    -16.2740     -2.6633
   6  -7   8      1.2416      0.1062      1.5350      0.9058
   6  -4   6      3.5305      0.1237      3.0747     -2.7625
   8  -7   9      0.0571      0.0094      0.0830      0.0695
  -8   6  -9      2.5666      0.1356     -2.9108     -0.0210
  -5  -1  -2      3.3306      0.1181     -3.6853     -0.6188
  -5   3  -5      4.1732      0.1541     -3.7179      2.1180
  -4  -6   2      0.5886      0.0829      0.6606      1.0892
  -4  -3   0      1.1501      0.0614     -1.9546     -0.0000
  -4   5  -6      2.4442      0.1190      2.5100      1.7458
  -3   7  -7      2.9459      0.1446      3.3874     -1.2397
  -1   7  -6      0.2585      0.2347     -0.0108     -0.6699
   0  -7   5      1.3316      0.1524      2.0779      0.9563
   1  -2   2     29.5150      0.3331     22.4830      0.1188
   1   2  -1      2.0281      0.0475     -0.4321     -2.3860
   1   7  -5      0.1613      0.0533      0.1478     -0.2124
   2  -7   6      1.0796      0.1165      1.6068     -0.9873
   2  -4   4      5.1256      0.1088      5.1476      0.1301
   3   2   0      1.3312      0.0478     -1.2930      0.0000
   3   7  -4      0.2691      0.0692      0.0072      0.2948
   4  -4   5     19.3500      0.2671    -16.2740     -2.6633
   4   0   2      7.3383      0.1161      1.8966      6.7784
   5  -2   4      0.6273      0.0209     -0.6940     -0.1779
   5   2   1      0.9407      0.1212      0.1182      1.0699
   6  -4   6      4.0661      0.1105      3.0747     -2.7625
   6   0   3      0.0380      0.0041      0.0631     -0.0159
   7  -2   5      0.6224      0.0191     -0.3856     -0.6840
   8  -7   9      0.0983      0.0250      0.0830      0.0695
  -8   6  -9      2.0064      0.1839     -2.9108     -0.0210
  -6   6  -8      6.1406      0.1403      4.9321      3.3670
  -5   3  -5      4.1005      0.1170     -3.7179      2.1180
  -3  -6   3      0.4369      0.1326      0.1105      0.6301
  -3  -2   0      0.9426      0.0312     -1.2930     -0.0000
  -2  -4   2      3.6973      0.1059      1.3756      4.0396
  -2   0  -1     20.1300      0.2339    -16.4950     -2.8424
  -1  -6   4      0.2818      0.0279     -0.3844     -0.1763
   2   6  -4      3.1108      0.2255     -3.6872      0.2734
   3  -2   3     13.9560      0.1682    -13.0060     -3.3768
   4  -4   5     19.0870      0.2519    -16.2740     -2.6633
   4   7  -4      0.0467      0.0214     -0.1103      0.0333
   5  -6   7      5.1442      0.1287     -4.1368     -1.3246
   5  -2   4      0.5419      0.0143     -0.6940     -0.1779
   5   4  -1      0.5787      0.0745      0.9391      0.6309
   6  -4   6      4.1728      0.1452      3.0747     -2.7625
   6   1   2      1.7523      0.0855     -3.0183     -0.2394
   7  -6   8      1.5648      0.2272      1.5350      0.9058
   9  -5   8      1.0530      0.1524      1.1243      0.6269
  -8   6  -9      3.3893      0.1324     -2.9108     -0.0210
  -8   7 -10      1.6537      0.1634     -0.6569      1.9209
  -7   3  -6      0.3982      0.0262     -0.4801     -0.3138
  -6   0  -3      0.0661      0.0042      0.0631      0.0159
  -6   6  -8      5.4273      0.1203      4.9321      3.3670
  -5  -3   0      0.4375      0.0667     -0.5168     -0.0000
  -4  -5   2      1.3407      0.1900     -2.1892     -0.4549
  -4   6  -7      1.4330      0.0672     -1.7937     -0.8805
  -4   7  -8      1.1775      0.0960      1.1849     -1.6234
  -3  -7   4      0.3801      0.1008      0.0072     -0.2948
  -2   7  -7      0.5633      0.1284      0.6630     -0.8455
  -1  -3   2      8.2552      0.1233     -6.7555     -0.0397
  -1   3  -3     14.6550      0.1879     13.0060     -3.3768
   0  -5   4      0.8155      0.1154      0.6800     -1.0159
   1  -7   6      0.3503      0.0800     -0.0108      0.6699
   1   4  -3      0.7515      0.0419      0.2435     -1.0473
   2  -5   5      3.7917      0.1225      3.7179      2.1180
   3  -7   7      2.3810      0.1352      3.3874      1.2397
   3  -2   3     15.4920      0.1952    -13.0060     -3.3768
   3   5  -3      3.3294      0.1240     -3.7546      0.8795
   5  -1   3      1.0933      0.0559      0.2435      1.0473
   6   3   0      1.4110      0.2014      1.8429      0.0000
   7  -6   8      1.7980      0.0804      1.5350      0.9058
   7   0   3      2.3282      0.0972      2.9142      0.7429
   8  -3   6      0.3233      0.0875     -0.2885      0.3332
   9  -5   8      1.3115      0.1056      1.1243      0.6269
  -8   6  -9      2.2776      0.1357     -2.9108     -0.0210
  -8   7 -10      2.1565      0.1561     -0.6569      1.9209
  -7   2  -5      0.6852      0.0967     -0.3856      0.6840
  -6  -1  -2      2.5577      0.1213     -3.0183      0.2394
  -6   6  -8      6.6986      0.1434      4.9321      3.3670
  -6   7  -9      1.0419      0.1521     -0.3654     -1.2082
  -5  -4   1      1.0211      0.1737      0.9391     -0.6309
  -5   2  -4      0.4635      0.1284     -0.6940      0.1779
  -4  -1  -1      1.2343      0.0477     -0.1309      1.0139
  -4   7  -8      1.4060      0.1248      1.1849     -1.6234
  -3  -4   2      2.4618      0.1170     -3.0640      0.6984
  -2  -6   4      3.4921      0.1476     -3.6872     -0.2734
  -1   4  -4      0.6467      0.1221     -0.3905      0.5642
   0  -6   5      0.0602      0.0024     -0.0491      0.0286
   1  -3   3     13.8050      0.1741     13.0060      3.3768
   1   5  -4      0.4577      0.1112      0.0880      0.6139
   1   6  -5      1.7522      0.1178     -1.9537      1.2946
   2   1   0      5.3817      0.1061     -5.3294     -0.0000
   3  -2   3     15.0480      0.1818    -13.0060     -3.3768
   4   3  -1      0.4232      0.0791     -0.1178      0.5708
   5  -7   8      2.6185      0.2076     -3.1172     -1.0430
   7  -6   8      1.6541      0.0674      1.5350      0.9058
   7   1   2      3.8847      0.1340      4.1204      0.4008
   7   2   1      0.1509      0.0551     -0.2418     -0.1612
   8  -2   5      6.1289      0.1557      7.1445      1.0863
   9  -4   7      2.6770      0.1056      2.8356      0.7537
  -8   6  -9      1.9561      0.1169     -2.9108     -0.0210
  -8   7 -10      1.8197      0.1857     -0.6569      1.9209
  -7   1  -4      0.3229      0.0831     -0.3844      0.1763
  -6  -3   0      1.8342      0.1567      1.8429      0.0000
  -6   7  -9      1.1987      0.1675     -0.3654     -1.2082
  -5  -6   3      1.6308      0.1766      2.2235      0.4359
  -4  -2   0      6.1089      0.1331     -5.5037     -0.0000
  -3  -5   3      4.8039      0.1595     -3.7546     -0.8795
  -3   3  -4      0.8379      0.0841      0.4213      1.1683
  -1   5  -5      0.5036      0.0429      0.3503     -0.5845
  -1   6  -6      0.5855      0.1810     -0.4885     -0.4468
  -1   7  -7      4.1124      0.1508     -3.6961      0.9860
   0  -7   6      0.7369      0.2569      0.2981      0.8427
   2  -6   6      3.9025      0.1300      3.0747     -2.7625
   2   3  -2      5.4276      0.1151     -5.5909      0.9243
   3  -2   3     14.7550      0.1811    -13.0060     -3.3768
   4  -5   6      2.4614      0.0818      2.5100     -1.7458
   5   1   1      1.0172      0.0596     -0.4831      0.8949
   7  -6   8      1.5785      0.0635      1.5350      0.9058
   9  -4   7      3.0265      0.1463      2.8356      0.7537
  -8   6  -9      2.3078      0.1176     -2.9108     -0.0210
  -8   7 -10      1.4487      0.1004     -0.6569      1.9209
  -7  -1  -2      4.1754      0.1361      4.1204     -0.4008
  -5   0  -2      4.0337      0.1306     -4.1079     -0.8610
  -5   1  -3      0.6870      0.0997      0.2435     -1.0473
  -4  -4   2      2.5038      0.1928     -2.3585      0.6423
  -3  -7   5      1.0793      0.2801      0.6366      0.9207
  -3   4  -5      5.0013      0.1155      3.6825     -3.1252
  -3   5  -6      1.3250      0.1016      0.3099     -1.5342
  -3   7  -8      1.8242      0.1614      1.1849     -1.6234
  -2  -3   2      5.3062      0.1280     -5.5909     -0.9243
  -1  -7   6      1.3939      0.1015      1.3291     -0.8970
  -1  -6   5      1.8549      0.1089     -1.9537     -1.2946
   1  -5   5      0.5110      0.0401      0.3503      0.5845
   3  -2   3     15.9400      0.1938    -13.0060     -3.3768
   4  -6   7      1.5618      0.1583     -1.7937      0.8805
   6  -2   4      5.5477      0.1294     -5.9985     -0.4800
   7  -7   9      1.4187      0.1215      0.3688     -1.2800
   7  -6   8      1.5340      0.0795      1.5350      0.9058
  -8   2  -5      7.1290      0.1984      7.1445     -1.0863
  -8   3  -6      0.2921      0.1094     -0.2885     -0.3332
  -8   5  -8      1.5250      0.1289      1.4362     -0.9056
  -8   6  -9      2.4366      0.1020     -2.9108     -0.0210
  -8   7 -10      2.4331      0.1753     -0.6569      1.9209
  -5  -3   1      1.2275      0.2474     -0.8220      0.6016
  -5  -2   0      2.5054      0.1248      2.8982     -0.0000
  -4  -7   5      0.2590      0.1075     -0.1826     -0.3484
  -2  -6   5      7.3916      0.1486      7.1445      1.0863
  -2  -5   4      0.2703      0.0437     -0.0182     -0.2866
   0   2  -2     17.1260      0.1985      3.7931    -14.4650
   0   3  -3      1.9202      0.0630     -0.5244      1.8556
   0   4  -4      8.6772      0.1387     -8.5517      0.6851
   1  -7   7      3.8229      0.1490     -3.6961     -0.9860
   1  -6   6      0.4978      0.0802     -0.4885      0.4468
   3  -1   2      8.6333      0.1256     -8.8102      0.8562
   3   0   1      1.8788      0.0746      0.1488      1.9149
   3   1   0      1.8873      0.0584     -2.3552      0.0000
   3   2  -1      2.8891      0.0707      1.9926      2.0677
   3   3  -2      7.5914      0.1428      7.6640     -0.5296
   4  -7   8      1.2213      0.1226      1.1849      1.6234
   7  -7   9      0.5202      0.1626      0.3688     -1.2800
   7  -6   8      1.4915      0.1052      1.5350      0.9058
  -8   5  -8      1.8748      0.1640      1.4362     -0.9056
  -8   6  -9      2.9523      0.1664     -2.9108     -0.0210
  -8   7 -10      2.4248      0.1663     -0.6569      1.9209
  -6  -1  -1      1.1226      0.0688      1.1414      0.8530
  -6   0  -2      2.9891      0.1286     -2.8736     -0.7056
  -5   6  -8      2.2524      0.1356      1.6193     -1.5518
  -5   7  -9      0.3340      0.0592     -0.2207      0.2493
  -3  -5   4      0.3522      0.0177     -0.1939     -0.2945
  -3  -4   3      5.7535      0.1243      5.3242      1.1755
  -3  -3   2      8.1493      0.1718      7.6640      0.5296
  -3  -2   1      3.1524      0.1449      1.9926     -2.0677
  -3  -1   0      2.2450      0.0628     -2.3552     -0.0000
  -3   0  -1      1.7863      0.0807      0.1488     -1.9149
  -3   1  -2      8.9195      0.1352     -8.8102     -0.8562
  -2   6  -7      2.2381      0.1413      1.7937      0.8805
  -2   7  -8      2.6298      0.1623     -3.1172      1.0430
   0  -6   6      3.9660      0.1189     -4.3361     -0.5343
   0  -5   5      3.3620      0.1318     -1.5710     -3.0592
   0  -4   4      8.9633      0.1725     -8.5517     -0.6851
   0  -3   3      1.8911      0.0688     -0.5244     -1.8556
   1   5  -5      2.8272      0.1302      1.6988     -2.2388
   4   3  -2      2.6337      0.1268     -3.0640     -0.6984
   5   6  -5      0.9171      0.2914      0.3889     -0.9521
   7  -7   9      1.5272      0.2953      0.3688     -1.2800
   7  -6   8      1.5311      0.0930      1.5350      0.9058
   7  -2   4      0.2925      0.0272     -0.0182     -0.2866
   7  -1   3      4.3426      0.1648     -3.7667     -0.9616
   7   0   2      3.6914      0.2940     -2.7160     -0.6700
  -8   5  -8      1.2611      0.1305      1.4362     -0.9056
  -8   6  -9      2.7228      0.1423     -2.9108     -0.0210
  -6   2  -4      5.6324      0.1205     -5.9985      0.4800
  -5   6  -8      2.2869      0.1837      1.6193     -1.5518
  -2   5  -6      1.8146      0.1049      0.3099     -1.5342
  -1   7  -8      1.7294      0.0959      1.5350     -0.9058
   1   3  -3      9.5584      0.1441     -8.8640      2.4131
   2   5  -5      0.6826      0.0395     -0.3856      0.6840
   3  -7   8      1.5335      0.1936      1.1849      1.6234
   3  -5   6      1.9550      0.1405      0.3099      1.5342
   3  -4   5      4.8378      0.1647      3.6825      3.1252
   3  -3   4      0.9709      0.0660      0.4213     -1.1683
   4   1   0      5.2109      0.0992      4.8444      0.0000
   5   3  -2      2.6219      0.1116     -2.6115     -0.2358
   6   5  -4      0.5891      0.0863      0.2438      0.3968
   7  -4   6      0.7023      0.0498     -0.4801      0.3138
   7  -3   5      2.0910      0.1400      1.1871      2.2454
  -8   6  -9      2.6523      0.1254     -2.9108     -0.0210
  -7  -1  -1      0.4360      0.0868     -0.0640      0.3292
  -7   0  -2      3.0226      0.1146     -2.7160      0.6700
  -5   5  -7      4.2700      0.1013      4.2456     -1.6049
  -4  -1   0      5.3611      0.1217      4.8444     -0.0000
  -4   7  -9      0.3507      0.0648     -0.2410      0.3754
  -3   2  -3     13.2270      0.1724    -13.0060      3.3768
  -1  -4   4      0.4627      0.0491     -0.1253     -0.5394
  -1  -3   3      9.7188      0.1399     -8.8640     -2.4131
   1   2  -2      8.8066      0.1226     -8.8102     -0.8562
   2  -7   8      3.6360      0.1878     -3.1172     -1.0430
   2   4  -4      5.9290      0.1207     -5.9985      0.4800
   3  -3   4      1.1132      0.0723      0.4213     -1.1683
   3   5  -5      1.9862      0.1478     -1.3881      1.3463
   4   6  -6      1.2581      0.2259      1.6552      0.9717
   5   1   0      1.6635      0.1127     -1.5687      0.0000
   6  -7   9      1.3522      0.2387     -0.3654      1.2082
   7  -5   7      0.8921      0.1469     -0.6630     -0.8455
   7  -4   6      0.5232      0.0660     -0.4801      0.3138
   8  -2   4      3.0827      0.1546     -3.6872     -0.2734
  -9   5  -8      1.3638      0.1409      1.1243     -0.6269
  -8   6  -9      2.2074      0.1497     -2.9108     -0.0210
  -7   2  -4      0.3005      0.0354     -0.0182      0.2866
  -7   7 -10      0.6886      0.0931     -0.4933     -0.7072
  -6  -4   3      2.4085      0.1573     -1.6673      1.2681
  -5  -2   1      1.0702      0.1085     -0.1182     -1.0699
  -5   5  -7      4.2320      0.1862      4.2456     -1.6049
  -4   6  -8      2.6289      0.1639     -0.5413     -2.6520
  -3   2  -3     13.7850      0.1751    -13.0060      3.3768
  -3   7  -9      0.5472      0.0900      0.2410     -0.3754
  -2  -4   4      5.9739      0.1329     -5.9985     -0.4800
   1   6  -7      3.5172      0.1715     -3.6961      0.9860
   2  -5   6      1.5492      0.1418      0.3099      1.5342
   4   4  -4      3.3980      0.1789      3.5009      0.1710
   5   0   1      0.9385      0.0273     -0.4501     -0.8375
   6  -7   9      1.0056      0.1570     -0.3654      1.2082
   6  -6   8      5.9813      0.1456      4.9321     -3.3670
   6   1   0      0.6495      0.1186     -0.4689     -0.0000
   7  -5   7      1.5348      0.2011     -0.6630     -0.8455
   8  -4   6      4.0003      0.1636     -3.6570     -0.3719
   8  -3   5      1.8874      0.1465     -1.3881     -1.3463
  -9   5  -8      1.0631      0.3007      1.1243     -0.6269
  -8   6  -9      2.4284      0.1626     -2.9108     -0.0210
  -7   7 -10      0.9479      0.1179     -0.4933     -0.7072
  -6  -2   1      3.6714      0.1343     -4.1912      0.3686
  -4  -6   6      1.6495      0.1795      1.6552     -0.9717
  -4   1  -2      6.3348      0.1229     -6.7555      0.0397
  -3  -4   4      0.8724      0.2392      0.4467     -0.7614
  -3   2  -3     13.5830      0.1706    -13.0060      3.3768
  -3   6  -8      6.5408      0.1851     -3.9042      1.5469
  -2   3  -4      1.5465      0.0796      0.5793      1.3527
   1  -5   6      2.9152      0.1003      2.5100     -1.7458
   1   5  -6      0.3247      0.1262     -0.4885     -0.4468
   2   6  -7      1.3363      0.1803     -1.3700     -0.7844
   3   6  -7      0.6048      0.0409     -0.3715      0.5268
   4   3  -3      5.8332      0.1507     -5.3242      1.1755
   5  -7   9      0.2921      0.0627     -0.2207     -0.2493
   6  -6   8      5.9524      0.1542      4.9321     -3.3670
   6   0   1      0.0753      0.0055      0.0657     -0.0092
   6   4  -4      2.4784      0.1786     -2.5008      0.2029
   7  -5   7      1.0514      0.2124     -0.6630     -0.8455
   8  -4   6      3.6378      0.1442     -3.6570     -0.3719
  -9   5  -8      1.1980      0.0979      1.1243     -0.6269
  -8   2  -4      3.3006      0.1479     -3.6872      0.2734
  -8   6  -9      3.3026      0.2636     -2.9108     -0.0210
  -7   3  -5      3.0606      0.1969      1.1871     -2.2454
  -6   4  -6      3.7342      0.1814      3.0747      2.7625
  -4   5  -7      0.9202      0.1037      0.5406     -0.6927
  -3   2  -3     13.8510      0.1726    -13.0060      3.3768
  -2   6  -8      2.9030      0.1779     -0.5413     -2.6520
  -1  -6   7      3.5989      0.1361     -3.6961     -0.9860
   0  -5   6      0.7726      0.2500     -0.5472      0.5364
   1  -4   5      4.6501      0.1168     -3.6825     -3.1252
   3   5  -6      0.2945      0.1036     -0.2885     -0.3332
   4  -7   9      0.4890      0.1191     -0.2410     -0.3754
   4   2  -2      4.0955      0.1339      1.3756     -4.0396
   5  -6   8      1.9175      0.1265      1.6193      1.5518
   6  -6   8      6.9964      0.1979      4.9321     -3.3670
   6  -1   2      3.2263      0.1385     -3.6853      0.6188
   7  -5   7      1.0241      0.1485     -0.6630     -0.8455
   7   3  -3      2.9775      0.2400     -2.5138      0.5193
   9  -4   6      0.7142      0.2926      0.1802      0.6179
  -8   3  -5      1.8206      0.1765     -1.3881      1.3463
  -8   6  -9      2.1793      0.1564     -2.9108     -0.0210
  -6  -4   4      2.5899      0.2379     -2.5008     -0.2029
  -6   4  -6      4.0145      0.1843      3.0747      2.7625
  -6   7 -10      0.7739      0.0639     -0.3175     -0.9215
  -5  -3   3      3.4198      0.1312      3.7546      0.8795
  -5   1  -2      8.5392      0.1530      8.9524     -0.3814
  -4   5  -7      0.8683      0.1990      0.5406     -0.6927
  -3  -6   7      0.4833      0.1217     -0.3715     -0.5268
  -2  -1   1      2.5223      0.0742      0.4321     -2.3860
  -1   3  -4      1.1520      0.1104      0.5793      1.3527
  -1   6  -8      2.1459      0.1466      1.6193     -1.5518
   0  -4   5     18.7490      0.2449     16.2740      2.6633
   2  -3   4      1.1279      0.1548      0.5793     -1.3527
   2   4  -5     11.4970      0.1844    -11.6870      1.8050
   3   1  -1      2.8859      0.1113     -1.6088     -2.2330
   3   4  -5      2.7843      0.1541      1.1871     -2.2454
   5  -6   8      2.0311      0.1675      1.6193      1.5518
   7  -5   7      0.7818      0.0772     -0.6630     -0.8455
   7   2  -2      1.3873      0.1772     -1.6806     -0.4294
   8  -5   7      3.1972      0.1501      3.1906      0.8921
   8  -1   2      4.0922      0.1369      4.1204      0.4008
  -8   3  -5      2.0072      0.1365     -1.3881      1.3463
  -8   6  -9      3.0210      0.2135     -2.9108     -0.0210
  -6   1  -2      3.0181      0.1451     -3.6853     -0.6188
  -6   4  -6      3.8402      0.1802      3.0747      2.7625
  -5  -2   2      5.6975      0.1507      5.5549      0.2385
  -3  -5   6      0.6116      0.2060     -0.2885      0.3332
  -3  -1   1      2.7028      0.1727     -1.6088      2.2330
  -3   5  -7      6.3101      0.1438     -6.1272      1.6529
  -2  -4   5     11.6670      0.1769    -11.6870     -1.8050
  -2   5  -7      6.5845      0.1502      6.1273     -1.6529
   0   3  -4      1.5211      0.0929      0.4213      1.1683
   1  -3   4      1.4642      0.1145      0.5793     -1.3527
   1   3  -4      0.6789      0.0477     -0.3905      0.5642
   3  -6   8      4.1434      0.1365     -3.9042     -1.5469
   3   6  -8      2.2261      0.2862     -2.1472      0.7359
   4  -6   8      3.0078      0.2333     -0.5413      2.6520
   5  -2   3      6.9448      0.1281      6.3374      1.8021
   5   1  -1      1.1498      0.1839      0.4831      0.8949
   6  -2   3      5.5002      0.1449      3.7749     -4.1094
   6   1  -1      1.1975      0.2598     -1.1414     -0.8530
   7  -5   7      1.2193      0.2150     -0.6630     -0.8455
   7   1  -1      0.4881      0.2432      0.0640     -0.3292
   8  -5   7      3.3088      0.1597      3.1906      0.8921
   9  -5   7      2.6022      0.1568     -2.8356     -0.7536
  -8   6  -9      2.9909      0.2132     -2.9108     -0.0210
  -7   1  -2      3.1029      0.1615     -3.0183      0.2394
  -7   4  -6      0.5335      0.0673     -0.4801     -0.3138
  -6  -5   6      0.1737      0.3018     -0.2233      0.0270
  -6   4  -6      4.1173      0.2516      3.0747      2.7625
  -5  -1   1      0.8870      0.0931      0.4831     -0.8949
  -1  -3   4      0.7742      0.1152     -0.3905     -0.5642
  -1   5  -7      0.8202      0.0563     -0.5406      0.6927
   0  -6   8      6.3352      0.1679      4.9321     -3.3670
   0  -3   4      1.3680      0.2493      0.4213     -1.1683
   0   5  -7      4.3016      0.1271     -4.2456      1.6049
   1  -6   8      1.9518      0.1653      1.6193      1.5518
   1   5  -7      4.5859      0.1725      4.1368     -1.3246
   2   5  -7      1.1156      0.0664      0.6630     -0.8455
   3   5  -7      3.3681      0.3655     -3.1906      0.8921
   4   5  -7      2.4871      0.2201      2.8356     -0.7537
   7  -5   7      1.4563      0.1237     -0.6630     -0.8455
   8  -5   7      3.2562      0.1462      3.1906      0.8921
   9  -5   7      2.7749      0.2523     -2.8356     -0.7536
  -9   6  -9      0.2140      0.0459      0.1331     -0.1387
  -8   4  -6      4.4059      0.2236     -3.6570      0.3719
  -8   6  -9      2.6513      0.1461     -2.9108     -0.0210
  -7  -1   1      0.3621      0.1259      0.0640      0.3292
  -7   4  -6      0.6851      0.0810     -0.4801     -0.3138
  -5   2  -3      5.7831      0.1321      6.3374     -1.8021
  -4  -3   4      0.5829      0.1880      0.4467     -0.7614
  -3  -6   8      1.8554      0.1216     -2.1472     -0.7359
  -3  -3   4      0.6410      0.0605     -0.4698     -0.2850
  -2  -6   8      0.9635      0.0818     -0.4732      1.6774
   2   0   0     15.0180      0.1851    -15.3250     -0.0000
   3   0   0     10.6790      0.1793      7.8735     -0.0000
   4  -5   7      0.8685      0.1506      0.5406      0.6927
   4   0   0      7.9271      0.1296     -7.6132      0.0000
   5  -5   7      4.4671      0.1765      4.2456      1.6049
   5   0   0      2.7329      0.0913     -2.9734      0.0000
   6   2  -3      3.0649      0.0913      2.3275      2.1658
   6   4  -6      1.1065      0.2870      1.6552      0.9717
   7   2  -3      3.2458      0.2630      3.1476     -0.6333
  -9   6  -9      0.2038      0.0648      0.1331     -0.1387
  -8   2  -3      3.3617      0.1396     -2.3275     -2.1658
  -8   4  -6      3.5010      0.1973     -3.6570      0.3719
  -8   6  -9      3.0786      0.2483     -2.9108     -0.0210
  -7   2  -3      1.2373      0.0849     -0.2648      1.1321
  -7   4  -6      0.4577      0.0354     -0.4801     -0.3138
  -7   6  -9      1.5647      0.3230     -0.3654     -1.2082
  -6   2  -3      5.0519      0.1403      3.7749      4.1094
  -6   6  -9      0.0444      0.0104     -0.0220     -0.0360
  -5   0   0      2.9369      0.1016     -2.9734      0.0000
  -5   6  -9      0.7171      0.0506     -0.0187      0.8033
  -4  -5   7      3.6678      0.2272      2.8356      0.7537
  -4   0   0      8.3962      0.1301     -7.6132     -0.0000
  -4   6  -9      4.2640      0.1769      4.0770     -0.0962
  -3  -5   7      3.1435      0.1728     -3.1906     -0.8921
  -3   0   0      8.8522      0.1918      7.8735      0.0000
  -2  -5   7      1.1357      0.2420      0.6630      0.8455
  -2   0   0     14.0410      0.1726    -15.3250      0.0000
  -2   6  -9      5.2305      0.1951     -4.0770      0.0962
  -1   6  -9      1.0634      0.0855      0.0187     -0.8033
   0   4  -6      6.8936      0.2088      3.8146      4.0807
   0   6  -9      0.0347      0.0046      0.0220      0.0360
   1   2  -3     13.4510      0.1891     13.0060     -3.3768
   1   4  -6      2.5803      0.0803      2.5100      1.7458
   2   4  -6      4.5171      0.1288      3.0747      2.7625
   4  -5   7      0.9172      0.0600      0.5406      0.6927
   5  -5   7      4.4143      0.1454      4.2456      1.6049
   6  -5   7      4.7746      0.1674     -4.1368     -1.3246
   7  -3   4      0.9895      0.1259      0.4467     -0.7614
   7   3  -5      1.2481      0.1050     -0.6366      0.9207
   8  -3   4      0.4190      0.1237     -0.1938     -0.2945
   8  -1   1      0.4726      0.1233     -0.0640     -0.3292
  -9   6  -9      0.2198      0.0687      0.1331     -0.1387
  -8   6  -9      3.5203      0.1969     -2.9108     -0.0210
  -7  -2   3      3.4377      0.1477      3.1476      0.6333
  -7   6  -9      0.8699      0.1196     -0.3654     -1.2082
  -6  -4   6      2.1233      0.3339      1.6552     -0.9717
  -6   6  -9      0.0422      0.0032     -0.0220     -0.0360
  -5  -4   6      0.3540      0.0510      0.1802      0.6179
  -5   6  -9      0.7544      0.0703     -0.0187      0.8033
  -4  -4   6      4.5282      0.2038     -3.6570     -0.3719
  -4   4  -6      6.5123      0.1877      3.8146      4.0807
  -3  -4   6      0.5567      0.0612     -0.4801      0.3138
  -3   4  -6      1.1484      0.0516     -0.1806     -1.3655
  -2  -4   6      4.9941      0.1303      3.0747     -2.7625
  -2   4  -6      7.3527      0.1318     -6.6295      1.3380
  -1  -4   6      2.0399      0.0709      2.5100     -1.7458
  -1  -2   3     13.7020      0.1855     13.0060      3.3768
   0  -2   3     16.8270      0.2213      9.6915    -12.4800
   2   5  -8      3.3269      0.2780     -3.1172      1.0430
   3   5  -8      1.4154      0.2470      1.4362     -0.9056
   4   3  -5      1.7228      0.0958     -1.1871      2.2454
   6  -5   7      4.0642      0.1398     -4.1368     -1.3246
   6  -3   4      0.4514      0.0379     -0.4698     -0.2850
   6  -1   1      0.9390      0.0773     -0.4831      0.8949
   6   1  -2      3.1419      0.1398     -3.0183      0.2394
   7  -3   4      0.9199      0.1010      0.4467     -0.7614
  -9   6  -9      0.1890      0.0635      0.1331     -0.1387
  -8   6  -9      2.8343      0.1469     -2.9108     -0.0210
  -7   6  -9      1.7872      0.1821     -0.3654     -1.2082
  -4   4  -6      6.1442      0.2021      3.8146      4.0807
  -1  -6   9      1.2314      0.1638      0.3654     -1.2083
   0  -6   9      0.0391      0.0185      0.0220     -0.0360
   0   5  -8      1.9560      0.1787      1.3417     -2.1452
   1  -6   9      0.8034      0.0501      0.0187      0.8033
   1  -4   6      1.4988      0.1306     -0.1806      1.3655
   2   3  -5      4.3227      0.1148      3.7179     -2.1180
   4   1  -2      9.0387      0.1671      8.9524     -0.3814
   5  -1   1      1.2956      0.0940     -0.1309     -1.0139
   5   4  -7      2.9877      0.2220     -2.8356      0.7537
   6  -7  10      0.8208      0.1670     -0.3175      0.9215
   6  -5   7      4.1710      0.1388     -4.1368     -1.3246
   6  -3   4      0.5054      0.0602     -0.4698     -0.2850
   6   2  -4      3.2581      0.1786     -3.6872      0.2734
   7   2  -4      0.6006      0.1112      0.3852      0.5498
   8   0  -1      3.3723      0.2020      3.5181      0.1835
   9  -4   5      1.7480      0.1954      1.6344      0.8102
  -9   6  -9      0.1133      0.2305      0.1331     -0.1387
  -8   3  -4      0.4719      0.0978     -0.1938      0.2945
  -8   6  -9      3.0966      0.1823     -2.9108     -0.0210
  -7   6  -9      1.3495      0.2269     -0.3654     -1.2082
  -6   1  -1      0.9474      0.0544     -0.4831     -0.8949
  -5   1  -1      1.0859      0.1881     -0.1309      1.0139
  -4  -1   2      8.2202      0.1529      8.9524      0.3814
  -4   4  -6      5.6708      0.1578      3.8146      4.0807
  -2  -5   8      3.4040      0.1452     -3.1172     -1.0430
  -2  -3   5      5.4182      0.1484      3.7179      2.1180
  -2   2  -3     15.6720      0.1907     -9.6915    -12.4800
  -2   5  -8      3.1753      0.1995      2.1288     -1.5464
  -1  -5   8      2.2448      0.2258      1.6193      1.5518
   4  -1   1      2.6801      0.0688      1.6088     -2.2330
   4   5  -9      0.7536      0.2054     -0.3600     -1.0701
   5  -3   4      0.8292      0.1021     -0.6940     -0.1779
   6  -5   7      4.8576      0.1727     -4.1368     -1.3246
   6   0  -1      0.1062      0.0122     -0.0657     -0.0092
   6   3  -6      1.2697      0.2030      1.1387      0.6843
   7  -7  10      0.9373      0.3379     -0.4933      0.7072
   9  -6   8      2.2171      0.2372     -2.1472     -0.7359
  -8   6  -9      2.7766      0.1892     -2.9108     -0.0210
  -7   3  -4      0.8770      0.1444      0.4467      0.7614
  -6  -2   4      3.7597      0.1851     -3.6872     -0.2734
  -5  -4   7      3.1685      0.2519     -2.8356     -0.7537
  -5   4  -6      2.9714      0.0844      2.5100      1.7458
  -3   5  -8      3.5695      0.1630      2.1288     -1.5464
  -2   2  -3     14.9290      0.1888     -9.6915    -12.4800
  -1  -3   5      4.9626      0.1311     -3.6825     -3.1251
  -1   6 -10      1.7524      0.2134      0.0782     -1.2804
   0  -5   8      2.7054      0.1194      1.3417      2.1452
   1   4  -7      0.8043      0.0821     -0.5406      0.6927
   2   1  -2      8.8218      0.1364     -8.8102     -0.8562
   2   5  -9      0.2941      0.0816      0.2207     -0.2493
   3  -4   6      1.6228      0.3064     -0.1806      1.3655
   4  -6   9      4.2870      0.1866      4.0770      0.0962
   5  -3   4      0.7885      0.1272     -0.6940     -0.1779
   5   0  -1      0.9968      0.0563      0.4501     -0.8375
   6  -5   7      4.8634      0.2073     -4.1368     -1.3246
   6   4  -8      1.1252      0.2336     -0.4302     -1.1941
   7  -7  10      0.9379      0.2853     -0.4933      0.7072
   7  -2   2      6.1741      0.1717      5.5549      0.2385
   8  -1   0      2.4125      0.1290      2.1077      0.0000
   9  -6   8      2.6647      0.2182     -2.1472     -0.7359
  -9   5  -7      3.3746      0.1903     -2.8356      0.7536
  -8   2  -2      2.6541      0.2605      0.8983     -1.8565
  -8   6  -9      2.4087      0.1906     -2.9108     -0.0210
  -6  -3   6      2.0392      0.4331      1.1387     -0.6843
  -6   3  -4      0.6132      0.0360     -0.4698      0.2850
  -4  -5   9      1.3013      0.3061     -0.3600      1.0701
  -2  -4   7      2.6931      0.1657      1.7937     -0.8805
  -2   2  -3     14.2060      0.1876     -9.6915    -12.4800
  -1   3  -5      6.4268      0.1179      3.6505     -4.8053
   0  -3   5      1.0672      0.0810     -0.5340     -0.9936
   0   4  -7      2.6569      0.1234     -2.1967     -0.7858
   1   5  -9      0.9116      0.1046      0.0187     -0.8033
   4   4  -8      5.6096      0.2213      3.9630      2.6051
   6  -5   7      4.8700      0.2146     -4.1368     -1.3246
   6  -2   2      4.7591      0.1677      1.3756      4.0396
   6   2  -5      8.5523      0.2779     -7.1445      1.0863
   7  -7  10      0.7730      0.2369     -0.4933      0.7072
   7  -1   0      0.5520      0.0336     -0.4689      0.0000
   7   3  -7      1.7329      0.5075     -1.9712      0.5652
   8   0  -2      1.5450      0.4275      0.7753     -1.4460
   9  -6   8      2.5928      0.1384     -2.1472     -0.7359
  -9   5  -7      3.6673      0.3151     -2.8356      0.7536
  -8   6  -9      3.3224      0.2802     -2.9108     -0.0210
  -7   2  -2      5.4346      0.1936      5.5549     -0.2385
  -6  -4   8      1.5000      0.1203     -0.4302      1.1941
  -6  -1   3      4.5355      0.1706      3.7667      0.9616
  -6   3  -4      0.5507      0.0252     -0.4698      0.2850
  -5   4  -6      2.9430      0.1228      2.5100      1.7458
  -4  -3   6      0.8291      0.1732     -0.4801      0.3138
  -4   5  -8      4.8694      0.1878     -4.4130      1.6662
  -2  -5   9      0.4729      0.0922      0.2207      0.2493
  -1  -1   2     23.6320      0.2718     22.4830      0.1188
   0   5  -9      0.6562      0.0551     -0.4295      0.3311
   1  -6  10      1.1604      0.2537      0.0782      1.2804
   2  -2   3     14.8060      0.1854     -9.6915     12.4800
   3  -1   1      2.5084      0.1016     -0.4321      2.3860
   3   4  -8      1.8711      0.1491      1.1849     -1.6234
   3   5 -10      0.8625      0.1642     -0.0829     -0.9610
   5  -6   9      1.1170      0.1999     -0.0187     -0.8033
   5   2  -5      0.7938      0.1400      0.3856     -0.6840
   6   4  -9      1.6335      0.1486      2.2203      0.0100
   7   0  -2      2.7926      0.1807     -2.7160      0.6700
   8  -3   3      3.9141      0.1899     -3.7546     -0.8795
  -8   5  -7      4.1837      0.1805      3.1906     -0.8921
  -8   6  -9      2.6953      0.2041     -2.9108     -0.0210
  -7   1   0      0.5883      0.0484     -0.4689     -0.0000
  -6   2  -2      3.5551      0.1285      1.3756     -4.0396
  -5   4  -6      2.7951      0.1252      2.5100      1.7458
  -4   6 -10      4.0843      0.1528      3.3486     -2.3103
  -1   5  -9      0.2699      0.1081     -0.1873      0.1839
   1   2  -4      1.7482      0.1024      0.5793      1.3527
   2  -6  10      4.4723      0.2221      3.3486      2.3103
   2  -2   3     15.2520      0.2001     -9.6915     12.4800
   2   5 -10      2.4272      0.1341     -1.1319      2.7345
   3  -5   8      3.0674      0.1469      2.1288      1.5464
   4  -4   6      5.1930      0.1725      3.8146     -4.0807
   4   2  -5     12.5970      0.2176     11.6870     -1.8050
   4   3  -7      3.5222      0.1692     -3.3874      1.2397
   5  -2   2      6.4705      0.2001     -5.5909     -0.9243
   6   0  -2      3.6757      0.1778     -2.8736     -0.7056
   7  -4   5      3.0170      0.1921     -1.1871     -2.2454
   7   3  -8      0.8585      0.1258      0.9576     -0.6458
   8  -7  10      2.3909      0.2308     -0.6569     -1.9209
   8  -2   1      4.1477      0.1559      4.1912     -0.3686
   9  -5   6      0.9316      0.1323      0.1802      0.6179
  -8   5  -7      3.2118      0.2359      3.1906     -0.8921
  -8   6  -9      2.7003      0.1689     -2.9108     -0.0210
  -8   7 -11      0.3900      0.0397     -0.2079      0.1358
  -7   0   2      3.5382      0.2265     -2.7160     -0.6700
  -6  -4   9      1.5623      0.1643      2.2203     -0.0100
  -6   1   0      2.2564      0.2363     -1.5687      0.0000
  -5  -3   7      3.7160      0.1787      3.1906      0.8921
  -5   4  -6      3.0497      0.1546      2.5100      1.7458
  -5   5  -8      2.2240      0.1729      1.3417     -2.1452
  -3  -5  10      1.0428      0.1409     -0.0829      0.9610
  -2   3  -5      5.6974      0.1109     -3.6505      4.8053
  -1  -2   4      1.3704      0.0661      0.5793     -1.3527
   1  -4   7      6.5670      0.1537     -6.7161     -1.9553
   1   4  -8      4.6908      0.1758     -4.4130      1.6662
   1   5 -10      1.2865      0.1562      0.0782     -1.2804
   3  -6  10      3.8065      0.1451     -1.1705     -3.1997
   4  -4   6      6.0459      0.1396      3.8146     -4.0807
   5  -2   2      5.9160      0.1256     -5.5909     -0.9243
   6   2  -6      2.1067      0.1513      2.2147      1.4975
   6   3  -8      1.9377      0.2477     -2.1472      0.7359
   7  -4   5      3.1292      0.2000     -1.1871     -2.2454
   8  -7  10      2.1381      0.1773     -0.6569     -1.9209
   8  -1  -1      0.4743      0.0825      0.0640     -0.3292
   8   0  -3      2.6051      0.0950     -1.9922     -1.5854
   9  -5   6      0.8103      0.0550      0.1802      0.6179
  -8   3  -3      3.8476      0.1456     -3.7546      0.8795
  -8   5  -7      2.9377      0.1559      3.1906     -0.8921
  -8   6  -9      2.8803      0.1672     -2.9108     -0.0210
  -8   7 -11      0.5555      0.0743     -0.2079      0.1358
  -7  -2   6      0.3978      0.0547     -0.2646      0.1225
  -6   0   2      2.3402      0.0818     -2.8736      0.7056
  -5   3  -4      0.7471      0.0413     -0.6940      0.1779
  -5   4  -6      3.3976      0.1280      2.5100      1.7458
  -5   5  -8      3.1460      0.1654      1.3417     -2.1452
  -5   6 -10      1.7349      0.1640      0.0782     -1.2804
  -4  -3   7      4.2672      0.1585     -3.3874     -1.2397
  -3  -1   3      8.3112      0.1713      8.8640      2.4131
  -2  -5  10      3.2020      0.2599     -1.1319     -2.7345
  -1  -3   6      2.0359      0.1656     -0.1806      1.3655
   1  -5   9      0.3253      0.0776     -0.1873     -0.1839
   5  -1   0      4.5445      0.1012      4.8444      0.0000
   5   0  -2      4.6100      0.1331     -4.1079     -0.8610
   5   1  -4      0.7935      0.0407      0.0880      0.6139
   5   2  -6      2.5872      0.1771      1.6069      0.9873
   5   3  -8      2.1311      0.2598      1.4362     -0.9056
   5   4 -10      0.8382      0.2228     -0.3976     -0.6170
   6  -6   9      0.0495      0.0087     -0.0220      0.0360
   7  -3   3      5.9880      0.1612      5.3242      1.1755
   7  -2   1      1.2243      0.0654      0.1182      1.0699
   7   3  -9      0.6195      0.0891      0.1751      0.5124
   8  -7  10      1.8213      0.2068     -0.6569     -1.9209
   9  -4   4      0.3695      0.0457     -0.3319     -0.0865
   9  -3   2      4.0690      0.1720      3.6075      0.2716
  -8   1   1      0.5006      0.1160      0.0640      0.3292
  -8   5  -7      3.1381      0.1482      3.1906     -0.8921
  -8   6  -9      3.2800      0.1802     -2.9108     -0.0210
  -8   7 -11      0.3677      0.0722     -0.2079      0.1358
  -6  -3   8      3.0637      0.3083     -2.1472     -0.7359
  -5   0   2      4.6904      0.1759     -4.1079      0.8610
  -5   1   0      4.9645      0.1374      4.8444      0.0000
  -5   2  -2      6.6475      0.1543     -5.5909      0.9243
  -5   3  -4      0.9102      0.0921     -0.6940      0.1779
  -5   4  -6      3.1580      0.1797      2.5100      1.7458
  -1  -5  10      1.3040      0.1702      0.0782      1.2804
   0   1  -2     17.4000      0.2280    -16.1090      1.1051
   0   2  -4     12.9030      0.1756    -14.7950      1.2359
   2   3  -7      6.0854      0.1657      6.1273     -1.6529
   2   4  -9      4.7384      0.1765     -4.0770      0.0962
   4  -6  10      5.0290      0.2279      3.3486      2.3103
   4  -5   8      4.4886      0.1380     -4.4130     -1.6662
   4   3  -8      2.2193      0.1228      1.1849     -1.6234
   4   4 -10      6.2570      0.2827     -5.6005      0.7925
   6   3  -9      0.3833      0.0943      0.1331     -0.1387
   8  -7  10      2.8059      0.2170     -0.6569     -1.9209
  -8   7 -11      0.3104      0.0461     -0.2079      0.1358
  -7  -2   7      1.4635      0.2630      1.9125      0.7777
  -7  -1   5      0.4652      0.0420     -0.1478     -0.2124
  -7   0   3      3.7575      0.1834     -2.9142     -0.7429
  -7   1   1      1.4975      0.1243     -1.1414      0.8530
  -7   2  -1      1.8557      0.1275      0.1182     -1.0699
  -7   3  -3      6.2207      0.2731      5.3242     -1.1755
  -5  -4  10      0.6605      0.2058     -0.3976      0.6170
  -5  -3   8      2.0829      0.2537      1.4362      0.9056
  -5   4  -6      3.5464      0.1368      2.5100      1.7458
  -3   5  -9      1.4911      0.1003      0.3263      1.8270
  -1   5 -10      4.4131      0.1950     -1.4531      3.6909
   0  -4   8      5.3873      0.1555     -0.4780      3.4956
   0  -3   6      4.9409      0.1221      3.5307     -2.3579
   0  -2   4     12.5340      0.1942    -14.7950     -1.2359
   2  -5   9      1.7337      0.1076     -0.3263      1.8270
   2   1  -3     13.1550      0.2030    -13.0060      3.3768
   3   4 -10      0.9850      0.1250      0.1984     -1.1497
   4  -6  10      4.4551      0.2666      3.3486      2.3103
   4   0  -2      6.7722      0.1285      1.8966     -6.7784
   4   1  -4      0.6428      0.0251     -0.1253      0.5394
   6  -6   9      0.0683      0.0030     -0.0220      0.0360
   6  -1  -1      1.2638      0.0468      0.4831      0.8949
   6   0  -3      0.0679      0.0025     -0.0631     -0.0159
   8  -7  10      1.9618      0.2306     -0.6569     -1.9209
   8  -6   8      2.5219      0.4222     -0.4732      1.6774
   8  -2   0      3.7361      0.1374     -3.3920      0.0000
   8  -1  -2      3.9532      0.1784      4.1204     -0.4008
  -8   6  -9      3.1125      0.1771     -2.9108     -0.0210
  -7   3  -3      5.5350      0.2005      5.3242     -1.1755
  -6  -3   9      0.2977      0.0553      0.1331      0.1387
  -6  -2   7      2.4812      0.1245      1.3700     -0.7844
  -6  -1   5      3.6984      0.1879      1.9537      1.2946
  -6   6 -10      6.4706      0.2011     -6.7464      0.9603
  -5   4  -6      2.8509      0.1912      2.5100      1.7458
  -4  -4  10      5.1586      0.2520     -5.6005     -0.7925
  -4  -3   8      3.0346      0.2350      1.1849      1.6234
  -4  -2   6      5.9087      0.1914      3.0747     -2.7625
  -4  -1   4      0.6653      0.0256     -0.1253     -0.5394
  -4   0   2      6.6409      0.1210      1.8966      6.7784
  -4   6 -11      4.0817      0.2006     -2.7957     -1.2846
  -3   4  -7      7.1142      0.1507      6.7161     -1.9553
  -2   0   1     15.6820      0.1952     16.4950     -2.8424
   1   3  -7      7.5306      0.1583     -6.7161      1.9553
   4  -1   0      2.6835      0.1171     -2.3552      0.0000
   6  -2   1      5.8934      0.1360     -6.2523      0.6601
   6   3 -10      2.0926      0.2838     -0.7156      1.8396
   7   1  -6      1.5591      0.2399      1.3291      0.8970
   8  -4   4      3.6920      0.1506      3.5009     -0.1710
   8  -3   2      2.7093      0.1614     -2.6115      0.2358
  -8   1   2      4.0576      0.1406      4.1204      0.4008
  -8   6  -9      2.9074      0.1073     -2.9108     -0.0210
  -7   4  -5      2.7493      0.2017     -1.1871      2.2454
  -6   1   1      1.1883      0.0790      0.4831     -0.8949
  -6   6 -10      5.0290      0.1696     -6.7464      0.9603
  -5  -4  11      0.9128      0.1469     -0.4161      0.3932
  -5   4  -6      3.5130      0.1348      2.5100      1.7458
  -4   1   0      2.7073      0.1263     -2.3552     -0.0000
  -3  -4  10      1.0364      0.1587      0.1984      1.1497
  -3  -3   8      4.6915      0.2010     -3.9042     -1.5469
  -2   5 -10      1.9559      0.2219     -0.5771     -1.2960
  -1  -4   9      0.3452      0.0176     -0.1873     -0.1839
  -1   3  -6      1.4755      0.0647     -0.5961     -1.3852
   1  -5  10      3.1712      0.1601     -1.4531     -3.6909
   1   2  -5      6.5082      0.1122      3.6505     -4.8053
   4  -2   2      5.2394      0.0977     -5.3918      1.0452
   4   3  -9      0.7791      0.1423     -0.2410      0.3754
   5   0  -3      7.7156      0.1358      7.1294     -1.6427
   6   2  -8      1.3887      0.1421     -0.4732     -1.6774
   7  -1  -2      3.3631      0.1452     -3.0183      0.2394
   8  -5   6      0.7094      0.2433     -0.2885      0.3332
   9  -3   1      0.5746      0.0946     -0.0837     -0.5746
  -9   5  -6      1.3057      0.3413      0.1802     -0.6179
  -8   3  -2      3.1856      0.2161     -2.6115     -0.2358
  -8   6  -9      3.0167      0.1852     -2.9108     -0.0210
  -7   0   4      0.6685      0.2781     -0.4199     -0.0678
  -6   2  -1      5.8313      0.1705     -6.2523     -0.6601
  -5   4  -6      2.8390      0.1628      2.5100      1.7458
  -4   5  -9      0.6426      0.2203      0.1873     -0.1839
  -3  -1   4      0.9664      0.0837     -0.3905     -0.5642
  -3   3  -5      1.1732      0.2403      0.5340     -0.9936
  -1  -2   5      5.8452      0.1216      3.6505      4.8053
   1  -3   6      1.9813      0.1139     -0.5961      1.3852
   5  -6  10      1.1637      0.1174      0.0782      1.2804
   5  -1  -1      1.1520      0.1875      0.1308     -1.0139
   6  -4   5     12.1540      0.1810     11.6870      1.8050
   6   3 -11      0.6017      0.4537     -0.3828      0.2335
   7  -2   0      3.3154      0.1302      2.8982     -0.0000
   7   1  -7      0.5663      0.3508      0.2005     -0.3036
   8  -6   8      1.4675      0.1002     -0.4732      1.6774
   8  -1  -3      0.4316      0.1579     -0.0500      0.3650
   9  -4   3      2.2873      0.0932      2.4441      0.6026
  -9   5  -6      0.9719      0.4367      0.1802     -0.6179
  -8   6  -9      2.7819      0.2783     -2.9108     -0.0210
  -7   1   2      2.5444      0.1969     -3.0183     -0.2394
  -6  -1   6      0.7095      0.1968     -0.0108      0.6699
  -4  -2   7      2.2427      0.1340     -1.7937      0.8805
  -4   2  -2      5.0653      0.1301     -5.3918     -1.0452
  -3   3  -5      1.5733      0.1723      0.5340     -0.9936
  -2  -3   8      3.1194      0.1699      2.1288      1.5464
  -2   4  -8     10.1010      0.1798      8.6400      6.3326
  -1   2  -4      1.7916      0.0580      0.3897      1.4759
   0  -4   9      4.9424      0.1656      4.9241      0.1440
   0   3  -7      1.4375      0.2505      0.8588     -1.0318
   2   2  -6      6.6787      0.1421     -6.6295      1.3380
   3  -4   7      7.5580      0.1584      6.7161      1.9553
   4   3 -10      1.1388      0.2632      0.1984     -1.1498
   5  -5   8      2.4433      0.1847      1.3417      2.1452
   6  -4   5     12.3110      0.1885     11.6870      1.8050
   6   2  -9      2.1689      0.2649     -2.9108     -0.0210
   7  -3   2      3.2585      0.1709     -3.0640      0.6984
   7   0  -5      3.0628      0.1612     -2.0779      0.9563
   8  -6   8      1.3225      0.0571     -0.4732      1.6774
   8  -2  -1      4.8976      0.2208     -4.1912     -0.3686
  -8   4  -4      3.2745      0.1228      3.5009      0.1710
  -8   6  -9      2.2749      0.1897     -2.9108     -0.0210
  -7  -1   7      0.5426      0.2407      0.2005      0.3036
  -7   2   0      2.9481      0.1189      2.8982      0.0000
  -6   0   4      3.7548      0.1745      4.0010     -0.1509
  -5  -2   8      3.5342      0.1033     -3.1172     -1.0430
  -5   6 -11      1.2934      0.1230     -1.3274     -0.6951
  -4  -1   5      0.9602      0.2037     -0.3503     -0.5846
  -3   5 -10      1.6857      0.1587     -0.5771     -1.2960
  -2  -2   6      7.3428      0.1493     -6.6295     -1.3380
  -1   4  -9      2.1042      0.1837      0.0738      1.5549
   0  -3   7      1.7749      0.0891      0.8588      1.0318
   1  -2   4      1.7726      0.0952      0.3897     -1.4759
   1   3  -8      2.8953      0.1452      2.3737     -2.0894
   4  -6  11      2.6434      0.1286     -2.7957      1.2846
   4   0  -3      8.2715      0.1287      5.2940      6.4974
   5  -5   8      1.8510      0.1786      1.3417      2.1452
   5  -2   1      2.7164      0.1227     -1.9926      2.0677
   6  -4   5     12.1560      0.1685     11.6870      1.8050
   6   1  -7      3.1888      0.1778      3.6961     -0.9860
   8  -6   8      1.5383      0.0820     -0.4732      1.6774
   8  -3   1      1.1730      0.0847      0.8220     -0.6016
   9  -5   5      1.4241      0.1459     -1.6344     -0.8102
  -8   2   1      4.3941      0.1266     -4.1912      0.3686
  -8   4  -4      4.6734      0.1760      3.5009      0.1710
  -8   6  -9      2.6507      0.1877     -2.9108     -0.0210
  -7   0   5      2.2566      0.1418     -2.0779     -0.9563
  -6  -2   9      2.7584      0.2324     -2.9108      0.0210
  -6   1   2      3.8940      0.1618     -3.6853      0.6188
  -5  -1   6      0.8773      0.2376     -0.4885      0.4468
  -4  -3  10      1.1798      0.1659      0.1984      1.1498
  -4   0   3      7.9499      0.1425      5.2940     -6.4974
  -3  -2   7      5.8134      0.1349     -6.1272     -1.6529
  -2   5 -11      1.8647      0.3115      1.0205      0.8044
   0   4 -10      7.6731      0.2389      4.2762     -3.0605
   1  -5  11      1.2451      0.3406      0.4608      0.2398
   2  -4   8     10.4510      0.1822      8.6400     -6.3326
   2   1  -4      1.7094      0.1645      0.5793      1.3527
   3   3 -10      3.7444      0.1914     -1.1705      3.1997
   5  -5   8      2.3489      0.1535      1.3417      2.1452
   5   0  -4      1.2716      0.2402      0.6800      1.0159
   5   2  -9      0.4778      0.1129     -0.2207      0.2493
   6   2 -10      2.8834      0.2001      2.1711     -1.4186
   8  -6   8      1.5865      0.1243     -0.4732      1.6774
   8  -1  -4      0.7393      0.1904     -0.5556     -0.0285
   9  -3   0      1.9500      0.1581      1.8429      0.0000
  -8   6  -9      3.1140      0.2017     -2.9108     -0.0210
  -7   1   3      3.7401      0.1767      3.7667      0.9616
  -7   3  -2      3.3348      0.1828     -3.0640     -0.6984
  -6   5  -8      2.7843      0.1871      1.6193     -1.5518
  -5   0   4      1.6596      0.2231      0.6800     -1.0159
  -5   2  -1      2.7256      0.1559     -1.9926     -2.0677
  -4  -2   8      3.0383      0.1161     -0.5413      2.6520
  -4   4  -7      2.1856      0.0719      2.1967      0.7858
  -2  -3   9      1.8861      0.1727     -0.3263      1.8270
  -2   3  -6      1.6364      0.1488     -0.5961     -1.3852
   0  -2   5     25.7570      0.2996    -26.2480     -4.3639
   1  -4   9      1.3949      0.2483      0.0738     -1.5549
   1   2  -6      2.0924      0.1493     -0.5961     -1.3852
   3  -3   5      1.1251      0.0798      0.5340      0.9936
   3  -1   0      5.2427      0.1137     -5.3294     -0.0000
   4  -5   9      0.3695      0.1050      0.1873      0.1839
   4   1  -6      3.4474      0.1743      2.5100      1.7458
   5   1  -7      4.4734      0.1332     -4.1368      1.3246
   7  -6   9      1.0447      0.2201     -0.3654      1.2082
   7  -4   4      0.9506      0.2576      0.4467     -0.7614
   7  -2  -1      1.5192      0.2633     -0.1182      1.0699
   8  -6   8      1.9995      0.1539     -0.4732      1.6774
   8   0  -7      2.1121      0.0985     -1.1213     -0.7680
  -9   6  -8      2.2015      0.1637     -2.1472      0.7359
  -8   3  -1      1.0620      0.1444      0.8220      0.6016
  -8   6  -9      3.5492      0.1862     -2.9108     -0.0210
  -7   5  -7      1.3917      0.2024     -0.6630      0.8455
  -6  -2  10      2.9960      0.2129      2.1711      1.4186
  -6   0   5      0.0687      0.0068      0.0491     -0.0286
  -6   2   0      4.7110      0.1112     -5.5037     -0.0000
  -6   5  -8      2.5358      0.2045      1.6193     -1.5518
  -4  -1   6      3.3362      0.2569      2.5100     -1.7458
  -4   4  -7      2.5671      0.1311      2.1967      0.7858
  -3  -3  10      4.9709      0.2822     -1.1705     -3.1997
  -3   1   0      4.7752      0.1144     -5.3294      0.0000
  -1  -4  11      0.5511      0.1268      0.4608      0.2398
  -1  -2   6      1.5357      0.1644     -0.5961      1.3852
  -1   3  -7      7.7186      0.1356      7.3541     -2.4424
   0  -4  10      6.8706      0.3144      4.2762      3.0605
   0   3  -8      6.2192      0.1442     -5.8698      2.1775
   3  -5  10      1.4511      0.2207     -0.5771      1.2960
   3  -3   5      1.0863      0.0344      0.5340      0.9936
   4   2  -9      4.1869      0.1634      4.0770     -0.0962
   5  -1  -2      9.4021      0.1470      8.9524     -0.3814
   5   2 -10      2.9972      0.2051     -1.1319      2.7345
   6  -1  -3      7.1552      0.2068     -5.7823      1.3608
   6   2 -11      1.6728      0.1752      2.0836      0.8519
   7  -6   9      1.6216      0.2735     -0.3654      1.2082
   7  -1  -4      0.4784      0.0292     -0.3844      0.1763
   8  -6   8      1.6914      0.2187     -0.4732      1.6774
   8  -1  -5      0.3462      0.0396     -0.1478      0.2124
   9  -6   7      0.8587      0.3199      0.3715      0.5268
   9  -4   2      1.8043      0.1466     -2.1892     -0.4549
  -9   6  -8      2.6113      0.2356     -2.1472      0.7359
  -8   2   2      2.2919      0.1504      0.8983      1.8565
  -8   6  -9      2.9828      0.1752     -2.9108     -0.0210
  -7   2   1      1.2548      0.2094     -0.1182     -1.0699
  -7   5  -7      1.2781      0.1550     -0.6630      0.8455
  -6  -1   8      2.0563      0.1297      1.5350      0.9058
  -6   5  -8      1.7077      0.1277      1.6193     -1.5518
  -5   1   2      8.5616      0.1490      8.9524      0.3814
  -5   5  -9      0.5877      0.0835      0.4295     -0.3311
  -4   5 -10      4.1568      0.1774     -1.4531      3.6909
  -3  -2   8      2.6911      0.1303      2.1288      1.5464
  -3   4  -8      4.0358      0.1493      2.3737     -2.0894
  -1   4 -10      1.8268      0.1036     -0.2611     -1.6197
   0   4 -11      3.2977      0.1468     -3.2274     -1.6337
   1  -3   7      7.9698      0.1447      7.3541      2.4424
   1   4 -12      3.1605      0.1461     -2.4456      2.3954
   2  -3   6      1.3742      0.0566     -0.5961      1.3852
   4   0  -4      8.6069      0.1328     -8.5517      0.6851
   5   0  -5      3.5710      0.0890      1.5710     -3.0592
   6  -6  10      6.4205      0.1539     -6.7464     -0.9603
   6   0  -6      4.2439      0.1319     -4.3361      0.5343
   7  -6   9      1.3073      0.1870     -0.3654      1.2082
   7   0  -7      4.0184      0.1755     -3.4625      0.9308
   7   1 -10      1.4739      0.1556     -0.6569      1.9209
   8  -6   8      1.9382      0.1508     -0.4732      1.6774
   8  -3   0      0.6226      0.0253     -0.5168      0.0000
   9  -6   7      1.1527      0.2926      0.3715      0.5268
   9  -3  -1      0.6571      0.1341      0.0837     -0.5746
  -9   5  -5      1.7868      0.1577     -1.6344      0.8102
  -9   6  -8      2.4055      0.1824     -2.1472      0.7359
  -8   5  -6      0.6450      0.1373     -0.2885     -0.3332
  -8   6  -9      2.8691      0.2155     -2.9108     -0.0210
  -7   1   4      0.3974      0.0224     -0.3844     -0.1763
  -7   5  -7      1.0480      0.1850     -0.6630      0.8455
  -7   6 -10      1.1335      0.1385     -0.3175     -0.9215
  -6  -2  11      2.2023      0.1951      2.0836     -0.8519
  -6   5  -8      2.3557      0.1452      1.6193     -1.5518
  -6   6 -11      0.0304      0.0109     -0.0206     -0.0287
  -5   5  -9      0.7422      0.1152      0.4295     -0.3311
  -4   0   4     10.2740      0.1798     -8.5517     -0.6851
  -4   5 -10      5.2099      0.1781     -1.4531      3.6909
  -3   0   3      1.7119      0.0529      0.5244      1.8556
  -2  -3  10      1.4334      0.0933     -0.5771      1.2960
  -2   0   2     12.8380      0.1555      3.7931     14.4650
  -1  -3   9      1.9109      0.0619      0.0738     -1.5549
  -1   0   1      7.6672      0.1211      4.2177     -5.5196
   3   1  -6      1.5941      0.1574     -0.1806     -1.3655
   4   1  -7      1.2298      0.1106      0.5406     -0.6927
   4   2 -10      4.3512      0.1658      3.3486     -2.3103
   5  -6  11      1.1887      0.2632     -1.3274      0.6951
   5  -3   3      6.1858      0.1333     -6.3374     -1.8021
   5   2 -11      0.7056      0.0821      0.6230     -0.3247
   6  -6  10      7.5095      0.1519     -6.7464     -0.9603
   6  -3   2      9.4290      0.1677      7.6640      0.5296
   7  -6   9      1.1693      0.1835     -0.3654      1.2082
   8  -6   8      1.5248      0.1945     -0.4732      1.6774
   8  -2  -3      2.3442      0.1056      2.3275      2.1658
   9  -6   7      0.7812      0.2348      0.3715      0.5268
  -9   5  -5      1.5068      0.1313     -1.6344      0.8102
  -9   6  -8      2.5164      0.2627     -2.1472      0.7359
  -8   5  -6      0.6183      0.0804     -0.2885     -0.3332
  -8   6  -9      2.6545      0.1639     -2.9108     -0.0210
  -7   0   7      3.7574      0.1572     -3.4625     -0.9308
  -7   5  -7      1.2411      0.1654     -0.6630      0.8455
  -7   6 -10      1.3680      0.1589     -0.3175     -0.9215
  -6   5  -8      1.9950      0.0523      1.6193     -1.5518
  -6   6 -11      0.0326      0.0024     -0.0206     -0.0287
  -1  -4  12      3.6797      0.1631     -2.4456     -2.3954
   0  -4  11      3.7542      0.1290     -3.2274      1.6337
   1  -4  10      1.4159      0.1426     -0.2611      1.6197
   2   2  -8     10.3800      0.1584      8.6400      6.3326
   2   3 -11      1.0969      0.0473      1.0205      0.8044
   5  -3   3      6.8100      0.1155     -6.3374     -1.8021
   6  -2  -1      6.7642      0.1327      6.2523      0.6601
   7  -6   9      1.6637      0.1142     -0.3654      1.2082
   7  -2  -2      5.6931      0.1325      5.5549     -0.2385
   7  -1  -5      2.4829      0.0692      1.9537     -1.2946
   7   0  -8      1.1107      0.1728      1.2780     -0.7612
   7   1 -11      0.2730      0.1695     -0.2079      0.1358
   8  -6   8      1.9322      0.1314     -0.4732      1.6774
   9  -5   4      0.4297      0.2255     -0.3319     -0.0865
  -9   6  -8      2.4161      0.1565     -2.1472      0.7359
  -8   2   3      3.4688      0.1693      2.3275     -2.1658
  -8   3   0      0.8007      0.0674     -0.5168      0.0000
  -8   5  -6      0.5452      0.0721     -0.2885     -0.3332
  -8   6  -9      2.8629      0.1916     -2.9108     -0.0210
  -7   3  -1      0.8925      0.0718      0.1178     -0.5708
  -7   4  -4      0.8514      0.1323      0.4467      0.7614
  -7   5  -7      1.1767      0.1318     -0.6630      0.8455
  -7   6 -10      1.1744      0.2234     -0.3175     -0.9215
  -6  -2  12      1.1881      0.1724     -1.1760      0.5760
  -5  -2  11      0.7546      0.1434      0.6230      0.3247
  -4  -2  10      4.2723      0.1359      3.3486      2.3103
  -3  -2   9      2.6179      0.1504      0.3263     -1.8270
  -2  -2   8      9.9855      0.1527      8.6400     -6.3326
  -1  -1   4      1.4425      0.0528      0.3897     -1.4759
  -1   4 -11      2.2831      0.1010     -1.5214     -0.9669
   0   2  -6      8.1177      0.1181      5.1122      7.0323
   0   3  -9      0.4138      0.0205      0.2688     -0.2835
   4  -4   7      2.4514      0.1674      2.1967     -0.7858
   5  -3   3      7.2330      0.1311     -6.3374     -1.8021
   5  -2   0      1.5557      0.1066     -1.2930     -0.0000
   5  -1  -3      1.2326      0.1186     -0.2435      1.0473
   5   0  -6      0.9594      0.1087     -0.5472     -0.5364
   5   1  -9      0.9557      0.0820     -0.0187      0.8033
   8  -6   8      2.4243      0.1501     -0.4732      1.6774
   9  -5   4      0.4864      0.0356     -0.3319     -0.0865
   9  -4   1      1.0555      0.0674     -0.9391      0.6309
  -8   6  -9      2.8135      0.1207     -2.9108     -0.0210
  -7  -1  11      0.3311      0.1387     -0.2079     -0.1358
  -7   0   8      2.3954      0.1915      1.2780      0.7612
  -7   5  -7      1.4295      0.0680     -0.6630      0.8455
  -6   0   7      0.1005      0.0163      0.0398     -0.0311
  -6   1   4      0.9553      0.1398      0.0880     -0.6139
  -6   2   1      7.4825      0.1412      6.2523     -0.6601
  -6   3  -2      7.9052      0.1437      7.6640     -0.5296
  -6   4  -5     10.8280      0.1677     11.6870     -1.8050
  -2   4 -10     10.3130      0.1952    -10.5170      1.4833
  -1  -3  10      2.0157      0.0756     -0.2611      1.6197
  -1   3  -8      4.9189      0.2346      2.2983     -3.0303
   0  -1   3     17.2470      0.1907     18.5230      5.1089
   2   3 -12      2.1255      0.1514      1.8845     -0.7756
   3  -5  11      1.3921      0.0635     -1.0205      0.8044
   3   2 -10      1.5906      0.0501     -0.5771     -1.2960
   4  -4   7      2.5368      0.1106      2.1967     -0.7858
   4   0  -5     17.5440      0.2219    -16.2740      2.6633
   7   0  -9      1.5227      0.1022      0.3688      1.2800
   8  -6   8      2.3944      0.1903     -0.4732      1.6774
   8  -5   5      1.9354      0.1619      1.3881      1.3463
   8  -4   2      2.7040      0.1198     -2.3585      0.6423
   8  -3  -1      1.4707      0.1653     -0.8220     -0.6016
   8  -2  -4      4.7738      0.1708     -3.6872      0.2734
  -8   6  -9      3.5785      0.1585     -2.9108     -0.0210
  -7   5  -7      1.4217      0.0384     -0.6630      0.8455
  -6   4  -5     10.0600      0.1619     11.6870     -1.8050
  -5   2   0      1.4095      0.0467     -1.2930      0.0000
  -4  -2  11      3.7371      0.1280     -2.7957      1.2846
  -4  -1   8      5.6182      0.1773     -4.4130     -1.6662
  -4   0   5     15.8870      0.2074    -16.2740     -2.6633
  -4   5 -11      0.4421      0.0199     -0.4608      0.2397
  -3   4  -9      1.9250      0.0816     -0.0738     -1.5549
  -2   3  -7      8.1718      0.1300     -7.3541      2.4424
   1   3 -11      1.8368      0.0979     -1.5214     -0.9669
   3   0  -4      1.7778      0.0729      0.4213      1.1683
   4   2 -12      2.6924      0.0941     -1.6734     -0.7965
   5   1 -10      0.7811      0.1330      0.0782     -1.2804
   7  -2  -3      1.1933      0.1658      0.2648     -1.1321
   8  -7  11      0.2300      0.1135     -0.2079     -0.1358
   8  -6   8      2.2513      0.1581     -0.4732      1.6774
   8  -5   5      1.6124      0.0877      1.3881      1.3463
   8   0 -11      1.2396      0.2125     -1.9056     -0.7090
  -8   2   4      3.6292      0.1953     -3.6872     -0.2734
  -8   3   1      1.0251      0.2609     -0.8220      0.6016
  -8   6  -9      2.2078      0.1080     -2.9108     -0.0210
  -7  -1  12      1.7025      0.2999     -1.5344     -1.2760
  -7   0   9      1.3448      0.1303      0.3688     -1.2800
  -7   1   6      0.8005      0.0855     -0.0108      0.6699
  -7   5  -7      1.5070      0.0805     -0.6630      0.8455
  -6  -1  11      1.0070      0.0451      0.7887     -0.5384
  -6   4  -5     10.3840      0.1917     11.6870     -1.8050
  -5   3  -3      5.8080      0.1083     -6.3374      1.8021
  -4   5 -11      0.5262      0.0598     -0.4608      0.2397
  -3   0   4      1.1417      0.0777      0.4213     -1.1683
  -3   4  -9      1.3418      0.0940     -0.0738     -1.5549
  -2  -3  12      1.8681      0.1047      1.8845      0.7756
  -1   4 -12      2.4257      0.1236      2.0249     -0.6785
   0   3 -10      5.3991      0.1371     -2.0200      4.8759
   1   2  -8      3.9979      0.1108      2.2983     -3.0303
   3   2 -11      1.4124      0.1656     -1.0205     -0.8044
   4  -3   4      0.8880      0.0559     -0.3905     -0.5642
   4   1  -9      0.3008      0.0481      0.1873     -0.1839
   6  -2  -2      5.5481      0.1127      1.3756     -4.0396
   6   1 -12      1.6112      0.2157      1.2321     -0.5622
   7  -4   3      5.9468      0.1267     -5.3242     -1.1755
   8  -7  11      0.2397      0.0491     -0.2079     -0.1358
   8  -2  -5      8.1152      0.1551     -7.1445      1.0863
   9  -4   0      0.2803      0.0336     -0.2653     -0.0000
  10  -7   8      1.2012      0.0916      0.9576      0.6458
  -9   5  -4      0.4092      0.0592     -0.3319      0.0865
  -8   4  -2      2.7450      0.0766     -2.3585     -0.6423
  -8   6  -9      2.7004      0.1979     -2.9108     -0.0210
  -7   5  -7      1.1073      0.0300     -0.6630      0.8455
  -6   1   5      3.2495      0.1446     -1.6988     -2.2388
  -5  -1  10      1.2028      0.1244      0.0782      1.2804
  -5   0   7      4.9969      0.1336      4.2456      1.6049
  -4  -2  12      2.1340      0.1605     -1.6734      0.7965
  -3   1   1      2.7144      0.0581      0.4321     -2.3860
  -1  -3  11      2.1263      0.1299     -1.5214      0.9669
   2  -4  10      9.7464      0.1368    -10.5170     -1.4833
   4  -3   4      0.5686      0.0413     -0.3905     -0.5642
   4   0  -6      5.0270      0.1166      3.8146      4.0807
   4   2 -13      3.3592      0.1331      2.7312      2.5833
   5  -5   9      0.7166      0.0409      0.4295      0.3311
   5   1 -11      1.7121      0.1292     -1.3274     -0.6951
   6   0  -9      0.0515      0.0030     -0.0220     -0.0360
   8  -7  11      0.2558      0.0494     -0.2079     -0.1358
   8  -3  -2      3.2656      0.1484     -2.6115     -0.2358
   9  -5   3      3.1095      0.1522     -2.4441     -0.6026
  10  -7   8      1.2561      0.1157      0.9576      0.6458
  -9   5  -4      0.3740      0.0661     -0.3319      0.0865
  -8   2   5      7.4950      0.1458     -7.1445     -1.0863
  -8   6  -9      3.7401      0.3028     -2.9108     -0.0210
  -7   1   7      3.2087      0.0788      3.6961      0.9860
  -6  -1  12      1.6379      0.1758      1.2321      0.5622
  -5   1   4      0.7336      0.0227     -0.1253     -0.5394
  -5   5 -10      1.5548      0.1018      0.2328     -1.3603
  -4   0   6      6.2138      0.1307      3.8146     -4.0807
  -3  -2  11      2.4282      0.1878     -1.0205      0.8044
  -2  -3  13      3.1349      0.1446     -1.2229     -1.7758
  -2   0   3     13.9320      0.1614     -9.6915     12.4800
  -1   3  -9      1.2016      0.0608      0.4320     -1.0077
   0  -3  10      5.7479      0.1310     -2.0200     -4.8759
   0   2  -7      2.8936      0.0479      2.8149      0.4953
   3   2 -12      2.5516      0.1911      1.8845     -0.7756
   4  -3   4      0.7377      0.0435     -0.3905     -0.5642
   4   1 -10      4.5852      0.1264     -1.4531      3.6909
   5  -2  -1      3.3881      0.0891      1.9926      2.0677
   5   0  -8      2.8056      0.1633      1.3417     -2.1452
   6  -6  11      0.0367      0.0086     -0.0206      0.0287
   6  -1  -6      0.8686      0.0617     -0.4885     -0.4468
   7  -5   6      1.7000      0.1426      1.6069     -0.9873
   8  -7  11      0.2817      0.1031     -0.2079     -0.1358
   8  -2  -6      2.8068      0.1110      2.2147      1.4975
   9  -5   3      3.8414      0.1591     -2.4441     -0.6026
  10  -7   8      1.2744      0.2653      0.9576      0.6458
  -8   3   2      2.1091      0.1043     -2.6115      0.2358
  -8   6  -9      2.9032      0.0739     -2.9108     -0.0210
  -7   2   4      0.5116      0.0421     -0.0182     -0.2866
  -4  -2  13      3.5450      0.0925      2.7312     -2.5833
  -4   4  -8      4.6370      0.1550     -0.4780     -3.4956
  -3   3  -6      3.7612      0.0862      3.5307      2.3579
  -2  -2  10     10.3830      0.1613    -10.5170     -1.4833
  -1  -3  12      2.9521      0.0963      2.0249      0.6785
   0  -2   7      2.6466      0.0793      2.8149     -0.4953
   0   3 -11      0.8596      0.0628     -0.6386      0.3065
   1   2  -9      1.3289      0.0463      0.4320     -1.0077
   2   1  -7      7.6753      0.1248     -7.3541      2.4424
   3   0  -5      1.3824      0.0422      0.5340     -0.9936
   4  -5  11      0.6812      0.1623     -0.4608     -0.2397
   4  -3   4      1.0176      0.0914     -0.3905     -0.5642
   6  -6  11      0.0410      0.0094     -0.0206      0.0287
   6   1 -14      0.5911      0.1468      0.1718     -0.7416
   7  -5   6      2.2177      0.1819      1.6069     -0.9873
   7  -3  -1      0.6625      0.0316     -0.1178      0.5708
   7   0 -12      1.0239      0.1454      1.2055     -0.5595
   8  -1 -10      1.5726      0.1586     -0.6569      1.9209
   9  -4  -1      1.1042      0.1127      0.9391      0.6309
  10  -7   8      1.1843      0.1608      0.9576      0.6458
  -8   5  -5      2.8701      0.1225      1.3881     -1.3463
  -8   6  -9      2.6705      0.1362     -2.9108     -0.0210
  -7   4  -3      4.8638      0.1439     -5.3242      1.1755
  -5   2   1      3.4929      0.1139      1.9926     -2.0677
  -4  -1  10      4.0606      0.1474     -1.4531     -3.6909
  -4   1   3      9.8719      0.1287      8.8640      2.4131
  -4   5 -12      2.9859      0.0918     -2.4456      2.3954
  -3  -2  12      2.3631      0.1984      1.8845      0.7756
  -3   0   5      1.4046      0.0450      0.5340      0.9936
  -3   3  -6      3.8580      0.0858      3.5307      2.3579
  -2   2  -4     13.3130      0.1527    -14.7950      1.2359
   1  -3   9      1.4001      0.2055      0.4320      1.0077
   3   1  -9      1.9874      0.1292     -0.0738     -1.5549
   3   2 -13      2.7281      0.2527      1.2229     -1.7758
   4  -5  11      0.5037      0.1154     -0.4608     -0.2397
   4  -3   4      1.0495      0.0544     -0.3905     -0.5642
   4   0  -7      2.5611      0.1037      2.1967      0.7858
   4   1 -11      1.0370      0.1269     -0.4608      0.2397
   5   0  -9      0.7369      0.0891      0.4295     -0.3311
   6  -1  -7      5.5450      0.1488     -4.1368      1.3246
   7  -5   6      1.8171      0.0726      1.6069     -0.9873
   7  -2  -5      2.0724      0.1245      0.3856     -0.6840
   8  -3  -3      5.8069      0.1684      3.7546     -0.8795
   9  -6   6      1.0923      0.1058      1.1387     -0.6843
  -9   6  -7      1.1872      0.2130      0.3715     -0.5268
  -8   5  -5      2.5511      0.1268      1.3881     -1.3463
  -8   6  -9      2.2209      0.0662     -2.9108     -0.0210
  -7   0  12      1.1385      0.1499      1.2055      0.5595
  -7   3   1      0.9473      0.0688     -0.1178     -0.5708
  -6  -1  14      0.5614      0.2338      0.1718      0.7416
  -6   2   3      6.4263      0.1159     -3.7749      4.1094
  -5   1   5      0.8615      0.0799     -0.3503     -0.5846
  -4   0   7      2.7081      0.1234      2.1967     -0.7858
  -3  -1   9      1.3755      0.1821     -0.0738      1.5549
  -2   3  -8      3.7556      0.1247      2.2983     -3.0303
  -2   4 -12      3.1744      0.1417      0.7910      2.8524
  -1   1  -2     15.3450      0.1740    -16.1090      1.1051
  -1   3 -10      2.9399      0.1456      0.0511     -1.8885
   0  -3  11      0.8205      0.0282     -0.6386     -0.3065
   4  -3   4      0.7326      0.0187     -0.3905     -0.5642
   6  -4   4      6.0384      0.0994     -5.9985     -0.4800
   7  -5   6      1.7363      0.0694      1.6069     -0.9873
   8  -5   4      0.4239      0.0180     -0.1938     -0.2945
   9  -6   6      1.8806      0.2030      1.1387     -0.6843
  -9   5  -3      2.8609      0.2125     -2.4441      0.6026
  -9   6  -7      0.6903      0.0422      0.3715     -0.5268
  -8   2   7      2.0442      0.2260      1.3700     -0.7844
  -8   6  -9      2.8866      0.2065     -2.9108     -0.0210
  -7   1   9      1.6714      0.1948     -0.3654      1.2083
  -7   6 -11      1.0072      0.0670      0.7887      0.5384
  -6   0  11      0.0574      0.0078     -0.0206      0.0287
  -5  -1  13      1.2803      0.1528      1.2766      0.9297
   0   1  -4      1.1428      0.0178     -0.1561      1.1190
   1  -1   2     14.5290      0.1715    -16.1090     -1.1051
   1   1  -6      5.5215      0.0940      4.5406      3.0846
   2  -2   4     12.6120      0.1534    -14.7950     -1.2359
   2   0  -4     12.9930      0.1505    -14.7950      1.2359
   2   1  -8      5.0332      0.1728      2.2983     -3.0303
   3  -2   2      8.5119      0.1304     -8.8102      0.8562
   3   0  -6      3.6847      0.0975      3.5307      2.3579
   4  -3   4      0.7217      0.0148     -0.3905     -0.5642
   4  -2   0     44.2370      0.4744     37.0650      0.0000
   4  -1  -4      0.9214      0.0160     -0.3905      0.5642
   4   0  -8      4.7114      0.1925     -0.4780     -3.4956
   5  -3   2      6.4404      0.1176     -5.5909     -0.9243
   5  -2  -2      6.3904      0.1129     -5.5909      0.9243
   5  -1  -6      4.5774      0.1375      2.5100      1.7458
   6  -4   4      5.5761      0.0887     -5.9985     -0.4800
   6  -3   0      3.9860      0.1148      4.1348      0.0000
   6  -2  -4      6.1601      0.1139     -5.9985      0.4800
   6  -1  -8      3.5238      0.1918      1.6193     -1.5518
   7  -4   2      3.6919      0.0852     -3.0640      0.6984
   7  -3  -2      3.4240      0.1015     -3.0640     -0.6984
   7  -2  -6      1.7703      0.0489      1.6069      0.9873
   8  -4   0     16.1910      0.2738     12.3740      0.0000
   8  -3  -4      0.6976      0.0336     -0.1938      0.2945
  -9   6  -7      1.0766      0.0958      0.3715     -0.5268
  -8   6  -9      3.0813      0.1335     -2.9108     -0.0210
  -7   6 -11      1.2535      0.1639      0.7887      0.5384
  -5   5 -11      2.6778      0.2633      1.5420      0.7585
  -3  -1  10      1.2813      0.0826     -0.2611      1.6197
  -3   0   6      4.2772      0.0991      3.5307     -2.3579
  -3   1   2      8.6565      0.1307     -8.8102      0.8562
  -2  -1   8      4.0075      0.0995      2.2983      3.0303
  -2   0   4     13.4960      0.1611    -14.7950     -1.2359
  -1  -2  10      2.3342      0.0886      0.0511      1.8885
  -1  -1   6      6.7250      0.1598      4.5406     -3.0846
   0  -3  12      4.5221      0.1196     -2.9629     -3.0807
   0  -2   8      4.5556      0.1090     -0.2999      4.9727
   0   3 -13      0.2625      0.0370     -0.1287      0.1624
   1  -3  10      3.4265      0.1012      0.0511      1.8885
   2  -4  12      3.3461      0.2682      0.7910     -2.8524
   2  -3   8      4.6825      0.1375      2.2983      3.0303
   2  -1   0     11.0830      0.1247     13.0090      0.0000
   3  -4  10      1.8522      0.1210     -0.2611      1.6197
   3  -3   6      4.4567      0.0996      3.5307     -2.3579
   3  -2   2      7.9034      0.1217     -8.8102      0.8562
   4  -4   8      4.5625      0.1743     -0.4780      3.4956
   4  -3   4      0.7412      0.0147     -0.3905     -0.5642
   4  -2   0     45.1320      0.4857     37.0650      0.0000
   4   1 -13      0.2905      0.0542     -0.0979      0.1230
   5  -5  10      1.6199      0.1007      0.2328      1.3603
   5  -4   6      3.0926      0.0979      2.5100     -1.7458
   5  -3   2      6.6694      0.1130     -5.5909     -0.9243
   6  -4   4      6.0756      0.1011     -5.9985     -0.4800
   6   0 -13      0.0309      0.0053      0.0036      0.0285
   7  -1 -11      0.6165      0.1689      0.7887      0.5384
  -8   3   4      0.3185      0.0158     -0.1938     -0.2945
  -8   6  -9      3.3102      0.3220     -2.9108     -0.0210
  -7   3   2      3.2628      0.0891     -3.0640      0.6984
  -7   6 -11      1.3242      0.1342      0.7887      0.5384
  -6   3   0      3.5801      0.1191      4.1348      0.0000
  -5   5 -11      1.8527      0.1715      1.5420      0.7585
  -4   2   0     36.4450      0.4069     37.0650      0.0000
  -3   4 -11      2.1649      0.2966      1.5214      0.9669
  -1   3 -11      2.5781      0.1403      1.9951      1.1325
   1   2 -11      2.6696      0.1390      1.9951      1.1325
   3  -4  10      1.7772      0.0467     -0.2611      1.6197
   3  -3   6      4.0872      0.0875      3.5307     -2.3579
   3   1 -11      2.9103      0.1099      1.5214      0.9669
   4  -5  12      3.5960      0.1581     -2.4456     -2.3954
   4  -4   8      3.3718      0.1162     -0.4780      3.4956
   4  -3   4      0.6920      0.0160     -0.3905     -0.5642
   4   0  -9      4.8335      0.1218     -4.9241      0.1441
   5  -5  10      1.2388      0.0863      0.2328      1.3603
   5  -4   6      2.9318      0.1298      2.5100     -1.7458
   7  -2  -7      1.2533      0.0777     -0.6630      0.8455
   8  -3  -5      1.9447      0.0489      1.3881     -1.3463
   9  -4  -3      2.9687      0.1739     -2.4441      0.6026
  -8   6  -9      3.1603      0.2581     -2.9108     -0.0210
  -7   1  11      0.9386      0.0625      0.7887     -0.5384
  -7   4  -2      3.1566      0.0831     -3.0640     -0.6984
  -6   0  13      0.0236      0.0043      0.0036     -0.0285
  -6   5  -9      0.7872      0.0592     -0.0187      0.8033
  -5   0  11      1.4268      0.1107      1.5420     -0.7585
  -5   3  -2      5.1563      0.1035     -5.5909      0.9243
  -4  -1  13      0.1051      0.0572     -0.0979     -0.1230
  -4   4  -9      5.7813      0.1666     -4.9241      0.1441
  -3  -1  11      1.8574      0.1016      1.5214     -0.9669
  -3   2  -2      9.7676      0.1374     -8.8102     -0.8562
  -2   3  -9      0.8875      0.0225     -0.4320      1.0077
   4  -3   4      0.6625      0.0412     -0.3905     -0.5642
   4  -1  -5      5.1565      0.1040      3.6825     -3.1252
   5  -4   6      2.5946      0.1211      2.5100     -1.7458
   5   0 -12      2.7122      0.1890      1.6293     -0.0742
   6  -5   8      2.6658      0.1154      1.6193      1.5518
   6  -1 -10      1.3117      0.1043      0.0782     -1.2804
   9  -5   1      1.1493      0.0943      0.9391     -0.6309
  10  -7   7      2.3387      0.2600     -1.9712     -0.5652
  -8   3   5      1.3753      0.0561      1.3881      1.3463
  -8   5  -4      0.3158      0.0139     -0.1938      0.2945
  -7   3   3      5.4026      0.1215     -5.3242     -1.1755
  -6   2   5     11.8350      0.1667     11.6870      1.8050
  -6   4  -4      7.1817      0.1549     -5.9985      0.4800
  -4   1   5      5.1555      0.1099      3.6825      3.1252
  -4   4  -9      5.8083      0.1351     -4.9241      0.1441
  -3   0   7      1.3295      0.0722     -0.8588     -1.0318
  -3   2  -2      8.0684      0.1158     -8.8102     -0.8562
   0  -3  13      0.2391      0.0310     -0.1287     -0.1624
   1  -3  11      2.1453      0.0919      1.9951     -1.1325
   1   2 -12      2.4769      0.1675      2.2719     -0.4106
   2   0  -5     26.5390      0.2869     26.2480     -4.3639
   4   0 -10      5.5291      0.1965      4.2762     -3.0605
   5  -1  -8      5.1909      0.1147     -4.4130      1.6662
   5   0 -13      1.4665      0.0601     -1.3528      0.6860
   7  -4   1      0.5853      0.0285     -0.1178     -0.5708
   8  -5   3      4.1098      0.1122      3.7546      0.8795
   8  -2 -11      3.5152      0.2093      2.0836      0.8519
   9  -6   5      0.5540      0.0647     -0.2362     -0.3844
  10  -7   7      1.8491      0.1663     -1.9712     -0.5652
  -8   5  -4      0.3400      0.0425     -0.1938      0.2945
  -8   6  -9      2.4915      0.1060     -2.9108     -0.0210
  -6   1  10      1.0320      0.0791      0.0782      1.2804
  -6   4  -4      6.2844      0.1299     -5.9985      0.4800
  -6   5  -9      0.7592      0.0642     -0.0187      0.8033
  -5   0  12      1.6616      0.1016      1.6293      0.0742
  -5   2   3      7.2771      0.1165     -6.3374     -1.8021
  -3  -1  12      2.5256      0.1287      2.0249      0.6785
  -3   4 -12      1.8488      0.1033      2.0249     -0.6785
  -2  -2  14      3.0700      0.1372     -2.8433     -0.9742
  -2   0   5     26.1710      0.2830     26.2480      4.3639
   3  -4  11      1.7617      0.1511      1.5214     -0.9669
   3  -1  -3     12.3520      0.1443    -13.0060      3.3768
   3   0  -8      8.2654      0.1581     -5.8698      2.1775
   3   1 -13      2.3439      0.2032     -1.4923      1.6094
   5  -4   6      3.6848      0.1315      2.5100     -1.7458
   6  -5   8      2.5604      0.1275      1.6193      1.5518
   7  -6  10      0.7351      0.0894     -0.3175      0.9215
   7  -3  -4      0.6705      0.1440      0.4467      0.7614
   7  -2  -9      0.4229      0.0712     -0.2207      0.2493
   7  -1 -14      0.4468      0.2392      0.1718     -0.7416
   8  -4  -2      2.0974      0.1089     -2.3585     -0.6423
   8  -2 -12      1.4083      0.1705     -1.1760     -0.5760
   9  -6   5      0.5327      0.0596     -0.2362     -0.3844
  10  -7   7      2.2031      0.1749     -1.9712     -0.5652
  -9   6  -6      1.2312      0.2995      1.1387      0.6843
  -8   6  -9      2.7567      0.1668     -2.9108     -0.0210
  -7   1  13      1.1384      0.3036     -0.9301     -1.1992
  -6   2   6      4.6814      0.1159      3.0747     -2.7625
  -6   4  -4      6.2417      0.1158     -5.9985      0.4800
  -5   0  13      1.2969      0.0393     -1.3528     -0.6860
  -5   5 -12      1.9234      0.1044      1.6293     -0.0742
  -3   0   8      6.6932      0.1189     -5.8698     -2.1775
  -3   3  -7      1.8633      0.0638     -0.8588      1.0318
  -2  -1  10      1.8144      0.0566      0.0511      1.8885
  -2   3 -10      1.7333      0.0734      0.0511     -1.8885
  -1   3 -13      1.7867      0.1250     -1.7066      1.3513
   1   1  -8      7.5903      0.1170     -6.9800      2.7003
   2   1 -11      2.0532      0.0494     -1.9951     -1.1325
   3   1 -14      1.0176      0.0702      0.2248     -1.2091
   5  -4   6      3.3948      0.1425      2.5100     -1.7458
   5  -2  -4      0.8652      0.0929     -0.6940      0.1779
   5  -1  -9      0.3480      0.0379      0.1873     -0.1839
   6  -5   8      1.8732      0.0838      1.6193      1.5518
   6  -1 -12      1.4799      0.1327      1.4309     -0.3410
   7  -6  10      0.8738      0.0595     -0.3175      0.9215
   7  -2 -10      3.2071      0.1522     -1.1319      2.7345
   8  -2 -13      2.3881      0.1640     -1.9856     -1.7718
  -9   6  -6      1.9546      0.2215      1.1387      0.6843
  -8   3   7      3.6677      0.1151      3.1906      0.8921
  -8   4   2      3.1162      0.1660     -2.3585      0.6423
  -8   6  -9      3.5010      0.2199     -2.9108     -0.0210
  -7   1  14      0.7754      0.1362      0.1718      0.7416
  -7   4  -1      0.6153      0.0348     -0.1178      0.5708
  -5   1   9      0.3767      0.0514      0.1873      0.1839
  -4   0  11      3.5486      0.0960      3.2274     -1.6337
  -1  -1   8      7.9112      0.1182     -6.9800     -2.7003
   0   2 -11      4.7970      0.1048      3.8352      2.1667
   1   0  -3     17.3330      0.1826    -18.5230      5.1089
   2   0  -6      8.2400      0.1065      5.1122      7.0323
   4  -4   9      5.3042      0.1329     -4.9241     -0.1441
   5  -5  11      1.8210      0.1119      1.5420     -0.7585
   5  -4   6      3.2122      0.0782      2.5100     -1.7458
   5  -3   1      2.6978      0.0723      1.9926     -2.0677
   5  -1 -10      3.9109      0.0993     -1.4531      3.6909
   6  -5   8      2.7380      0.1270      1.6193      1.5518
   6  -4   3      6.6595      0.1153     -3.7749      4.1094
   6  -3  -2      8.1389      0.1240      7.6640     -0.5296
   6  -1 -13      1.7752      0.1212      1.2766     -0.9297
   7  -4   0      1.9420      0.0731     -1.9546     -0.0000
  -8   6  -9      2.9435      0.1097     -2.9108     -0.0210
  -6   1  12      1.5411      0.2011      1.4309      0.3410
  -6   2   7      2.6041      0.1034     -1.7937      0.8805
  -4   4 -10      6.7550      0.2022      4.2762     -3.0605
  -2  -1  11      2.1589      0.0565     -1.9951      1.1325
  -2   0   6      9.1276      0.1168      5.1122     -7.0323
  -1   0   3     17.3100      0.1855    -18.5230     -5.1089
  -1   2  -8      7.7793      0.1059     -6.9800      2.7003
   2   1 -12      3.0078      0.1201      2.2719     -0.4106
   3  -4  12      1.4842      0.1253      2.0249      0.6785
   4  -4   9      5.4748      0.1358     -4.9241     -0.1441
   4  -1  -7      7.2402      0.1141      6.7161     -1.9553
   4   0 -13      4.3570      0.1235     -3.3270     -3.1669
   5  -5  11      1.4493      0.0843      1.5420     -0.7585
   5  -4   6      3.8407      0.1355      2.5100     -1.7458
   6  -5   8      1.6935      0.0798      1.6193      1.5518
   6  -4   3      6.2853      0.1114     -3.7749      4.1094
   6  -2  -8      2.3577      0.0904     -0.5413     -2.6520
   6  -1 -14      1.0650      0.1907     -0.0125     -0.9734
   7  -5   5      1.2206      0.1100      0.3856      0.6840
   8  -5   2      2.7925      0.1142     -2.6115      0.2358
   8  -3  -9      1.1305      0.1284     -0.2662     -0.9072
   9  -6   4      0.3519      0.0371     -0.2996     -0.0345
   9  -5  -1      0.9356      0.1096     -0.9391     -0.6309
  -8   5  -3      3.8186      0.1195      3.7546     -0.8795
  -8   6  -9      3.1078      0.1423     -2.9108     -0.0210
  -6   1  13      1.8030      0.1805      1.2766      0.9297
  -5   3  -1      2.6467      0.0685      1.9926      2.0677
  -5   4  -7      1.0046      0.0238      0.5406     -0.6927
  -3   1   4      1.8950      0.0512      0.5793     -1.3527
  -2   2  -5     24.0110      0.2585     26.2480     -4.3639
  -2   3 -11      2.3077      0.0963     -1.9951     -1.1325
  -1  -2  14      1.5178      0.0793      0.1752      1.4330
   0  -2  11      4.1178      0.0725      3.8352     -2.1667
   0   2 -12      2.8886      0.1475     -2.6138     -1.2149
   1  -2   8      8.7632      0.1248     -6.9800     -2.7003
   2   1 -13      2.0914      0.1205      1.7066     -1.3513
   3  -3   7      1.2833      0.0596     -0.8588     -1.0318
   4   0 -14      1.3833      0.2183      1.5694      0.7184
   5  -4   6      3.1076      0.1036      2.5100     -1.7458
   6  -2  -9      4.3457      0.1235      4.0770     -0.0962
   6  -1 -15      1.8357      0.1272     -0.1551     -1.8136
   7  -5   5      1.0937      0.1797      0.3856      0.6840
   8  -4  -4      4.5267      0.1304      3.5009      0.1710
   8  -3 -10      1.1734      0.1315     -0.0829     -0.9610
   9  -6   4      0.5102      0.0371     -0.2996     -0.0345
  -8   6  -9      2.7018      0.0939     -2.9108     -0.0210
  -7   3   6      0.8260      0.1631     -0.4801      0.3138
  -7   4   0      1.9204      0.1201     -1.9546      0.0000
  -7   5  -6      1.7710      0.1347      1.6069      0.9873
  -6   1  14      1.0071      0.1530     -0.0125      0.9734
  -5   1  11      0.6353      0.1828     -0.4608     -0.2397
  -5   4  -7      0.8835      0.0837      0.5406     -0.6927
  -3   0  10      5.7690      0.1126     -2.0200     -4.8759
  -3   3  -8      6.0543      0.0978     -5.8698      2.1775
   1   1 -10      6.3922      0.1354     -2.2932      5.5949
   2   1 -14      1.7009      0.1861      0.1752     -1.4330
   3   0 -11      0.6585      0.1511      0.6386     -0.3065
   4   0 -15      3.4469      0.1755      3.2734     -1.5470
   5  -4   6      2.5705      0.1053      2.5100     -1.7458
   5  -2  -6      1.8635      0.1132      0.3099     -1.5342
   7  -5   5      0.7812      0.1417      0.3856      0.6840
   7  -4  -1      0.7209      0.1140      0.1178     -0.5708
   7  -2 -14      0.9716      0.1722      0.6239      0.7828
   8  -6   7      1.5706      0.0782      1.3700     -0.7844
   8  -3 -11      1.0547      0.1249      0.9361      0.5133
  -9   6  -5      0.5231      0.0706     -0.2362      0.3844
  -8   4   4      3.8438      0.1335      3.5009     -0.1710
  -8   6  -9      2.8255      0.1583     -2.9108     -0.0210
  -7   5  -6      1.8017      0.0743      1.6069      0.9873
  -6   1  15      2.0180      0.1404     -0.1551      1.8136
  -6   5 -10      1.5835      0.1212      0.0782     -1.2804
  -5   4  -7      1.2720      0.0788      0.5406     -0.6927
  -4   0  14      1.6790      0.1668      1.5694     -0.7184
  -4   4 -11      3.2144      0.1135      3.2274      1.6337
   0  -2  12      2.6498      0.1690     -2.6138      1.2149
   2  -3  11      2.1005      0.1028     -1.9951      1.1325
   2  -2   5     25.7720      0.2750     26.2480      4.3639
   3   0 -12      5.0488      0.1090     -2.9629      3.0807
   5  -5  12      2.0052      0.1835      1.6293      0.0742
   5  -3   0      1.0433      0.1015     -1.2930      0.0000
   6  -3  -4      0.4446      0.0574     -0.4698      0.2850
   7  -3  -8      2.0158      0.2141      1.1849     -1.6234
   8  -6   7      1.7208      0.0862      1.3700     -0.7844
   8  -5   1      1.3676      0.1058     -0.8220      0.6016
   9  -5  -3      2.7719      0.1451      2.4441     -0.6026
  -9   6  -5      0.5547      0.0861     -0.2362      0.3844
  -8   5  -2      2.3967      0.1085     -2.6115     -0.2358
  -8   6  -9      3.1143      0.1120     -2.9108     -0.0210
  -7   4   1      0.6129      0.0382      0.1178      0.5708
  -7   5  -6      2.2033      0.1271      1.6069      0.9873
  -6   2  10      4.3389      0.1011      3.3486      2.3103
  -6   4  -3      5.3322      0.0960     -3.7749     -4.1094
  -6   5 -10      1.4504      0.1097      0.0782     -1.2804
  -5   4  -7      0.7842      0.1164      0.5406     -0.6927
  -4   0  15      3.3375      0.1016      3.2734      1.5470
  -4   1   9      1.7589      0.0942     -0.0738      1.5549
  -2  -1  14      1.1302      0.1426      0.1752      1.4330
  -1   0   4      1.6440      0.0622     -0.1561     -1.1190
   0   1  -7     10.2480      0.1292      9.9761     -2.8948
   3   0 -13      0.2745      0.0223      0.1287     -0.1624
   4  -4  10      5.5063      0.1817      4.2762      3.0605
   4  -1 -10      1.6231      0.0588     -0.2611     -1.6197
   7  -6  11      0.9579      0.2712      0.7887     -0.5384
   7  -4  -2      3.2242      0.0914     -3.0640     -0.6984
   7  -3  -9      0.4896      0.0436     -0.2410      0.3754
   8  -6   7      1.4581      0.0441      1.3700     -0.7844
   9  -6   3      0.5767      0.1664     -0.1105     -0.6301
  -8   6  -9      3.3323      0.1581     -2.9108     -0.0210
  -7   3   8      1.8634      0.1038      1.1849      1.6234
  -7   5  -6      1.8515      0.0833      1.6069      0.9873
  -6   2  11      3.2149      0.0908     -2.7957      1.2846
  -6   4  -3      5.7185      0.1128     -3.7749     -4.1094
  -5   2   7      6.2775      0.1170     -6.1273     -1.6529
  -5   3   0      1.6478      0.1220     -1.2930     -0.0000
  -4   4 -12      2.8336      0.1375     -2.0643     -0.9870
   1   1 -12      5.3053      0.1252     -3.3653      3.4224
   2  -3  12      1.7208      0.0710      2.2719      0.4106
   2   0  -9      6.3270      0.1194      6.1745     -0.3021
   3  -3   8      6.1302      0.0935     -5.8698     -2.1775
   3   0 -14      1.4973      0.0711      0.8618      1.2281
   4  -1 -11      1.9116      0.0766      1.5214      0.9669
   5  -2  -8      2.7406      0.1419      2.1288     -1.5464
   6  -4   2      4.2642      0.1225      1.3756      4.0396
   6  -2 -13      3.0170      0.1385      2.7312      2.5833
   7  -6  11      1.1878      0.1186      0.7887     -0.5384
   7  -3 -10      1.1765      0.0935      0.1984     -1.1497
   8  -6   7      1.7157      0.1096      1.3700     -0.7844
   8  -5   0      0.5533      0.0306     -0.5168      0.0000
  -9   6  -4      0.2989      0.0131     -0.2996      0.0345
  -8   5  -1      1.3440      0.0882     -0.8220     -0.6016
  -8   6  -9      2.9639      0.1197     -2.9108     -0.0210
  -7   4   2      3.7114      0.1133     -3.0640      0.6984
  -6   2  12      2.5157      0.2442     -1.6734      0.7965
  -3   0  13      0.2832      0.0279      0.1287      0.1624
  -3   3  -9      0.4564      0.0173     -0.2688      0.2835
  -2   0   9      6.1246      0.1087      6.1745      0.3021
  -2   2  -6      8.6312      0.1123      5.1122      7.0323
   0  -2  14      1.7070      0.1150      1.7546     -0.9086
   0   1  -8      4.1278      0.0724      2.9949     -3.1503
   1  -2  10      5.5863      0.1035     -2.2932     -5.5949
   2   0 -10      6.9249      0.1232      5.7443     -4.3105
   3  -2   1      2.5018      0.0313      0.4321     -2.3860
   3  -1  -7      7.4655      0.1088     -7.3541      2.4424
   3   0 -15      0.5367      0.0945     -0.4536      0.0734
   4  -2  -4      5.7250      0.1208      5.1476     -0.1301
   4  -1 -12      1.9904      0.0712      2.0249     -0.6785
   5  -3  -1      2.6674      0.0617     -1.9926     -2.0677
   5  -2  -9      1.9850      0.0667      0.3263      1.8270
   6  -5   9      0.9348      0.0667     -0.0187     -0.8033
   6  -3  -6      3.5119      0.0944      2.2376      1.6362
   8  -6   7      1.5389      0.0766      1.3700     -0.7844
   9  -7   9      0.2738      0.0674      0.2325      0.0941
   9  -6   2      4.3449      0.1986      3.6075      0.2716
  -9   6  -4      0.3870      0.0666     -0.2996      0.0345
  -8   6  -9      3.5006      0.1455     -2.9108     -0.0210
  -7   3  10      0.9992      0.0625      0.1984      1.1497
  -6   2  13      5.2081      0.2029      2.7312     -2.5833
  -4   1  11      2.3364      0.0928      1.5214     -0.9669
  -4   3  -4      0.8725      0.0438     -0.3905      0.5642
  -3   0  14      1.5844      0.1125      0.8618     -1.2281
  -3   2  -1      2.2465      0.0640      0.4321      2.3860
  -2   1   2     21.0310      0.2221     22.4830      0.1188
  -2   2  -6      8.5393      0.1152      5.1122      7.0323
  -1  -1  12      4.8174      0.1008     -3.3653     -3.4224
  -1   1  -3     18.0570      0.1918    -18.5230      5.1089
   1   0  -5      9.9986      0.1213     -6.5496      5.3202
   1   1 -14      1.5166      0.1155      0.9103      1.3887
   2  -3  13      2.5489      0.0768      1.7066      1.3513
   4  -4  11      3.0492      0.0975      3.2274     -1.6337
   4  -1 -13      2.6129      0.0999     -1.4923      1.6094
   5  -2 -10      1.4209      0.0917     -0.5771     -1.2960
   7  -6  11      1.5890      0.0750      0.7887     -0.5384
   7  -5   4      0.2651      0.0126     -0.0182     -0.2866
   7  -4  -4      0.7984      0.0528      0.4467      0.7614
   8  -5  -1      1.3144      0.0526      0.8220      0.6016
   9  -7   9      0.3720      0.0213      0.2325      0.0941
  -8   5   0      0.4392      0.0190     -0.5168      0.0000
  -8   6  -9      3.5415      0.1283     -2.9108     -0.0210
  -6   2  14      1.3899      0.1545      1.3966     -0.5814
  -6   4  -2      4.8877      0.1037      1.3756     -4.0396
  -6   5 -11      1.1903      0.0434     -1.3274     -0.6951
  -4   3  -4      0.5944      0.0240     -0.3905      0.5642
  -3   0  15      0.5092      0.0540     -0.4536     -0.0734
  -3   3 -10      6.8214      0.1597     -2.0200      4.8759
   0   1  -9      2.3538      0.0912      0.1126     -2.0024
   1  -1   3     17.1190      0.1848    -18.5230     -5.1089
   2  -2   6      9.3415      0.1249      5.1122     -7.0323
   5  -3  -2      6.0258      0.1009     -5.5909      0.9243
   5  -2 -11      1.3384      0.0580     -1.0205     -0.8044
   6  -5   9      0.6430      0.0859     -0.0187     -0.8033
   6  -4   1      6.5827      0.1045      6.2523     -0.6601
   6  -3  -8      4.4453      0.1070     -3.9042      1.5469
   7  -4  -5      2.5046      0.0855      1.1871     -2.2454
   7  -3 -14      1.3392      0.1632     -0.0021     -0.9590
   8  -5  -2      2.9472      0.1085     -2.6115     -0.2358
   9  -7   9      0.2827      0.0379      0.2325      0.0941
   9  -6   1      0.2792      0.1092      0.0837      0.5746
  -9   6  -3      0.9165      0.0886     -0.1105      0.6301
  -8   6  -9      2.9487      0.1188     -2.9108     -0.0210
  -7   4   4      0.6546      0.1724      0.4467     -0.7614
  -7   5  -5      0.6611      0.2124      0.3856     -0.6840
  -5   4  -8      4.2849      0.0856     -4.4130      1.6662
  -4   3  -4      0.7341      0.0881     -0.3905      0.5642
  -3   1   8      4.4821      0.1234      2.2983      3.0303
  -2   0  11      3.9214      0.0954     -3.8352      2.1667
  -2   2  -7      3.3017      0.0617     -2.8149     -0.4953
  -1  -1  14      1.7286      0.0536      0.9103     -1.3887
   2   0 -13      5.6143      0.1103      4.1074      4.0039
   3  -3   9      0.4346      0.0172     -0.2688     -0.2835
   4  -4  12      2.1493      0.1438     -2.0643      0.9870
   4  -2  -6      6.6890      0.0992     -6.6295      1.3380
   6  -5   9      0.8326      0.0695     -0.0187     -0.8033
   7  -4  -6      0.5610      0.0524     -0.4801     -0.3138
   9  -7   9      0.2781      0.0270      0.2325      0.0941
  -8   6  -9      3.3491      0.1214     -2.9108     -0.0210
  -7   3  14      0.7800      0.1334     -0.0021      0.9590
  -7   4   5      2.5663      0.0931      1.1871      2.2454
  -7   5  -5      1.0271      0.1514      0.3856     -0.6840
  -6   5 -12      1.4793      0.1168      1.4309     -0.3410
  -5   4  -8      4.8656      0.0940     -4.4130      1.6662
  -4   3  -4      0.6554      0.0297     -0.3905      0.5642
  -3   1   9      1.0664      0.0243     -0.4320     -1.0077
  -3   3 -11      0.8087      0.1197      0.6386     -0.3065
  -2   0  12      3.1350      0.1606     -2.6138      1.2149
   2   0 -14      1.8633      0.1325      1.7546      0.9086
   5  -2 -14      1.1764      0.1157      0.3965     -1.0414
   6  -4   0      4.9992      0.0936     -5.5037     -0.0000
   7  -5   3      1.3062      0.0356      0.2648      1.1321
   7  -4  -7      3.7593      0.1148      3.3874     -1.2397
   8  -6   6      2.7209      0.1092      2.2147     -1.4975
   9  -7   9      0.2269      0.0159      0.2325      0.0941
   9  -6   0      2.1203      0.1167      1.8429      0.0000
  -8   6  -9      2.8031      0.1068     -2.9108     -0.0210
  -7   4   6      0.9355      0.0762     -0.4801      0.3138
  -7   5  -5      1.2733      0.2026      0.3856     -0.6840
  -5   2  13      2.0805      0.0936      1.2229      1.7758
  -5   3   3      6.9461      0.1037      6.3374      1.8021
  -5   4  -8      5.0063      0.1189     -4.4130      1.6662
  -4   3  -4      0.7517      0.0850     -0.3905      0.5642
  -3   1  10      1.8303      0.0625      0.0511      1.8885
  -3   3 -12      4.7502      0.1049     -2.9629      3.0807
  -2   0  13      6.4960      0.1320      4.1074     -4.0039
  -1   0   7     10.0540      0.1212     -9.9761     -2.8948
   0  -1  10      2.0743      0.0731     -0.4442      2.0279
   0   1 -12      2.6888      0.0962      2.6407     -0.7917
   2  -2   7      2.7280      0.0646     -2.8149      0.4953
   3  -3  10      4.6896      0.1023     -2.0200     -4.8759
   3  -2   0      5.5358      0.0839     -5.3294      0.0000
   3  -1 -12      2.3442      0.1485      2.2719     -0.4106
   4  -4  13      5.4661      0.1783     -3.3270      3.1669
   4  -2  -8     10.1740      0.1298      8.6400      6.3326
   5  -3  -4      1.0831      0.0927     -0.6940      0.1779
   5  -2 -16      0.0990      0.0543      0.0230     -0.0568
   6  -3 -12      2.6255      0.1089     -2.2888      2.0616
   7  -5   3      0.9737      0.0612      0.2648      1.1321
   7  -4  -8      2.0035      0.1306      1.1849     -1.6234
   8  -6   6      3.1593      0.1131      2.2147     -1.4975
   8  -5  -5      1.9196      0.0593     -1.3881      1.3463
   9  -7   9      0.3612      0.0595      0.2325      0.0941
   9  -6  -1      0.9382      0.1116     -0.0837      0.5746
  -8   6  -9      2.6989      0.1514     -2.9108     -0.0210
  -7   5  -4      0.3459      0.0258     -0.0182      0.2866
  -6   4   0      5.3677      0.0909     -5.5037      0.0000
  -5   3   4      0.7233      0.0866     -0.6940     -0.1779
  -4   3  -4      0.7471      0.0801     -0.3905      0.5642
  -3   1  11      2.5982      0.1360     -1.9951      1.1325
  -3   2   0      5.1958      0.0860     -5.3294     -0.0000
  -3   3 -13      0.2902      0.0443      0.1287     -0.1624
  -2   1   4      1.3141      0.0717      0.3897     -1.4759
  -2   2  -8      5.2949      0.0968     -0.2999     -4.9727
  -1   1  -4      1.4740      0.0648     -0.1561      1.1190
   0  -1  11      2.1350      0.1142      1.8896     -1.2664
   0   1 -13      2.3144      0.1154     -1.7503      2.0265
   1  -2  14      1.5404      0.2398      0.9103     -1.3887
   3  -1 -14      1.0608      0.1951      0.1752     -1.4330
   4  -3   3      8.8432      0.1102      8.8640      2.4131
   5  -3  -5      4.5662      0.0915      3.7179     -2.1180
   6  -5  10      1.5090      0.0844      0.0782      1.2804
   6  -3 -14      0.9122      0.1534      0.6663      1.0764
   7  -5   2      5.8105      0.0999      5.5549      0.2385
   7  -4 -10      0.9339      0.1837      0.1984     -1.1497
   8  -5  -6      0.3510      0.1096     -0.2885     -0.3332
   9  -7   9      0.3237      0.0323      0.2325      0.0941
  -8   5   5      2.3792      0.1055     -1.3881     -1.3463
  -8   6  -9      2.5448      0.1239     -2.9108     -0.0210
  -7   4   9      0.6275      0.1183      0.2410      0.3754
  -7   5  -4      0.3768      0.0194     -0.0182      0.2866
  -5   2  16      0.0539      0.0303      0.0230      0.0568
  -5   3   5      5.0381      0.1199      3.7179      2.1180
  -5   4  -9      0.2527      0.0537      0.1873     -0.1839
  -4   3  -4      0.9890      0.0718     -0.3905      0.5642
  -2   2  -9      6.1286      0.1005      6.1745     -0.3021
   0  -1  12      2.5458      0.1161      2.6407      0.7917
   1  -1   4      1.4341      0.0618     -0.1561     -1.1190
   1   0 -10      1.8776      0.0742     -0.4442     -2.0279
   3  -3  11      1.1829      0.1462      0.6386      0.3065
   3  -2  -1      2.5020      0.0681     -0.4321     -2.3860
   4  -3   3      8.8184      0.1128      8.8640      2.4131
   6  -5  10      1.0588      0.1064      0.0782      1.2804
   6  -4  -2      4.7119      0.1005      1.3756     -4.0396
   7  -4 -13      1.4761      0.1613     -1.1917      0.6008
   8  -6   5      6.9408      0.1151     -7.1445     -1.0863
   8  -5  -8      1.3781      0.0781      1.4362     -0.9056
   9  -7   9      0.2420      0.0497      0.2325      0.0941
  -8   6  -9      2.6634      0.1159     -2.9108     -0.0210
  -7   4  10      1.1316      0.1030      0.1984      1.1497
  -7   5  -4      0.3818      0.0247     -0.0182      0.2866
  -6   3  14      1.3376      0.2212      0.6663     -1.0764
  -5   3   6      1.7790      0.0605      0.3099      1.5342
  -5   4  -9      0.3593      0.0672      0.1873     -0.1839
  -4   2  10     10.1260      0.1310    -10.5170     -1.4833
  -4   3  -4      0.9435      0.0786     -0.3905      0.5642
  -3   1  14      1.5239      0.1586      0.1752      1.4330
  -3   2   1      2.5572      0.0582     -0.4321      2.3860
  -2   2 -10      7.6955      0.1191      5.7443     -4.3105
   0  -1  13      2.6798      0.1047     -1.7503     -2.0265
   1   0 -11      2.7392      0.1292     -1.8896     -1.2664
   2  -1  -6      5.4511      0.0893      4.5406      3.0846
   3  -3  12      4.1461      0.1088     -2.9629     -3.0807
   4  -3   3      8.7790      0.1138      8.8640      2.4131
   5  -4   7      0.9241      0.0622      0.5406      0.6927
   5  -3  -8      2.6124      0.0961      2.1288     -1.5464
   6  -4  -3      5.5957      0.1001      3.7749      4.1094
   7  -5   1      1.0124      0.0984     -0.1182     -1.0699
   7  -4 -15      1.5230      0.1490      0.0150      1.6614
   8  -6   5      7.4347      0.1137     -7.1445     -1.0863
   8  -5 -10      1.1942      0.1228     -0.0829     -0.9610
   9  -7   9      0.3419      0.0838      0.2325      0.0941
  -8   6  -9      3.0601      0.1216     -2.9108     -0.0210
  -7   4  12      1.2320      0.0952      1.3254      0.0914
  -7   5  -3      1.0945      0.2220      0.2648     -1.1321
  -6   3  16      1.2125      0.1037     -1.2236      0.4847
  -5   3   7      6.4785      0.1018      6.1273      1.6529
  -5   4 -10      3.9701      0.1039     -1.4531      3.6909
  -4   3  -4      1.0585      0.0673     -0.3905      0.5642
  -2   1   6      5.3041      0.0895      4.5406     -3.0846
  -2   2 -11      5.1339      0.1281     -3.8352     -2.1667
  -1   1  -5      8.3353      0.1018     -6.5496      5.3202
   0  -1  14      1.3325      0.1484      0.4013      1.4905
   1   0 -13      2.2688      0.0910      1.7503     -2.0265
   2  -2   9      5.8871      0.1079      6.1745      0.3021
   3  -3  13      0.3099      0.0443      0.1287      0.1624
   3  -2  -2      9.1674      0.1116     -8.8102     -0.8562
   5  -4   7      0.8377      0.0567      0.5406      0.6927
   5  -3 -10      1.3697      0.1042     -0.5771     -1.2960
   6  -5  11      1.6167      0.1219     -1.3274      0.6951
   7  -5   0      2.9923      0.0675      2.8982      0.0000
   8  -6   5      6.9830      0.1248     -7.1445     -1.0863
   9  -7   8      1.2842      0.1483      0.6235      1.0717
  -8   6  -9      3.1171      0.1754     -2.9108     -0.0210
  -7   4  14      0.7189      0.2738     -0.0021      0.9590
  -7   5  -2      5.2521      0.0799      5.5549     -0.2385
  -6   4   4      6.2284      0.1046     -5.9985     -0.4800
  -5   3   9      1.9257      0.1845     -0.3263      1.8270
  -5   4 -11      0.4953      0.0727     -0.4608      0.2397
  -5   4 -10      4.2666      0.1366     -1.4531      3.6909
  -4   3  -4      0.6594      0.0189     -0.3905      0.5642
  -3   2   2      9.0852      0.1176     -8.8102      0.8562
  -2   2 -13      5.5909      0.1162      4.1074      4.0039
  -1   0  12      2.8010      0.0881      2.6406      0.7917
  -1   1  -6      2.2978      0.0710      0.0278     -2.5941
   1  -1   5      8.2296      0.1056     -6.5496     -5.3202
   2  -2  10      7.0848      0.1144      5.7443      4.3105
   3  -2  -3     13.3080      0.1512     13.0060     -3.3768
   5  -4   7      0.9755      0.0265      0.5406      0.6927
   5  -3 -13      1.9894      0.1040     -1.2229      1.7758
   6  -5  11      1.8447      0.1036     -1.3274      0.6951
   6  -4  -7      2.2277      0.0691      1.7937      0.8805
   6  -4  -6      4.4027      0.1219      3.0747      2.7625
   7  -5  -1      1.7709      0.0650      0.1182     -1.0699
   8  -6   4      3.6425      0.1456     -3.6872     -0.2734
   9  -7   8      1.0149      0.1295      0.6235      1.0717
  -8   6  -9      3.0357      0.0951     -2.9108     -0.0210
  -8   6  -8      1.8083      0.1059     -0.4732     -1.6774
  -7   5  -1      1.5996      0.0594     -0.1182      1.0699
  -6   4   5     10.9760      0.1369    -11.6870     -1.8050
  -5   3  11      1.3564      0.0661      1.0205     -0.8044
  -5   4 -12      4.0598      0.1262     -2.4456      2.3954
  -5   4 -11      0.7871      0.0798     -0.4608      0.2397
  -4   2  16      3.2186      0.1195      2.6885     -1.5152
  -3   2   3     13.2290      0.1499     13.0060      3.3768
  -1   0  13      2.8856      0.1712      1.7503      2.0265
  -1   1  -7     10.3220      0.1252     -9.9761      2.8948
   2  -2  11      4.5367      0.1050     -3.8352      2.1667
   2  -1 -12      5.3019      0.1266     -3.3653      3.4224
   3  -2  -4      1.7158      0.0696      0.5793      1.3527
   4  -3   2      6.7250      0.0837     -6.7555     -0.0397
   5  -4   7      0.8390      0.0437      0.5406      0.6927
   6  -5  12      1.4684      0.1062      1.4309      0.3410
   6  -4 -10      3.6099      0.1349      3.3486     -2.3103
   6  -4  -9      4.5655      0.1216     -4.0770      0.0962
   7  -5  -3      1.1679      0.0657     -0.2648      1.1321
   8  -6   3      3.2806      0.1407      2.3275     -2.1658
   9  -7   8      1.1233      0.1288      0.6235      1.0717
  -8   6 -11      2.1490      0.1067      2.0836      0.8519
  -8   6 -10      2.6609      0.1029      2.1712     -1.4186
  -8   6  -9      2.9844      0.1227     -2.9108     -0.0210
  -7   5   0      3.0086      0.1273      2.8982     -0.0000
  -6   4   7      1.8742      0.1428      1.7937     -0.8805
  -6   4   8      2.4796      0.1184     -0.5413      2.6520
  -5   3  13      3.0485      0.1641     -1.2229     -1.7758
  -5   3  14      1.0183      0.1221      0.3965      1.0414
  -4   3  -4      0.7650      0.0201     -0.3905      0.5642
  -3   2   4      1.4126      0.0845      0.5793     -1.3527
  -1   1  -9      1.9273      0.0671     -0.1126      2.0024
   1  -1   7      9.8513      0.1237     -9.9761     -2.8948
   2  -2  12      2.5025      0.1187     -2.6138      1.2149
   2  -2  13      6.2546      0.1316      4.1074     -4.0039
   3  -2  -6      1.0027      0.1039     -0.5961     -1.3852
   4  -3   2      6.8859      0.0965     -6.7555     -0.0397
   5  -4   8      4.9855      0.0907     -4.4130     -1.6662
   6  -4 -16      0.5009      0.2439     -0.4468     -0.7121
   6  -4 -15      2.6216      0.1282      2.7485     -1.2803
   6  -4 -14      0.8781      0.2198      1.3966      0.5814
   7  -5  -5      0.7620      0.0505     -0.3856      0.6840
   8  -6   2      2.2153      0.1120      0.8983      1.8565
   9  -7   8      1.5471      0.0876      0.6235      1.0717
  -8   6 -11      2.2170      0.1230      2.0836      0.8519
  -8   6 -10      3.3255      0.1346      2.1712     -1.4186
  -8   6  -9      3.1818      0.1039     -2.9108     -0.0210
  -8   6  -8      1.7316      0.1127     -0.4732     -1.6774
  -7   5   2      5.3904      0.0924      5.5549      0.2385
  -7   5   3      1.3096      0.0914     -0.2648     -1.1321
  -6   4  10      3.9698      0.1084      3.3486      2.3103
  -6   4  11      2.9649      0.0987      2.7956     -1.2846
  -4   3  -3      8.8190      0.1111      8.8640     -2.4131
  -3   2   6      1.8333      0.1240     -0.5961      1.3852
  -1   1 -14      1.3734      0.1354      0.4013     -1.4905
  -1   1 -13      2.0899      0.1312      1.7503     -2.0265
  -1   1 -12      3.0581      0.1433      2.6406     -0.7917
   1  -1   8      4.7240      0.0872      2.9949      3.1503
   3  -2 -12      2.4413      0.1360      2.2720     -0.4106
   3  -2 -11      2.2594      0.1167      1.9951      1.1325
   3  -2 -10      1.9801      0.0841      0.0511     -1.8885
   3  -2  -9      1.0989      0.0710      0.4320     -1.0077
   4  -3   1      2.5017      0.0808     -1.6088      2.2330
   5  -4   8      5.2409      0.0963     -4.4130     -1.6662
   7  -5 -14      0.8709      0.1152      0.6239      0.7828
   7  -5 -13      0.2370      0.3615     -0.1335      0.1962
   7  -5 -12      1.8858      0.1387     -1.7818      1.8792
   7  -5 -11      0.7402      0.1718     -0.6230      0.3247
   7  -5 -10      2.5288      0.0983     -1.1319      2.7345
   8  -6  -1      4.2674      0.1044      4.1912      0.3686
   8  -6   0      3.5948      0.1073     -3.3920      0.0000
   9  -7   6      0.1425      0.1225     -0.2646      0.1225
   9  -7   7      2.1826      0.1125      1.9125      0.7777
   9  -7   8      1.5330      0.1349      0.6235      1.0717
  -8   6 -11      2.1169      0.1009      2.0836      0.8519
  -8   6 -10      2.6208      0.0942      2.1712     -1.4186
  -8   6  -9      2.8346      0.1144     -2.9108     -0.0210
  -8   6  -8      1.7281      0.1477     -0.4732     -1.6774
  -7   5   5      0.9158      0.0728     -0.3856     -0.6840
  -7   5   6      1.8830      0.1137      1.6069     -0.9873
  -6   4  14      1.4479      0.1302      1.3966     -0.5814
  -6   4  15      3.0417      0.1137      2.7485      1.2803
  -4   3  -3      8.8418      0.1139      8.8640     -2.4131
  -4   3  -2      6.5130      0.0953     -6.7555      0.0397
  -3   2   8      3.9023      0.0937      2.2983      3.0303
  -3   2   9      1.5145      0.1654      0.4320      1.0077
   1  -1  10      2.1837      0.0722     -0.4442      2.0279
   4  -3   0      2.4496      0.0849     -2.3552      0.0000
   5  -4   9      0.2517      0.0592      0.1873      0.1839
   5  -4  10      4.5485      0.1090     -1.4531     -3.6909
   8  -6  -5      7.3876      0.1336      7.1445     -1.0863
   8  -6  -4      3.4419      0.0975     -3.6872      0.2734
   8  -6  -3      3.4784      0.1065     -2.3275     -2.1658
   8  -6  -2      2.2312      0.1358      0.8983     -1.8565
   9  -7   6      0.2862      0.0434     -0.2646      0.1225
   9  -7   7      2.4663      0.0975      1.9125      0.7777
   9  -7   8      1.0251      0.0903      0.6235      1.0717
  -8   6 -11      1.8857      0.1557      2.0836      0.8519
  -8   6 -10      3.1908      0.1451      2.1712     -1.4186
  -8   6  -9      3.0717      0.1170     -2.9108     -0.0210
  -8   6  -8      2.0231      0.1367     -0.4732     -1.6774
  -8   6  -7      1.6707      0.0867      1.3700      0.7844
  -8   6  -6      3.1907      0.1205      2.2147      1.4975
  -8   6  -5      7.0634      0.1362     -7.1445      1.0863
  -7   5  10      2.7496      0.0919     -1.1319     -2.7345
  -7   5  11      0.7959      0.2466     -0.6230     -0.3247
  -4   3  -2      6.4488      0.1126     -6.7555      0.0397
  -4   3  -1      2.5799      0.0501     -1.6088     -2.2330
  -4   3   0      2.3416      0.0684     -2.3552     -0.0000
  -3   2  12      2.5714      0.1147      2.2720      0.4106
  -3   2  13      2.3686      0.0789     -1.7066     -1.3513
   1  -1  12      2.4021      0.1028      2.6406      0.7917
   1  -1  13      2.6765      0.0849      1.7503      2.0265
   4  -3 -16      0.1411      0.0291      0.1210     -0.0602
   4  -3 -15      2.1298      0.2718     -0.3319     -2.3750
   4  -3 -14      1.0627      0.2191      0.2248     -1.2091
   4  -3 -13      1.8255      0.1047      1.4923     -1.6094
   4  -3 -12      1.8299      0.1149      2.0249     -0.6785
   4  -3 -11      1.7191      0.1187     -1.5214     -0.9669
   4  -3 -10      1.4639      0.0657     -0.2611     -1.6197
   4  -3  -9      1.4205      0.0622      0.0738      1.5549
   4  -3  -8      3.4864      0.1057      2.3737     -2.0894
   4  -3  -7      6.8646      0.1060     -6.7161      1.9553
   4  -3  -6      1.5121      0.0493     -0.1806     -1.3655
   4  -3  -5      5.3197      0.0797     -3.6825      3.1252
   4  -3  -4      0.7408      0.0260     -0.3905      0.5642
   4  -3  -3      9.3329      0.1204     -8.8640      2.4131
   5  -4   9      0.4355      0.1137      0.1873      0.1839
   5  -4  10      3.8856      0.1020     -1.4531     -3.6909
   5  -4  11      0.4927      0.2144     -0.4608     -0.2397
   9  -7   3      2.9494      0.1184      3.1476      0.6333
   9  -7   4      0.4633      0.1441      0.3852     -0.5498
   9  -7   5      1.6214      0.1263      0.5642      1.4157
   9  -7   6      0.4544      0.0868     -0.2646      0.1225
  -8   6 -11      1.9399      0.1014      2.0836      0.8519
  -8   6 -10      2.3021      0.1137      2.1712     -1.4186
  -8   6  -9      2.7818      0.1295     -2.9108     -0.0210
  -8   6  -8      2.2135      0.1813     -0.4732     -1.6774
  -8   6  -7      1.8278      0.1196      1.3700      0.7844
  -8   6  -6      2.3149      0.1676      2.2147      1.4975
  -8   6  -5      7.4851      0.1394     -7.1445      1.0863
  -8   6  -4      3.6918      0.1236     -3.6872      0.2734
  -8   6  -3      3.4320      0.1205      2.3275      2.1658
  -8   6  -2      1.9118      0.1281      0.8983     -1.8565
  -8   6  -1      4.2685      0.1411     -4.1912     -0.3686
  -8   6   0      3.5948      0.1337     -3.3920     -0.0000
  -8   6   1      4.5600      0.1274      4.1912     -0.3686
  -8   6   2      2.0671      0.1032      0.8983      1.8565
  -8   6   3      3.2201      0.0953     -2.3275      2.1658
  -4   3 -13      2.2463      0.0622     -1.4923      1.6094
  -4   3 -12      2.0658      0.1143      2.0249     -0.6785
  -4   3 -11      1.8653      0.0653      1.5214      0.9669
  -4   3 -10      2.5472      0.1900     -0.2611     -1.6197
  -4   3  -9      2.3311      0.0858     -0.0738     -1.5549
  -4   3  -8      3.2513      0.1023      2.3737     -2.0894
  -4   3   2      6.3732      0.1070     -6.7555     -0.0397
  -4   3   3      9.4812      0.1295     -8.8640     -2.4131
  -4   3   4      0.6066      0.0187     -0.3905     -0.5642
  -4   3   5      4.8378      0.0704     -3.6825     -3.1252
   0   0 -10     14.2970      0.1716    -13.9960      1.9104
   0   0  -8     16.0280      0.1854     12.9720      9.7534
   0   0  -6     11.7370      0.1375     -9.7760      2.5530
   0   0  -4      7.5278      0.0831      8.5561     -0.9409
   5  -4  11      0.4647      0.1116     -0.4608     -0.2397
   5  -4  12      4.1563      0.1221     -2.4456     -2.3954
   9  -7   0      1.3686      0.0945     -1.2657     -0.0000
   9  -7   1      0.3698      0.0372      0.2418      0.1613
   9  -7   2      2.0713      0.1477     -1.6806      0.4294
   9  -7   3      3.4155      0.1196      3.1476      0.6333
   9  -7   4      0.4409      0.1768      0.3852     -0.5498
  -8   6 -10      3.2679      0.1609      2.1712     -1.4186
  -8   6  -9      2.8808      0.1089     -2.9108     -0.0210
  -8   6  -8      1.9614      0.1458     -0.4732     -1.6774
  -8   6  -7      1.4205      0.0767      1.3700      0.7844
  -8   6  -6      2.5436      0.1433      2.2147      1.4975
  -4   3  -9      1.5745      0.0699     -0.0738     -1.5549
  -4   3  -8      2.8346      0.0796      2.3737     -2.0894
  -4   3  -7      7.3881      0.1199      6.7161     -1.9553
  -4   3  -6      1.4043      0.0775     -0.1806     -1.3655
  -4   3  12      2.4401      0.1967      2.0249      0.6785
  -4   3  13      2.6208      0.1724      1.4923      1.6094
  -4   3  14      1.0976      0.1097      0.2248      1.2091
  -4   3  15      2.1606      0.0838     -0.3319      2.3750
  -4   3  16      0.1946      0.0427      0.1210      0.0602
   0   0   4      8.4060      0.1028      8.5561      0.9409
   0   0   6     10.0200      0.1239     -9.7760     -2.5530
   0   0   8     16.7390      0.1964     12.9720     -9.7534
   0   0  10     14.9190      0.1851    -13.9960     -1.9104
   5  -4 -11      0.4174      0.1711      0.4608     -0.2397
   5  -4 -10      3.8026      0.0970     -1.4531      3.6909
   5  -4  -9      0.2521      0.1040     -0.1873      0.1839
   5  -4  -8      4.1928      0.0962     -4.4130      1.6662
  -8   6  -9      2.7460      0.1363     -2.9108     -0.0210
  -8   6  -8      1.8779      0.1848     -0.4732     -1.6774
  -8   6  -7      1.4751      0.1075      1.3700      0.7844
  -8   6  -6      2.7121      0.1353      2.2147      1.4975
  -4   3  -6      1.3340      0.1541     -0.1806     -1.3655
  -4   3  -5      4.9271      0.0911      3.6825     -3.1252
   1  -1 -12      2.4534      0.1408      2.6407     -0.7917
   1  -1 -11      2.4090      0.1076      1.8896      1.2664
   5  -4  -4      0.5701      0.0325     -0.1253      0.5394
   5  -4  -3      1.0225      0.0982      0.2435     -1.0473
   6  -5 -13      1.5037      0.1560     -1.2766      0.9297
   6  -5 -12      0.9308      0.3029      1.4309     -0.3410
  -8   6  -8      1.8003      0.1083     -0.4732     -1.6774
  -8   6  -7      1.6091      0.1002      1.3700      0.7844
  -5   4   5      0.5665      0.1479      0.3503      0.5846
  -5   4   6      2.9215      0.1158      2.5100     -1.7458
  -5   4   7      1.4065      0.1558     -0.5406     -0.6927
  -4   3  -5      4.7100      0.0778      3.6825     -3.1252
  -3   2 -13      2.1030      0.1371      1.7066     -1.3513
  -3   2 -12      2.4286      0.1098      2.2719     -0.4106
  -1   1  14      1.2011      0.1765      0.4013      1.4905
  -1   1  15      2.8178      0.1123      0.3897     -2.8825
   1  -1  -8      4.5165      0.0920      2.9949     -3.1503
   2  -2 -14      1.4031      0.1634      1.7546      0.9086
   4  -3  10      1.9762      0.1352     -0.2611      1.6197
   4  -3  11      1.9292      0.0995      1.5214     -0.9669
   4  -3  12      1.9117      0.1121      2.0249      0.6785
   4  -3  13      2.1263      0.1217     -1.4923     -1.6094
   5  -4  -1      0.7537      0.1549     -0.1309      1.0139
   5  -4   0      4.9466      0.0810      4.8444      0.0000
   6  -5  -8      2.3081      0.1653      1.6193     -1.5518
   6  -5  -7      4.3509      0.1034      4.1368     -1.3246
   7  -6 -14      0.7712      0.2735      0.1718     -0.7416
   7  -6 -13      1.5075      0.1624      0.9301     -1.1992
  -8   6  -9      2.8778      0.1070     -2.9108     -0.0210
  -8   6  -8      1.5859      0.0843     -0.4732     -1.6774
  -6   5  10      1.6763      0.1198      0.0782      1.2804
  -6   5  11      1.6604      0.1785      1.3274     -0.6951
  -6   5  12      1.3249      0.1314      1.4309      0.3410
  -6   5  13      1.2093      0.1639     -1.2766     -0.9297
  -6   5  14      1.1229      0.2042     -0.0125      0.9734
  -5   4   1      1.0506      0.1603     -0.1309     -1.0139
  -5   4   2      8.9345      0.1193      8.9524      0.3814
  -4   3  -6      1.3713      0.1047     -0.1806     -1.3655
  -4   3  -5      4.9777      0.0943      3.6825     -3.1252
  -3   2 -11      2.3696      0.0958     -1.9951     -1.1325
  -1   1   8      4.4541      0.0946      2.9949      3.1503
  -1   1   9      2.0029      0.1054      0.1126      2.0025
   1  -1  -6      2.5803      0.0769      0.0278     -2.5941
   2  -2 -11      4.7023      0.1115      3.8352      2.1667
   3  -3 -15      0.5423      0.1054      0.4536     -0.0734
   4  -3   9      1.4835      0.1208     -0.0738      1.5549
   4  -3  10      1.5049      0.1371     -0.2611      1.6197
   4  -3  11      1.8687      0.1329      1.5214     -0.9669
   4  -3  12      2.0181      0.1250      2.0249      0.6785
   5  -4   2      8.7265      0.1147      8.9524      0.3814
   6  -5  -4      0.8251      0.1186      0.0880      0.6139
   7  -6  -9      1.0656      0.0810      0.3654      1.2082
   7  -6  -8      1.9172      0.1281      1.5350     -0.9058
  -8   6  -8      1.7726      0.1136     -0.4732     -1.6774
  -6   5   6      0.4428      0.1051     -0.4885      0.4468
  -6   5   7      4.5185      0.1018      4.1368      1.3246
  -5   4   0      4.9576      0.0882      4.8444     -0.0000
  -4   3  -5      4.7820      0.1151      3.6825     -3.1252
  -3   2  -9      1.1589      0.0815     -0.4320      1.0077
  -2   2  12      2.4807      0.1503     -2.6138      1.2149
  -2   2  13      5.7308      0.1181     -4.1074      4.0039
  -2   2  14      1.8867      0.1126      1.7546     -0.9086
  -1   1   6      2.8686      0.1088      0.0278      2.5941
   2  -2  -9      5.9896      0.1082     -6.1745      0.3021
   3  -3 -12      4.5207      0.1216     -2.9629      3.0807
   4  -4 -16      1.1467      0.2991     -0.4577     -0.7839
   4  -4 -15      2.9104      0.1170     -3.2734      1.5470
   4  -3   8      3.0978      0.0942      2.3737      2.0894
   5  -4   2      9.3069      0.1224      8.9524      0.3814
   6  -5  -2      3.5430      0.0917     -3.6853     -0.6188
   7  -6  -6      0.5589      0.1680     -0.0108     -0.6699
  -9   7  -5      1.2805      0.0839      0.5642     -1.4157
  -8   6  -9      2.9447      0.1182     -2.9108     -0.0210
  -8   6  -8      1.2825      0.1089     -0.4732     -1.6774
  -7   6   8      2.0358      0.1573      1.5350      0.9058
  -7   6   9      1.1319      0.1113      0.3654     -1.2082
  -6   5   3      5.9589      0.0987      5.7823      1.3608
  -6   5   4      0.7250      0.1204      0.0880     -0.6139
  -5   4  -1      0.9763      0.0500      0.1308     -1.0139
  -4   3  -5      4.8742      0.0960      3.6825     -3.1252
  -3   2  -9      1.3191      0.0642     -0.4320      1.0077
  -3   3  15      0.7168      0.1745      0.4536      0.0734
  -3   3  16      1.5838      0.0861     -1.5033      0.7110
  -2   1 -12      5.1566      0.1149     -3.3653      3.4224
  -2   2   9      6.0567      0.1060     -6.1745     -0.3021
  -1   1   4      1.4626      0.0800     -0.1561     -1.1190
   2  -2  -7      2.8733      0.0559      2.8149      0.4953
   3  -3 -10      6.3079      0.1554     -2.0200      4.8759
   3  -2  12      2.2161      0.0778      2.2719      0.4106
   3  -2  13      2.0703      0.1021      1.7066      1.3513
   4  -4 -13      4.3054      0.1355      3.3270      3.1669
   4  -3   7      6.6540      0.1121      6.7161      1.9553
   5  -5 -16      0.2952      0.0922      0.1188     -0.2557
   5  -5 -15      1.6158      0.0912      0.0081     -1.9454
   5  -4   3      1.1123      0.0862     -0.2435     -1.0473
   6  -5  -1      1.1031      0.0348     -0.4831     -0.8949
   7  -6  -4      0.4314      0.0377     -0.3844      0.1763
  -9   7  -5      1.5152      0.1079      0.5642     -1.4157
  -8   6  -9      3.6474      0.1422     -2.9108     -0.0210
  -8   6  -8      1.8277      0.0801     -0.4732     -1.6774
  -7   5 -11      0.8018      0.1557      0.6230     -0.3247
  -7   6   6      0.9185      0.0341     -0.0108      0.6699
  -6   5   2      3.6455      0.1194     -3.6853      0.6188
  -5   4  -2      8.6718      0.1238      8.9524     -0.3814
  -4   3  -5      4.4037      0.0918      3.6825     -3.1252
  -4   4  15      3.9113      0.0984     -3.2734     -1.5470
  -4   4  16      1.3532      0.2316     -0.4577      0.7839
  -3   2  -8      3.7696      0.0985      2.2983     -3.0303
  -3   3  11      0.8593      0.0829     -0.6386     -0.3065
  -2   2   7      3.9299      0.1081      2.8149     -0.4953
  -1   0 -13      3.0473      0.2401     -1.7503      2.0265
   1  -1  -3     19.5120      0.2072     18.5230     -5.1089
   2  -1  14      2.2023      0.1740      0.9103     -1.3887
   3  -3  -8      5.5329      0.0735     -5.8698      2.1775
   3  -2  10      2.1641      0.0774      0.0511      1.8885
   4  -4 -11      4.1158      0.0741     -3.2274     -1.6337
   4  -3   7      6.8554      0.1345      6.7161      1.9553
   5  -5 -13      1.5716      0.1437      1.3528     -0.6860
   6  -6 -15      0.0179      0.0032     -0.0059     -0.0247
   6  -5   1      1.0945      0.1346      0.4831     -0.8949
   7  -6  -2      3.6755      0.1478     -3.0183      0.2394
   8  -7  -4      0.7132      0.1493     -0.5556     -0.0285
  -9   7  -6      0.3055      0.0521     -0.2646     -0.1225
  -8   6  -9      3.1800      0.1624     -2.9108     -0.0210
  -7   5 -11      1.1169      0.0743      0.6230     -0.3247
  -7   6   4      0.7585      0.0574     -0.3844     -0.1763
  -6   5   1      0.9662      0.0908     -0.4831      0.8949
  -5   4  -2      8.9110      0.1373      8.9524     -0.3814
  -5   5  16      0.2254      0.1021      0.1188      0.2557
  -4   3  -5      4.7657      0.0837      3.6825     -3.1252
  -4   4  12      2.4492      0.1275     -2.0643      0.9871
  -3   3   9      0.4515      0.0173      0.2688      0.2836
  -1   0 -12      2.7468      0.1036      2.6407     -0.7917
   0  -1 -14      1.1650      0.1597      0.4013     -1.4905
   2  -1  12      4.6968      0.1015     -3.3653     -3.4224
   3  -3  -7      1.5097      0.0405      0.8588     -1.0318
   3  -2   9      1.0409      0.0509     -0.4320     -1.0077
   4  -4  -9      4.3208      0.0864      4.9241     -0.1440
   4  -3   6      1.8676      0.0867     -0.1806      1.3655
   5  -5 -11      1.6054      0.0972     -1.5420     -0.7585
   5  -4   4      0.6334      0.0183     -0.1253     -0.5394
   6  -6 -13      0.0265      0.0021     -0.0036     -0.0285
   7  -6  -1      1.4535      0.0582      1.1414      0.8530
   8  -7  -3      0.4052      0.0423      0.0500     -0.3650
  -9   7  -6      0.2584      0.0331     -0.2646     -0.1225
  -8   6  -9      2.9622      0.1457     -2.9108     -0.0210
  -7   5 -11      0.8135      0.1600      0.6230     -0.3247
  -7   6   2      2.4773      0.1051     -3.0183     -0.2394
  -6   5   0      1.5734      0.0629     -1.5687      0.0000
  -5   5  13      1.3141      0.0861      1.3528      0.6860
  -4   3  -5      5.0267      0.0918      3.6825     -3.1252
  -4   4  10      5.5818      0.2130      4.2762      3.0605
  -3   2  -7      7.5328      0.1033     -7.3541      2.4424
  -3   3   7      1.5639      0.0417      0.8588      1.0318
  -1   0 -11      2.2093      0.0858      1.8896      1.2664
   1  -2 -14      1.4260      0.1233      0.9103      1.3887
   1  -1  -2     18.5490      0.2005    -16.1090      1.1051
   1   0  13      2.7328      0.0998     -1.7503     -2.0265
   1   0  14      1.9780      0.1427      0.4013      1.4905
   2  -2  -4     13.8480      0.1531    -14.7950      1.2359
   3  -3  -6      3.6398      0.0843      3.5307      2.3579
   4  -3   6      1.1669      0.1263     -0.1806      1.3655
   5  -5  -9      0.7048      0.0614     -0.4295      0.3311
   5  -4   4      0.4535      0.0512     -0.1253     -0.5394
   6  -6 -11      0.0361      0.0057      0.0206      0.0287
   6  -5   2      3.7902      0.1271     -3.6853      0.6188
   7  -6   0      0.5844      0.0309     -0.4689      0.0000
   8  -7  -1      0.3345      0.0176     -0.0640      0.3292
  -7   5 -10      2.5581      0.1465     -1.1319      2.7345
  -7   6   1      2.0521      0.1976      1.1414     -0.8530
  -6   4 -12      1.9098      0.0881     -1.6734     -0.7965
  -6   5  -1      1.1324      0.0959      0.4831      0.8949
  -6   6  13      0.0297      0.0023     -0.0036      0.0285
  -5   4  -3      0.9390      0.0925     -0.2435      1.0473
  -5   5  10      1.4737      0.1108      0.2328      1.3603
  -4   4   8      3.6820      0.1212     -0.4780      3.4957
  -3   3   6      4.2301      0.0783      3.5307     -2.3579
  -2   1  -8      7.4630      0.1196     -6.9800      2.7003
   0  -1 -11      2.2864      0.0774     -1.8896     -1.2664
   0   1  14      1.5795      0.1043      0.4013      1.4905
   2  -3 -14      1.0516      0.1157      0.1752     -1.4330
   3  -4 -15      1.2637      0.1528     -0.3319     -2.3750
   3  -3  -5      1.0555      0.0611     -0.5340      0.9936
   4  -3   6      1.2192      0.0541     -0.1806      1.3655
   5  -5  -8      3.0208      0.1276      1.3417     -2.1452
   5  -4   4      0.7311      0.0300     -0.1253     -0.5394
   6  -6  -9      0.0359      0.0104      0.0220      0.0360
   7  -7 -10      0.6338      0.2266     -0.4933     -0.7072
   7  -6   1      1.6778      0.1714     -1.1414      0.8530
   8  -7   0      2.3615      0.1069      2.1077      0.0000
  -9   7  -7      2.0818      0.1053      1.9125     -0.7777
  -7   5 -10      2.6390      0.0924     -1.1319      2.7345
  -6   6  10      8.1686      0.1755     -6.7464     -0.9603
  -5   4  -3      1.1676      0.1115     -0.2435      1.0473
  -3   2  -6      1.2640      0.1190     -0.5961     -1.3852
  -2   2   3     15.0360      0.1647      9.6915    -12.4800
  -1   0  -9      1.7021      0.1181      0.1126     -2.0025
  -1   2  14      2.3519      0.2248      0.9103     -1.3887
   0  -1 -10      2.4792      0.0913     -0.4442     -2.0279
   0   1  12      2.6043      0.1522      2.6407      0.7917
   1   0  10      1.8353      0.0980     -0.4442      2.0279
   3  -4 -14      1.1187      0.0747      0.2248     -1.2091
   3  -3  -4      1.3433      0.0429      0.4213      1.1683
   3  -2   7      7.8008      0.1119     -7.3541     -2.4424
   4  -5 -15      0.4039      0.0487     -0.3623      0.0741
   5  -4   4      0.6307      0.0751     -0.1253     -0.5394
   6  -5   3      6.2040      0.1118     -5.7823     -1.3608
   7  -6   2      3.2968      0.1288     -3.0183     -0.2394
  -9   7  -7      2.0347      0.1718      1.9125     -0.7777
  -7   5 -10      2.5323      0.1349     -1.1319      2.7345
  -6   4 -11      3.0009      0.1557     -2.7957     -1.2846
  -6   5  -2      3.7135      0.0908     -3.6853     -0.6188
  -6   6   9      0.0430      0.0111      0.0220     -0.0360
  -5   5   7      4.3368      0.1087     -4.2456     -1.6049
  -3   2  -6      1.6400      0.0878     -0.5961     -1.3852
  -3   3   4      1.5363      0.0617      0.4213     -1.1683
  -2   3  14      1.3123      0.2198      0.1752      1.4330
  -1   2  12      4.7402      0.1103     -3.3653     -3.4224
   0   1  11      2.4985      0.0740     -1.8896      1.2664
   2  -1   8      7.5275      0.1399     -6.9800     -2.7003
   5  -6 -14      0.9386      0.1188     -0.0125     -0.9734
   7  -6   2      2.9028      0.1043     -3.0183     -0.2394
   8  -7   1      0.3578      0.0566      0.0640      0.3292
  -8   6  -9      2.8025      0.1062     -2.9108     -0.0210
  -8   7   0      2.4786      0.1712      2.1077      0.0000
  -7   5 -10      3.1823      0.1324     -1.1319      2.7345
  -7   6  -1      1.2678      0.1023     -1.1414     -0.8530
  -6   4 -11      2.9174      0.1303     -2.7957     -1.2846
  -6   6   7      0.0432      0.0026     -0.0398      0.0311
  -5   3 -12      1.8979      0.1224      1.8845     -0.7756
  -5   5   6      0.7255      0.0453     -0.5472      0.5364
  -4   5  15      0.2842      0.0661     -0.3623     -0.0741
  -2   3  12      2.0686      0.1166      2.2720      0.4106
  -1   1   1      7.0483      0.0995     -4.2177      5.5196
   1  -1  -1      7.6476      0.1142     -4.2177     -5.5196
   2  -2  -2     14.4080      0.1564      3.7931    -14.4650
   3  -4 -11      2.2598      0.1408     -1.5214     -0.9669
   4  -5 -12      3.4157      0.1374     -2.4456      2.3954
   5  -6 -13      1.5158      0.2114     -1.2766      0.9297
   6  -6  -5      0.0593      0.0080     -0.0491     -0.0286
   6  -5   4      0.5832      0.1018      0.0880     -0.6139
   7  -7  -6      0.8454      0.1086      0.2981     -0.8427
   7  -6   3      3.7836      0.1106      3.7667      0.9616
   8  -7   2      4.2868      0.1256      4.1204      0.4008
  -6   6   6      4.0838      0.1067     -4.3361     -0.5343
  -5   5   5      3.2039      0.1556     -1.5710     -3.0592
  -4   4   4      9.3200      0.1517     -8.5517     -0.6851
  -4   5  13      0.1592      0.0179      0.0979      0.1230
  -3   4  12      2.2388      0.1176      2.0249      0.6785
  -2   3  11      2.4081      0.1085      1.9951     -1.1325
  -1   2  10      5.7351      0.1128     -2.2932     -5.5949
   0  -1  -8      4.3774      0.1043      2.9949     -3.1503
   0   1   9      2.5918      0.1625     -0.1126     -2.0024
   1   0   8      4.0262      0.0980      2.9949      3.1503
   4  -5 -11      0.5222      0.1715      0.4608     -0.2397
   4  -4  -3      8.4081      0.1072     -5.2940     -6.4974
   6  -7 -12      1.3527      0.2144      1.2321     -0.5622
   6  -5   4      0.5664      0.0629      0.0880     -0.6139
   7  -7  -5      2.4933      0.0948      2.0779     -0.9563
  -9   7  -8      0.9952      0.1000      0.6235     -1.0717
  -8   7  -1      0.2793      0.0295      0.0640     -0.3292
  -7   6  -2      3.1082      0.1026     -3.0183      0.2394
  -6   5  -3      6.9278      0.1550     -5.7823      1.3608
  -6   6   5      0.0571      0.0078     -0.0491      0.0286
  -5   3 -11      1.3913      0.1859     -1.0205     -0.8044
  -5   5   4      1.1388      0.1028      0.6800     -1.0159
  -5   6  13      1.1830      0.0795     -1.2766     -0.9297
  -4   2 -12      3.5544      0.1297      0.7910      2.8524
  -4   5  12      3.1485      0.1222     -2.4456     -2.3954
  -3   4  11      1.6829      0.1327     -1.5214      0.9669
  -2   0 -13      5.4696      0.1257     -4.1074     -4.0039
  -2   3  10      1.9256      0.0655      0.0511      1.8885
  -1  -1 -14      1.5044      0.0415      0.9103      1.3887
   0   1   8      4.5497      0.0925      2.9949      3.1503
   1  -2  -8      7.5270      0.1122     -6.9800      2.7003
   3  -3  -2     14.0980      0.1597     14.3110     -0.1256
   3  -2   6      1.8786      0.0510     -0.5961      1.3852
   4  -5 -10      3.4894      0.0986     -1.4531      3.6909
   5  -5  -3      7.6530      0.1102     -7.1294      1.6427
   6  -7 -11      0.9671      0.0723     -0.7887     -0.5384
   6  -5   4      0.8208      0.0448      0.0880     -0.6139
   7  -7  -4      0.3891      0.0122     -0.4199      0.0678
   7  -5  12      1.9647      0.1290     -1.7818     -1.8792
   8  -7   3      0.3465      0.0467     -0.0500     -0.3650
  -9   7  -8      1.3199      0.1393      0.6235     -1.0717
  -7   7   5      2.2599      0.0822      2.0779      0.9563
  -6   4 -10      4.1119      0.1291      3.3486     -2.3103
  -6   6   4      4.3095      0.1142      4.0010     -0.1509
  -5   4  -4      0.4484      0.0221     -0.1253      0.5394
  -3   1 -12      2.2562      0.1465      2.2719     -0.4106
  -3   3   2     13.3750      0.1539     14.3110      0.1256
  -2   1  -6      5.6365      0.0932      4.5406      3.0846
  -2   3   9      1.2207      0.1373      0.4320      1.0077
   0  -1  -7     10.6460      0.1372     -9.9761      2.8948
   1  -3 -14      1.2759      0.2325      0.1752     -1.4330
   1   0   7     10.6150      0.1424      9.9761      2.8948
   2  -3  -8      3.6998      0.0882      2.2983     -3.0303
   3  -5 -15      1.6284      0.2490      0.4402      2.2117
   4  -5  -9      0.2573      0.0152     -0.1873      0.1839
   4  -4  -2      7.8686      0.1131      1.8966     -6.7784
   6  -6  -3      0.0658      0.0049      0.0631      0.0159
   6  -4  12      1.5506      0.1572     -1.6734      0.7965
   7  -6   4      0.4053      0.0509     -0.3844     -0.1763
   7  -5  12      2.2380      0.1655     -1.7818     -1.8792
   8  -6  11      1.8188      0.1079      2.0836     -0.8519
  -9   7  -8      1.7736      0.1221      0.6235     -1.0717
  -8   7  -2      3.8569      0.1802      4.1204     -0.4008
  -7   6  -3      3.5142      0.1577      3.7667     -0.9616
  -7   7   4      0.3909      0.0122     -0.4199     -0.0678
  -6   4 -10      3.9817      0.1414      3.3486     -2.3103
  -5   4  -4      0.4557      0.0383     -0.1253      0.5394
  -5   6  10      1.1990      0.1351      0.0782      1.2804
  -4   4   2      7.6665      0.1086      1.8966      6.7784
  -2   0 -12      3.2151      0.1056     -2.6138     -1.2149
  -2   2   1     16.6950      0.1791    -16.4950      2.8424
  -2   3   8      4.1143      0.1049      2.2983      3.0303
  -1   3  15      2.1341      0.1165     -0.1704      2.5674
   0   1   7     10.4330      0.1331     -9.9761     -2.8948
   1  -3 -13      1.8012      0.1965      1.7066     -1.3513
   1   1  14      1.2874      0.1060      0.9103     -1.3887
   2  -1   6      5.2056      0.1002      4.5406     -3.0846
   3  -5 -14      1.0020      0.1348      0.3965     -1.0414
   3  -1  13      2.0376      0.1086     -1.7066     -1.3513
   4  -6 -14      1.1829      0.3626      1.3966      0.5814
   4  -5  -8      4.7380      0.0943     -4.4130      1.6662
   5  -5  -2      4.3018      0.1196     -4.1079     -0.8610
   5  -4   5      0.6694      0.0360     -0.3503     -0.5846
   5  -3  12      1.7321      0.1368      1.8845      0.7756
   6  -4  12      1.5222      0.1646     -1.6734      0.7965
   8  -7   4      0.5930      0.0906     -0.5556      0.0285
   8  -6  11      2.4815      0.1556      2.0836     -0.8519
   9  -8   4      0.3817      0.0450      0.1835     -0.4175
  -9   7  -8      1.5541      0.2752      0.6235     -1.0717
  -7   5  -9      0.4106      0.0728     -0.2207      0.2493
  -7   6  -3      4.3638      0.1667      3.7667     -0.9616
  -5   3 -10      1.5356      0.1644     -0.5771     -1.2960
  -5   4  -4      0.5110      0.0239     -0.1253      0.5394
  -5   6   9      0.7676      0.0993      0.0187      0.8033
  -3   1 -11      2.2776      0.1100      1.9951      1.1325
  -3   2  -5      5.9051      0.1231     -3.6505      4.8053
  -3   4   8      3.3445      0.1729      2.3737      2.0894
  -3   5  15      1.9791      0.1530      0.4402     -2.2117
  -1   3  14      1.2628      0.2317      0.1752      1.4330
   0  -2 -12      2.7435      0.1209     -2.6138     -1.2149
   3  -5 -13      2.0147      0.1570     -1.2229      1.7758
   3  -4  -7      7.2739      0.1304     -6.7161      1.9553
   3  -3  -1      2.0849      0.1226      0.1488     -1.9149
   4  -6 -13      3.2365      0.1598     -2.7312     -2.5833
   4  -2  12      2.8515      0.1213      0.7910     -2.8524
   5  -4   5      0.4932      0.0978     -0.3503     -0.5846
   7  -7  -2      2.8590      0.1170     -2.7160      0.6700
   7  -5  11      0.4025      0.2156      0.6230      0.3247
   8  -6  11      2.4357      0.1054      2.0836     -0.8519
   9  -8   4      0.4188      0.1652      0.1835     -0.4175
  -9   7  -8      1.2219      0.1179      0.6235     -1.0717
  -8   7  -3      0.3039      0.1267     -0.0500      0.3650
  -7   5  -9      0.3124      0.0732     -0.2207      0.2493
  -5   3 -10      1.4326      0.1264     -0.5771     -1.2960
  -5   6   8      1.9272      0.0877      1.6193      1.5518
  -4   6  14      1.6016      0.2263      1.3966     -0.5814
  -3   2  -5      5.8746      0.1072     -3.6505      4.8053
  -3   3   1      2.2582      0.1020      0.1488      1.9149
  -3   5  14      1.1189      0.1330      0.3965      1.0414
  -2   0 -11      4.5863      0.1264      3.8352      2.1667
  -1   3  13      2.2119      0.1187      1.7066      1.3513
   1  -2  -6      5.8704      0.1023      4.5406      3.0846
   2   0  12      2.0418      0.2130     -2.6138      1.2149
   3  -5 -12      1.4311      0.1969      1.8845     -0.7756
   4  -6 -12      1.3704      0.1385     -1.6734     -0.7965
   4  -4  -1      8.6825      0.1239      8.3977      1.2578
   4  -3   5      4.6013      0.1167      3.6825      3.1252
   5  -7 -12      2.2415      0.1943     -1.7818      1.8792
   5  -5  -1      0.8017      0.1184     -0.4501      0.8375
   5  -4   5      0.5623      0.1333     -0.3503     -0.5846
   6  -7  -7      4.0189      0.1273     -3.6961      0.9860
   6  -4  11      2.8630      0.1204     -2.7957      1.2846
   7  -5  11      0.8227      0.1094      0.6230      0.3247
   8  -6  11      2.1163      0.3019      2.0836     -0.8519
  -7   5  -9      0.5199      0.1024     -0.2207      0.2493
  -7   7   2      2.7105      0.1861     -2.7160     -0.6700
  -6   5  -4      0.5709      0.1080      0.0880      0.6139
  -4   2 -10     11.0010      0.1750    -10.5170      1.4833
  -4   4   1      8.6319      0.1252      8.3977     -1.2578
  -4   5   7      1.0071      0.1620     -0.5406     -0.6927
  -4   6  13      3.3908      0.1404     -2.7312      2.5833
  -1   2   6      5.4989      0.0991      4.5406     -3.0846
  -1   3  12      2.6346      0.1183      2.2719      0.4106
   0   2  12      3.1093      0.1864     -2.6138      1.2149
   1  -3 -11      1.8725      0.1507     -1.9951     -1.1325
   3  -5 -11      1.3791      0.2566      1.0205      0.8044
   3  -4  -6      1.4650      0.2139     -0.1806     -1.3655
   4  -5  -6      2.6184      0.1319      2.5100      1.7458
   4  -3   5      4.5591      0.1178      3.6825      3.1252
   5  -6  -6      0.5994      0.1494     -0.4885     -0.4468
   5  -4   5      0.7028      0.0889     -0.3503     -0.5846
   5  -3  11      1.1536      0.1881     -1.0205      0.8044
   6  -7  -6      0.7287      0.1374     -0.0108     -0.6699
   6  -5   5      2.8589      0.1050     -1.6988     -2.2388
   6  -4  11      3.0673      0.1616     -2.7957      1.2846
   7  -8  -6      1.2738      0.1549      1.3291      0.8970
   7  -6   5      2.1436      0.1220      1.9537      1.2946
   7  -5  11      0.8695      0.0846      0.6230      0.3247
   8  -7   5      0.3521      0.0326     -0.1478     -0.2124
   8  -6  11      2.2272      0.1275      2.0836     -0.8519
   9  -8   5      1.2908      0.0923     -0.5924     -1.1203
  -7   5  -9      0.4017      0.0851     -0.2207      0.2493
  -7   6  -4      0.6336      0.1072     -0.3844      0.1763
  -6   5  -4      0.9055      0.1749      0.0880      0.6139
  -5   5   1      0.8893      0.2197     -0.4501     -0.8375
  -4   6  12      1.9386      0.1450     -1.6734      0.7965
  -3   4   6      1.7142      0.1255     -0.1806      1.3655
  -2   0 -10      7.8057      0.1258      5.7443     -4.3105
  -1  -1 -10      5.2828      0.0957     -2.2931      5.5949
   0   2  11      4.6664      0.1057     -3.8353      2.1667
   2   0  11      4.5786      0.1143      3.8352     -2.1667
   4  -7 -15      1.1080      0.3981      0.0150      1.6614
   4  -3   5      5.0482      0.1312      3.6825      3.1252
   5  -4   5      0.6803      0.0764     -0.3503     -0.5846
   6  -5   5      2.8146      0.1753     -1.6988     -2.2388
   7  -6   5      2.2330      0.0809      1.9537      1.2946
   8  -7   5      0.2817      0.0712     -0.1478     -0.2124
   9  -8   5      1.0443      0.1690     -0.5924     -1.1203
  -8   7  -4      0.4738      0.1101     -0.5556     -0.0285
  -7   5  -9      0.3862      0.1067     -0.2207      0.2493
  -7   6  -4      0.4260      0.1700     -0.3844      0.1763
  -7   7   1      1.0144      0.1517     -1.1314      0.8860
  -6   4  -9      3.6301      0.1611      4.0770     -0.0962
  -6   7   6      0.6943      0.2004     -0.0108      0.6699
  -5   7  11      0.7101      0.0985     -0.6230     -0.3247
  -4   6  11      2.8484      0.1273      2.7956     -1.2846
  -3   5  11      1.4338      0.2147      1.0205     -0.8044
   1   0   5      8.5026      0.1252      6.5496      5.3202
   2  -3  -5      5.9174      0.0956      3.6505     -4.8053
   3  -4  -5      5.1265      0.1236     -3.6825      3.1252
   3  -3   0      7.7298      0.1423      7.8735     -0.0000
   3  -2   5      5.7510      0.1690     -3.6505     -4.8053
   4  -7 -14      0.5774      0.2323     -0.0021     -0.9590
   4  -5  -5      0.6610      0.0428      0.3503     -0.5846
   4  -4   0      7.8620      0.1059     -7.6132      0.0000
   4  -3   5      4.8525      0.1567      3.6825      3.1252
   5  -6  -5      2.6636      0.0918      1.6988     -2.2388
   5  -5   0      2.5344      0.0731     -2.9734      0.0000
   5  -4   5      0.7061      0.0506     -0.3503     -0.5846
   6  -6   0     17.4350      0.2181     16.2750      0.0000
   6  -5   5      2.5009      0.1137     -1.6988     -2.2388
  -8   7  -4      0.4496      0.1979     -0.5556     -0.0285
  -6   4  -9      4.1632      0.1796      4.0770     -0.0962
  -5   3  -9      2.0903      0.1800      0.3263      1.8270
  -4   5   5      0.6127      0.0406      0.3503      0.5846
  -4   6  10      5.3223      0.1621      3.3486      2.3103
  -3   4   5      5.3604      0.1277     -3.6825     -3.1252
  -3   5  10      1.5769      0.1933     -0.5771      1.2960
  -2   2   0     15.1540      0.1697    -15.3250      0.0000
  -2   4  10     11.5280      0.1680    -10.5170     -1.4833
  -2   5  15      2.3186      0.2655     -0.4402      2.2117
  -1   1   0      7.7933      0.1056     -8.4067      0.0000
  -1   3  10      2.3055      0.1428      0.0511      1.8885
   0   2  10      7.7322      0.1661      5.7443      4.3105
   1  -1   0      7.2685      0.1048     -8.4067     -0.0000
   2  -2   0     15.4120      0.1719    -15.3250     -0.0000
   2   0  10      7.9209      0.1598      5.7443      4.3105
   3  -5  -9      1.6109      0.2037     -0.3263     -1.8270
   3  -2   5      5.9078      0.1100     -3.6505     -4.8053
   3  -1  10      2.0625      0.1388      0.0511      1.8885
   4  -6  -9      4.8205      0.1794     -4.0770      0.0962
   4  -3   5      4.9897      0.1307      3.6825      3.1252
   4  -2  10     10.6760      0.1657    -10.5170     -1.4833
   5  -8 -13      1.3020      0.2883      0.9888     -0.9158
   5  -4   5      0.6181      0.0441     -0.3503     -0.5846
   5  -3  10      1.7884      0.1482     -0.5771      1.2960
   6  -4  10      5.3678      0.1665      3.3486      2.3103
   7  -8  -4      0.5459      0.1697     -0.5556     -0.0285
  -7   7   0      0.3321      0.0423     -0.4083      0.0000
  -6   6   0     16.9850      0.2197     16.2750      0.0000
  -5   5   0      2.5727      0.0780     -2.9734     -0.0000
  -4   4   0      8.2996      0.1110     -7.6132     -0.0000
  -3   0 -13      0.2281      0.1067     -0.1287      0.1624
  -2  -1 -13      1.8389      0.2445     -1.7066      1.3513
  -2   5  14      0.9506      0.1999      0.3965      1.0414
  -1  -2 -13      1.7881      0.1719      1.7066     -1.3513
  -1   4  14      0.9651      0.2350      0.2248      1.2091
   0  -3 -13      0.2463      0.0874      0.1287     -0.1624
   4  -5  -4      0.3453      0.2883     -0.1253      0.5394
   4  -3   5      4.4810      0.1126      3.6825      3.1252
   5  -8 -12      0.8079      0.2627      1.0776     -0.4356
   5  -7  -8      2.5206      0.1747     -3.1172      1.0430
   5  -4   5      0.6255      0.0977     -0.3503     -0.5846
   6  -8  -8      1.6337      0.1785     -0.4732     -1.6774
   6  -4  10      3.8136      0.1132      3.3486      2.3103
   7  -7   1      1.3488      0.1466      1.1314     -0.8860
   7  -5  10      2.5728      0.1187     -1.1319     -2.7345
   9  -8   6      0.3371      0.1955     -0.3422      0.0368
  -6   7   4      0.6757      0.2374     -0.3844     -0.1763
  -5   6   4      0.4476      0.2389      0.0880     -0.6139
   2  -5 -12      2.0359      0.2618      1.8845     -0.7756
   2  -4  -8     10.9640      0.1657      8.6400      6.3326
   2  -3  -4      1.6871      0.1666      0.5793      1.3527
   2   0   9      6.1574      0.1364     -6.1745     -0.3021
   4  -3   5      4.6277      0.1247      3.6825      3.1252
   6  -6   1      0.0653      0.0423     -0.0657      0.0092
   7  -8  -3      0.4339      0.1487      0.0500     -0.3650
   7  -5  10      2.7483      0.1655     -1.1319     -2.7345
   8  -7   6      1.3678      0.1467      1.3291     -0.8970
   9  -8   6      0.5104      0.3016     -0.3422      0.0368
  -5   7   8      3.3605      0.1311     -3.1172     -1.0430
  -4   6   8      2.9790      0.1185     -0.5413      2.6520
  -3   5   8      2.7056      0.1206      2.1288      1.5464
  -2  -1 -12      1.7837      0.1598      2.2719     -0.4106
  -1  -2 -12      2.0856      0.1687      2.2719     -0.4106
  -1   2   4      1.1755      0.1046      0.3897     -1.4759
   0  -2  -8      4.9386      0.1189     -0.2999     -4.9727
   0  -1  -4      1.2355      0.0820     -0.1561      1.1190
   1   2  13      2.2851      0.1355      1.7066      1.3513
   2   1  13      2.3456      0.1199     -1.7066     -1.3513
   3  -1   9      0.9810      0.1243      0.4320      1.0077
   4  -7 -11      0.8717      0.1762      1.2817      0.6046
   4  -6  -7      2.0579      0.1447      1.7937      0.8805
   4  -3   5      4.7713      0.1231      3.6825      3.1252
   5  -6  -3      6.2362      0.1375      5.7823     -1.3608
   5  -5   1      0.9105      0.0922      0.4501      0.8375
   7  -5  10      2.7214      0.1558     -1.1319     -2.7345
   8  -8   2      1.4684      0.1190      0.7753      1.4460
   8  -7   6      1.6117      0.2183      1.3291     -0.8970
  -8   7  -5      0.0000      1.0299     -0.1478      0.2124
  -7   6  -5      2.3705      0.1720      1.9537     -1.2946
  -7   7  -1      1.3079      0.1369      1.1314      0.8860
  -6   6  -1      0.0446      0.0574     -0.0657     -0.0092
  -6   7   3      4.1298      0.1516     -3.7667     -0.9616
  -5   2 -12      2.3062      0.2519      1.8845     -0.7756
  -4   1 -12      1.9493      0.2591      2.0249     -0.6785
  -2   0  -8      4.7949      0.1426     -0.2999     -4.9727
  -1   0  -4      1.0854      0.0826     -0.1561      1.1190
  -1   4  12      1.8579      0.1577      2.0249      0.6785
   0   2   8      5.0306      0.1328     -0.2999      4.9727
   1  -4 -11      1.5151      0.1271      1.5214      0.9669
   3  -7 -14      0.8951      0.1832     -0.0021     -0.9590
   3   0  13      0.2058      0.0509     -0.1287     -0.1624
   4  -4   1      8.7815      0.1435     -8.3977      1.2578
   4  -3   5      4.7292      0.1537      3.6825      3.1252
   5  -8 -10      0.7764      0.1470     -0.0829     -0.9610
   6  -8  -6      2.3558      0.1998      2.2147      1.4975
   7  -7   2      2.8098      0.2198     -2.7160     -0.6700
   7  -6   6      0.8013      0.1632     -0.0108      0.6699
   7  -5  10      2.8420      0.1735     -1.1319     -2.7345
  -9   7  -9      0.3165      0.2495      0.2325     -0.0941
  -7   6  -5      2.1444      0.1667      1.9537     -1.2946
  -6   5  -5      2.4557      0.1013     -1.6988      2.2388
  -5   2 -12      2.3032      0.2063      1.8845     -0.7756
  -5   5  -1      0.6334      0.0750      0.4501     -0.8375
  -3   1  -8      3.7862      0.1665      2.2983     -3.0303
  -3   5   7      6.4421      0.1463      6.1273      1.6529
  -3   7  15      1.6130      0.2102     -0.0150      1.6614
  -1  -2 -11      2.1704      0.1735     -1.9951     -1.1325
   1  -5 -14      0.8589      0.2298      0.7359      1.0871
   1  -3  -7      8.2990      0.1503     -7.3541      2.4424
   1   0   4      0.9911      0.1123     -0.1561     -1.1190
   1   1   8      7.4543      0.1461     -6.9800     -2.7003
   1   2  12      2.3163      0.1685      2.2719      0.4106
   3  -6 -10      3.5381      0.1201     -1.1705      3.1997
   4  -6  -6      4.1722      0.1890      3.0747      2.7625
   4  -3   5      4.9791      0.1413      3.6825      3.1252
   6  -6   2      2.6370      0.1380     -2.8736      0.7056
   7  -6   6      0.6112      0.0907     -0.0108      0.6699
   7  -5  10      2.8054      0.1548     -1.1319     -2.7345
   9  -8   7      1.8627      0.1906     -1.9823     -0.6536
  -7   6  -5      2.5122      0.1580      1.9537     -1.2946
  -6   5  -5      2.4779      0.1370     -1.6988      2.2388
  -5   7   6      1.9284      0.0928      1.6069     -0.9873
  -4   2  -8     10.7050      0.1666      8.6400      6.3326
  -4   4  -1      8.5850      0.1732     -8.3977     -1.2578
  -4   7  10      1.3743      0.1870      0.1984      1.1497
  -3   0 -11      0.7194      0.1714     -0.6386      0.3065
  -2   1  -4      1.2094      0.1494      0.3897      1.4759
  -1   3   7      8.2626      0.1593     -7.3541     -2.4424
   0  -2  -7      3.0094      0.1446     -2.8149     -0.4953
   0   3  11      0.6664      0.0731      0.6386      0.3065
   1  -4 -10      1.3708      0.1366     -0.2611     -1.6197
   2  -6 -13      3.4222      0.2150      2.7312      2.5833
   3  -5  -6      1.2067      0.2104      0.3099     -1.5342
   3   0  12      4.0248      0.1686     -2.9629     -3.0807
   4  -7  -9      0.4721      0.1490      0.2410     -0.3754
   5  -3   9      1.2904      0.2753      0.3263     -1.8270
   6  -6   2      2.9192      0.2022     -2.8736      0.7056
   7  -8  -1      0.2513      0.0642     -0.0640      0.3292
   7  -6   6      0.6622      0.1266     -0.0108      0.6699
   8  -8   3      2.3111      0.2585     -1.9922      1.5854
   8  -6  10      2.4852      0.1886      2.1712      1.4186
   9  -8   7      1.8321      0.1881     -1.9823     -0.6536
  -9   7  -9      0.3813      0.0688      0.2325     -0.0941
  -6   5  -5      3.0530      0.1232     -1.6988      2.2388
  -5   3  -8      2.5641      0.1462      2.1288     -1.5464
  -5   6   2      3.6908      0.1833     -3.6853      0.6188
  -4   1 -11      1.4373      0.1832     -1.5214     -0.9669
  -3   5   6      1.5165      0.2365      0.3099      1.5342
  -2   1  -4      1.5476      0.1014      0.3897      1.4759
  -2   5  10      1.1635      0.2048     -0.5771      1.2960
  -1   5  14      1.0031      0.1585      0.7359     -1.0871
   0  -4 -13      3.9218      0.1677     -3.3270     -3.1669
   0   2   7      2.9327      0.1869     -2.8149      0.4953
   2  -4  -6      7.6466      0.1321     -6.6295      1.3380
   3  -7 -12      1.5350      0.3816      1.3254     -0.0914
   3  -3   1      2.0003      0.1514     -0.1488     -1.9149
   3  -1   8      2.9500      0.1430      2.2983      3.0303
   4  -1  12      1.5884      0.1532      2.0249      0.6785
   5  -8  -8      1.5671      0.2460      1.4362     -0.9056
   6  -7  -1      1.2395      0.1613      1.1414      0.8530
   7  -6   6      0.6547      0.1199     -0.0108      0.6699
   8  -6  10      2.3751      0.1548      2.1712      1.4186
   9  -8   7      2.2526      0.3092     -1.9823     -0.6536
  -9   7  -9      0.3570      0.0686      0.2325     -0.0941
  -7   7  -2      3.2517      0.2081     -2.7160      0.6700
  -6   5  -5      2.9055      0.1411     -1.6988      2.2388
  -5   2 -11      1.4951      0.1233      1.0205      0.8044
  -5   3  -8      2.5751      0.1979      2.1288     -1.5464
  -4   5   2      9.2929      0.1499      8.9524      0.3814
  -4   7   9      0.6027      0.0836      0.2410      0.3754
  -3   3  -1      1.9728      0.1127     -0.1488      1.9149
  -2   0  -7      3.2302      0.1139      2.8149      0.4953
  -2   4   6      7.7311      0.1315     -6.6295     -1.3380
  -2   6  13      4.0512      0.1705      2.7312     -2.5833
   0   3  10      4.5818      0.1200     -2.0200     -4.8759
   1  -5 -12      2.7256      0.1761     -2.4456      2.3954
   1  -4  -9      1.4913      0.0945     -0.0738     -1.5549
   1  -3  -6      1.4899      0.0949     -0.5961     -1.3852
   2  -1   4      1.1600      0.1320      0.3897     -1.4759
   4  -7  -8      1.5430      0.0839      1.1849     -1.6234
   5  -5   2      4.0062      0.1277     -4.1079      0.8610
   5  -2  12      1.5876      0.1910      1.8845      0.7756
   6  -8  -4      3.4366      0.1275     -3.6872      0.2734
   6  -4   9      3.6004      0.1357      4.0770      0.0962
   7  -7   3      3.2619      0.1353     -2.9142     -0.7429
   8  -6  10      2.5716      0.1584      2.1712      1.4186
   9  -8   7      2.1163      0.1902     -1.9823     -0.6536
  -9   7  -9      0.3433      0.0671      0.2325     -0.0941
  -6   6  -2      3.0761      0.1478     -2.8736     -0.7056
  -6   7   1      1.0221      0.0715      1.1414     -0.8530
  -3   0 -10      5.8408      0.1513     -2.0200      4.8759
  -3   4   2      7.3134      0.1354     -6.7555     -0.0397
  -2   6  12      1.7909      0.1484     -1.6734      0.7965
   0  -3  -9      0.3989      0.0188     -0.2688      0.2835
   0  -2  -6      8.6811      0.1310      5.1122      7.0323
   0   4  13      4.2858      0.1612     -3.3270      3.1669
   1   2  10      1.9277      0.1831      0.0511      1.8885
   2  -7 -14      0.8645      0.4625      0.6239      0.7828
   2  -6 -11      2.2704      0.1984     -2.7957     -1.2846
   4  -8 -10      4.8866      0.2009     -5.6005      0.7925
   4  -2   8     10.4970      0.1692      8.6400     -6.3326
   6  -4   9      4.5729      0.1883      4.0770      0.0962
   7  -8   0      2.0348      0.1683      2.1077      0.0000
   8  -6  10      2.7488      0.1874      2.1712      1.4186
  -9   7  -9      0.3501      0.1098      0.2325     -0.0941
  -6   4  -8      2.3984      0.1715     -0.5413     -2.6520
  -5   5  -2      3.8531      0.1311     -4.1079     -0.8610
  -5   6   1      0.8920      0.0910     -0.4831      0.8949
  -3   1  -7      8.8921      0.1945      7.3541     -2.4424
  -3   6   8      4.4718      0.1767     -3.9042     -1.5469
  -3   7  11      1.3059      0.0800     -1.2816      0.6046
  -1  -2  -9      1.1198      0.0878     -0.4320      1.0077
  -1   5  12      3.2428      0.2022     -2.4456     -2.3954
   0   1   3     19.1620      0.2143    -18.5230     -5.1089
   0   2   6      9.8866      0.1452      5.1122     -7.0323
   1  -5 -11      0.4221      0.0957     -0.4608      0.2397
   2  -3  -2      8.3331      0.1056     -8.8102     -0.8562
   2   1  10      1.6817      0.0913      0.0511      1.8885
   3  -7 -10      1.3008      0.2618      0.1984     -1.1497
   4  -6  -4      7.0165      0.1524     -5.9985      0.4800
   4  -5  -1      0.6916      0.0433     -0.1308      1.0139
   4  -1  11      0.9815      0.2174     -1.5214      0.9669
   5  -9  -9      0.9158      0.1691     -0.3600     -1.0701
   6  -8  -3      3.0197      0.1796     -2.3275     -2.1658
   6  -7   0      0.5173      0.0482     -0.4689      0.0000
   6  -4   9      3.5901      0.1151      4.0770      0.0962
   6  -3  12      2.5384      0.2274     -2.2888     -2.0616
   8  -8   4      2.7788      0.1933     -2.9649     -0.2508
   8  -7   7      0.4676      0.0710      0.2005      0.3036
   8  -6  10      3.2689      0.2061      2.1712      1.4186
  -9   7  -9      0.2786      0.0922      0.2325     -0.0941
  -8   7  -6      1.1766      0.3111      1.3291      0.8970
  -7   4 -11      1.3138      0.1691     -1.2817     -0.6046
  -6   4  -8      2.8284      0.1860     -0.5413     -2.6520
  -5   5  -2      4.2524      0.1773     -4.1079     -0.8610
  -4   1 -10      1.6418      0.1754     -0.2611     -1.6197
  -2   3   2      8.9325      0.1350     -8.8102      0.8562
  -2   5   8      2.8051      0.1182      2.1288      1.5464
  -2   6  11      3.1249      0.1796     -2.7957      1.2846
  -2   7  14      0.8009      0.0855      0.6239     -0.7828
  -1  -1  -6      5.4191      0.0930      4.5406      3.0846
   0  -4 -11      3.5502      0.2630      3.2274      1.6337
   1  -6 -13      1.6037      0.1059      1.2766     -0.9297
   2  -6 -10      4.0526      0.1750      3.3486     -2.3103
   6  -6   3      0.0712      0.0061     -0.0631      0.0159
   8  -7   7      0.3350      0.0277      0.2005      0.3036
   8  -6  10      2.5342      0.1697      2.1712      1.4186
  -9   7  -9      0.3188      0.1640      0.2325     -0.0941
  -8   7  -6      1.6177      0.2181      1.3291      0.8970
  -7   4 -11      1.8183      0.1878     -1.2817     -0.6046
  -7   7  -3      2.7128      0.2148     -2.9142      0.7429
  -6   4  -8      2.7867      0.3201     -0.5413     -2.6520
  -6   8   3      3.1571      0.1232     -2.3275      2.1658
  -4   5   1      0.9609      0.1467     -0.1308     -1.0139
  -3   2  -4      1.4438      0.0799      0.5793      1.3527
  -3   7  10      1.2076      0.1729      0.1984      1.1497
  -3   8  13      1.1383      0.1849     -0.9888     -0.9158
  -1  -3 -11      1.7315      0.0811      1.5214      0.9669
  -1   4   8      2.7730      0.1168      2.3737      2.0894
   0  -5 -13      1.2735      0.2165     -1.3528      0.6860
   0  -3  -8      7.0673      0.1830     -5.8698      2.1775
   1  -5 -10      2.9561      0.1549     -1.4531      3.6909
   1   1   6      5.3939      0.1284      4.5406     -3.0846
   2  -7 -12      1.9415      0.0955     -1.7818      1.8792
   2  -5  -7      6.2268      0.1613     -6.1273      1.6529
   2  -2   1     17.2680      0.1936     16.4950     -2.8424
   3  -7  -9      0.3590      0.0365     -0.2410      0.3754
   3  -1   7      7.3118      0.1504      7.3541      2.4424
   4  -9 -11      0.8777      0.2079     -0.4161     -0.3932
   4  -7  -6      0.5575      0.0981     -0.4801     -0.3138
   4  -4   2      7.8289      0.1270      1.8966      6.7784
   5  -9  -8      1.4053      0.3631      1.1243     -0.6269
   5  -3   8      2.5022      0.1054      2.1288      1.5464
   5  -2  11      1.6339      0.1561      1.0205     -0.8044
   7  -8   1      0.3469      0.0513      0.0640      0.3292
   8  -7   7      0.5209      0.1243      0.2005      0.3036
  -9   7  -9      0.2886      0.0264      0.2325     -0.0941
  -8   7  -6      1.5638      0.1205      1.3291      0.8970
  -7   7  -3      2.5103      0.1483     -2.9142      0.7429
  -6   7   0      0.4570      0.1128     -0.4689     -0.0000
  -5   2 -10      1.2007      0.1283     -0.5771     -1.2960
  -5   7   3      0.9138      0.1586     -0.2648     -1.1321
  -4   0 -12      1.8629      0.1390     -2.0643     -0.9871
  -3   2  -4      1.5537      0.0319      0.5793      1.3527
  -3   5   4      0.6014      0.0213     -0.6940     -0.1779
  -2   6  10      3.1969      0.1762      3.3486      2.3103
   0   3   8      6.2250      0.1416     -5.8698     -2.1775
   1  -6 -12      0.8749      0.2222      1.4309     -0.3410
   2  -6  -9      3.5355      0.1855      4.0770     -0.0962
   2  -2   1     18.5860      0.2132     16.4950     -2.8424
   2   1   9      0.9298      0.1330      0.4320      1.0077
   3  -8 -11      0.8850      0.1956      0.9361      0.5133
   3  -6  -6      3.0052      0.1618      2.2376      1.6362
   3  -4  -1      2.5647      0.0462      1.6088      2.2330
   4  -8  -8      3.9606      0.2422      3.9630      2.6051
   4  -6  -3      5.7860      0.1324      3.7749      4.1094
   5  -8  -5      1.7308      0.1508     -1.3881      1.3463
   5  -3   8      2.8087      0.2650      2.1288      1.5464
   6  -5   6      0.5203      0.0638     -0.4885      0.4468
   8  -7   7      0.3365      0.0383      0.2005      0.3036
  -9   7  -9      0.1854      0.0670      0.2325     -0.0941
  -8   5 -11      0.6715      0.1637      0.9361      0.5133
  -5   4  -5      0.6752      0.0586     -0.3503      0.5846
  -4   4  -2      6.8882      0.1246      1.8966     -6.7784
  -3   2  -4      1.4478      0.0648      0.5793      1.3527
  -3   4   1      2.5254      0.0794      1.6088     -2.2330
  -2   0  -6      8.2940      0.1446      5.1122      7.0323
  -2   2  -1     16.7350      0.1936     16.4950      2.8424
  -2   7  12      2.4978      0.1093     -1.7818     -1.8792
  -1   0  -3     19.6270      0.2281     18.5230     -5.1089
  -1   2   2     25.0240      0.2882     22.4830      0.1188
   0  -5 -12      1.0840      0.2486      1.6293     -0.0742
   0   5  13      1.6570      0.0925     -1.3528     -0.6860
   2  -7 -11      0.6091      0.0947      0.6230     -0.3247
   3  -7  -8      1.2911      0.2033      1.1849     -1.6234
   3   1  12      1.8265      0.1930      2.0249      0.6785
   4  -7  -5      2.0175      0.1710      1.1871     -2.2454
   4  -1  10      1.3453      0.1979     -0.2611      1.6197
   5  -7  -2      5.2336      0.1071      5.5549     -0.2385
   5  -3   8      2.2411      0.0887      2.1288      1.5464
   6  -7   1      1.4330      0.1310     -1.1414      0.8530
   6  -5   6      0.5692      0.0408     -0.4885      0.4468
   7  -7   4      0.4023      0.1028     -0.4199     -0.0678
   9  -8   8      0.9433      0.1124      0.8391      0.8416
  -8   5 -11      1.0515      0.0866      0.9361      0.5133
  -7   6  -6      0.6624      0.0484     -0.0108     -0.6699
  -7   8  -1      0.3092      0.0589      0.0640     -0.3292
  -6   6  -3      0.0758      0.0045     -0.0631     -0.0159
  -5   4  -5      0.6682      0.0283     -0.3503      0.5846
  -3  -1 -11      2.3190      0.2490     -1.5214     -0.9669
  -3   2  -4      1.5193      0.0354      0.5793      1.3527
  -3   8  11      1.2313      0.1684      0.9361     -0.5133
  -1  -4 -12      2.6430      0.1789     -2.4456      2.3954
  -1   6  12      0.9762      0.1652      1.4309      0.3410
   0  -3  -7      1.3266      0.1479     -0.8588      1.0318
   1  -6 -11      1.4255      0.1676     -1.3274     -0.6951
   1   0   3     19.5670      0.2297     18.5230      5.1089
   1   2   8      3.9097      0.0829      2.2983      3.0303
   2   0   6      9.0773      0.1421      5.1122     -7.0323
   3  -5  -3      7.3534      0.1500      6.3374     -1.8021
   4  -5   0      4.8049      0.1513      4.8444     -0.0000
   5  -8  -4      0.3353      0.0614     -0.1938      0.2945
   5  -5   3      7.0597      0.1438      7.1294      1.6427
   6  -8  -1      3.9952      0.3241      4.1912      0.3686
   6  -5   6      0.4713      0.0850     -0.4885      0.4468
   7  -8   2      3.9152      0.2090      4.1204      0.4008
   8  -8   5      5.0143      0.1346      5.8223      0.7714
   9  -8   8      0.8120      0.0591      0.8391      0.8416
  -8   5 -11      1.3505      0.2090      0.9361      0.5133
  -7   6  -6      0.5803      0.1580     -0.0108     -0.6699
  -6   3 -10      3.0772      0.1473     -1.1705      3.1997
  -5   4  -5      0.4396      0.0987     -0.3503      0.5846
  -5   7   2      6.1845      0.1917      5.5549      0.2385
  -4   1  -9      1.7996      0.1313      0.0738      1.5549
  -3   5   3      6.5360      0.1312      6.3374      1.8021
  -2  -2 -10     10.5040      0.1902    -10.5170      1.4833
  -2   5   6      1.6145      0.1095      0.3099      1.5342
   0  -5 -11      1.5779      0.1291      1.5420      0.7585
   0   3   7      1.0968      0.0903     -0.8588     -1.0318
   0   5  12      1.7161      0.1527      1.6293      0.0742
   1   3  10      1.6457      0.1276     -0.2611      1.6197
   2  -8 -12      0.9940      0.2274     -1.1760     -0.5760
   3  -7  -7      3.5680      0.1392     -3.3874      1.2397
   4  -6  -2      4.7013      0.1730      1.3756     -4.0396
   4   0  12      1.4844      0.3582     -2.0643      0.9871
   6  -5   6      0.7073      0.0520     -0.4885      0.4468
   7  -5   9      0.3634      0.0894     -0.2207     -0.2493
  -7   6  -6      0.8281      0.1895     -0.0108     -0.6699
  -6   7  -1      1.4118      0.0871     -1.1414     -0.8530
  -5   4  -5      0.5312      0.0850     -0.3503      0.5846
  -5   8   4      0.2348      0.2133     -0.1938     -0.2945
  -4   5   0      5.4663      0.1698      4.8444      0.0000
  -2   6   8      2.6872      0.2685     -0.5413      2.6520
  -1   6  11      1.5766      0.4318     -1.3274      0.6951
   1  -7 -12      0.9274      0.2552      1.2321     -0.5622
   1  -6 -10      0.8680      0.1529      0.0782     -1.2804
   1  -5  -8      4.7476      0.1552     -4.4130      1.6662
   1   4  12      3.2501      0.1510     -2.4456     -2.3954
   2  -3  -1      2.4842      0.1068     -0.4321     -2.3860
   2   1   8      3.6358      0.1626      2.2983      3.0303
   3   1  11      1.2233      0.2507     -1.5214      0.9669
   4  -8  -6      3.9676      0.2481     -3.6570      0.3719
   4  -7  -4      0.6853      0.2060      0.4467      0.7614
   5  -6   1      0.8772      0.2006      0.4831     -0.8949
   5  -2  10      1.2576      0.1134     -0.5771      1.2960
   6  -5   6      0.6602      0.1078     -0.4885      0.4468
   7  -5   9      0.2754      0.0994     -0.2207     -0.2493
  -7   6  -6      0.5735      0.1673     -0.0108     -0.6699
  -7   7  -4      0.5050      0.1647     -0.4199      0.0678
  -6   8   1      3.9742      0.1363      4.1912     -0.3686
  -5   4  -5      0.6014      0.0746     -0.3503      0.5846
  -4   6   2      4.9265      0.1609      1.3756      4.0396
  -3  -2 -12      1.8272      0.2834      1.8845     -0.7756
  -3  -1 -10      1.5421      0.1339     -0.2611     -1.6197
  -3   0  -8      6.9707      0.1926     -5.8698      2.1775
  -3   1  -6      1.2378      0.0867     -0.5961     -1.3852
  -3   7   7      3.7505      0.2169     -3.3874     -1.2397
  -2   8  12      1.0624      0.4119     -1.1760      0.5760
   0   5  11      1.2149      0.2695      1.5420     -0.7585
   2  -8 -11      1.3958      0.2162      2.0836      0.8519
   2  -7  -9      0.2554      0.0524     -0.2207      0.2493
   2  -6  -7      1.9074      0.1467     -1.7937     -0.8805
   2  -5  -5      4.8528      0.2359     -3.7179      2.1180
   2   2  10     10.6750      0.1849    -10.5170     -1.4833
   3  -2   4      1.3783      0.0868      0.5793     -1.3527
   4  -1   9      1.2515      0.1440      0.0738     -1.5549
   5  -9  -5      1.8268      0.3612      1.6344     -0.8102
   5  -8  -3      3.7120      0.1979     -3.7546      0.8795
   6  -6   4      3.6100      0.2079      4.0010     -0.1509
   6  -5   6      0.5805      0.2191     -0.4885      0.4468
   7  -5   9      0.2301      0.1318     -0.2207     -0.2493
  -7   8  -2      3.5671      0.2075      4.1204     -0.4008
  -5   1 -11      0.5286      0.0700      0.4608     -0.2397
  -5   2  -9      1.9477      0.1833     -0.3263     -1.8270
  -5   3  -7      5.8695      0.1524     -6.1273      1.6529
  -5   4  -5      0.5280      0.1513     -0.3503      0.5846
  -5   5  -3      7.2637      0.1947      7.1294     -1.6427
  -5   6  -1      0.4792      0.2107      0.4831      0.8949
  -4   8   6      3.6370      0.1916     -3.6570     -0.3719
  -2  -3 -11      1.0906      0.0686     -1.0205     -0.8044
  -2   5   5      3.9405      0.1195     -3.7179     -2.1180
  -1   6  10      1.5800      0.1987      0.0782      1.2804
  -1   7  12      1.2313      0.2751      1.2321      0.5622
   0  -3  -6      4.6172      0.1746      3.5307      2.3579
   0  -2  -4     14.3290      0.1868    -14.7950      1.2359
   0  -1  -2     17.8580      0.2181    -16.1090      1.1051
   1  -7 -11      0.6038      0.2125      0.7887      0.5384
   1   3   9      1.5146      0.1409     -0.0738      1.5549
   3  -7  -6      0.3595      0.0375     -0.4801     -0.3138
   3  -6  -4      0.4796      0.0491     -0.4698      0.2850
   3  -5  -2      5.9480      0.2091     -5.5909      0.9243
   3  -4   0      2.2055      0.0917     -2.3552      0.0000
   3  -3   2     14.3470      0.1910     14.3110      0.1255
   3  -2   4      1.5061      0.0743      0.5793     -1.3527
   4   0  11      4.3692      0.2006     -3.2274      1.6337
   6  -7   2      3.0303      0.2233     -3.0183     -0.2394
   7  -5   9      0.2448      0.0619     -0.2207     -0.2493
   7  -4  11      1.2201      0.1393     -1.2817      0.6046
  -7   4 -10      0.9255      0.1136      0.1984     -1.1497
  -5   3  -7      5.8212      0.1346     -6.1273      1.6529
  -5   4  -5      0.6611      0.0550     -0.3503      0.5846
  -5   8   3      3.4856      0.2158     -3.7546     -0.8795
  -2  -1  -7      7.3230      0.1551      7.3541     -2.4424
  -2   8  11      1.7956      0.2379      2.0836     -0.8519
  -1  -5 -12      1.7463      0.1792      1.4309     -0.3410
   0   2   4     15.7730      0.2042    -14.7950     -1.2359
   0   3   6      4.4309      0.1393      3.5307     -2.3579
   0   4   8      3.8498      0.2102     -0.4780      3.4956
   1  -5  -7      0.9613      0.0637      0.5406     -0.6927
   2  -8 -10      3.1040      0.2499      2.1711     -1.4186
   3  -3   2     14.6820      0.2152     14.3110      0.1255
   3  -2   4      1.5960      0.0692      0.5793     -1.3527
   3  -1   6      1.5194      0.1531     -0.5961      1.3852
   3   0   8      6.0032      0.1541     -5.8698     -2.1775
   3   1  10      1.4278      0.1088     -0.2611      1.6197
   4  -7  -3      5.1763      0.1368      5.3241     -1.1755
   7  -8   3      0.4845      0.0608     -0.0500     -0.3650
   7  -7   5      1.8908      0.2875     -2.0779     -0.9563
   7  -6   7      3.3298      0.2170      3.6961      0.9860
   7  -5   9      0.5166      0.0497     -0.2207     -0.2493
   7  -4  11      0.7781      0.2681     -1.2817      0.6046
  -7   5  -8      2.9169      0.2076     -3.1172      1.0430
  -6   2 -11      2.1672      0.1111      2.7956      1.2846
  -6   8   0      3.3799      0.2012     -3.3920     -0.0000
  -5   4  -5      0.7214      0.0725     -0.3503      0.5846
  -4   1  -8      3.2015      0.1006      2.3737     -2.0894
  -3  -2 -11      1.0850      0.1949      1.0205      0.8044
  -2   0  -5     34.8700      0.4211    -26.2480      4.3639
  -1   4   5      4.2477      0.1372      3.6825      3.1252
  -1   5   7      0.8563      0.0691      0.5406      0.6927
  -1   6   9      0.6857      0.0913     -0.0187     -0.8033
  -1   7  11      0.6782      0.1546      0.7887     -0.5384
   0  -5  -9      0.5172      0.1036      0.4295     -0.3311
   1  -7 -10      0.9053      0.2518     -0.3175     -0.9215
   1  -3  -3     12.7640      0.1928    -13.0060      3.3768
   2  -9 -11      0.4835      0.3313      0.8539      0.3478
   2   1   7      7.0546      0.1347      7.3541      2.4424
   2   3  11      0.9290      0.0816     -1.0205      0.8044
   4  -5   1      1.0951      0.1637      0.1308      1.0139
   6  -4   8      1.7600      0.1842     -0.5413      2.6520
   6  -3  10      3.0548      0.2417     -1.1705     -3.1997
   7  -7   5      2.2153      0.2346     -2.0779     -0.9563
   7  -6   7      2.9124      0.1835      3.6961      0.9860
  -8   7  -7      0.2918      0.2011      0.2005     -0.3036
  -7   5  -8      3.2193      0.1527     -3.1172      1.0430
  -6   2 -11      2.2974      0.1433      2.7956      1.2846
  -4   1  -8      2.4386      0.2020      2.3737     -2.0894
  -4   6   1      6.8970      0.1865     -6.2523      0.6601
  -3  -1  -9      0.9842      0.3528      0.0738      1.5549
  -3   3  -2     15.3360      0.2293     14.3110     -0.1255
  -2  -3 -10      1.6071      0.2642     -0.5771     -1.2960
  -2   6   6      4.5064      0.2319      3.0747     -2.7625
  -2   7   8      3.5779      0.2239     -3.1172     -1.0430
  -1  -5 -11      1.1661      0.2303     -1.3274     -0.6951
  -1  -2  -6      1.1079      0.2002     -0.5961     -1.3852
   0  -4  -7      2.1166      0.1728      2.1967      0.7858
   1  -6  -8      2.1515      0.4152      1.6193     -1.5518
   1   3   8      3.3175      0.0937      2.3737      2.0894
   1   4  10      2.8278      0.2783     -1.4531     -3.6909
   1   5  12      1.2657      0.3609      1.4309      0.3410
   2  -8  -9      3.4099      0.3204     -2.9108     -0.0210
   4  -8  -4      3.5774      0.2834      3.5009      0.1710
   5  -1  11      0.3712      0.2279      0.4608      0.2397
   6  -8   1      3.9251      0.1907     -4.1912      0.3686
   6  -4   8      1.6674      0.2911     -0.5413      2.6520
   6  -3  10      2.6048      0.1880     -1.1705     -3.1997
   7  -6   7      3.0834      0.2160      3.6961      0.9860
   8  -8   6      1.9527      0.2098      1.8830     -1.2248
  -8   7  -7      0.4842      0.1986      0.2005     -0.3036
  -7   5  -8      3.6933      0.2344     -3.1172      1.0430
  -6   6  -4      4.0007      0.2612      4.0010      0.1509
  -5   1 -10      4.1931      0.2051     -1.4531      3.6909
  -5   4  -5      0.7952      0.2261     -0.3503      0.5846
  -5   8   2      2.6569      0.2739     -2.6115      0.2358
  -4  -1 -11      0.9776      0.5723      0.4608     -0.2397
  -4   5  -1      0.7050      0.1988      0.1308     -1.0139
  -3   7   5      2.3805      0.3009     -1.1871     -2.2454
  -1  -4  -9      0.1774      0.1459      0.1873     -0.1839
  -1   7  10      0.7542      0.2068     -0.3175      0.9215
  -1   8  12      2.1958      0.2697     -1.5344     -1.2760
   0  -6 -10      6.3823      0.2298     -6.7464      0.9603
   0   4   7      3.2519      0.1644      2.1967     -0.7858
   1  -5  -6      2.9031      0.1182      2.5100      1.7458
   1   2   6      1.6524      0.4189     -0.5961      1.3852
   2  -9 -10      0.6955      0.2913      0.1701     -0.7432
   3   2  11      1.7297      0.5128      1.0205     -0.8044
   4   0  10      5.2636      0.5990      4.2762      3.0605
   5  -9  -3      2.4406      0.2427      2.4441     -0.6026
   5  -6   2      3.6050      0.1995     -3.6853      0.6188
   5  -2   9      1.0615      0.5189     -0.3263      1.8270
   6  -4   8      2.6126      0.1506     -0.5413      2.6520
   7  -6   7      3.9661      0.2067      3.6961      0.9860
   8  -8   6      1.8370      0.3099      1.8830     -1.2248
  -8   7  -7      0.4924      0.3478      0.2005     -0.3036
  -7   5  -8      2.7432      0.1480     -3.1172      1.0430
  -7   8  -3      0.3215      0.5279     -0.0500      0.3650
  -6   6  -4      4.4585      0.2471      4.0010      0.1509
  -5   7   0      2.9418      0.1306      2.8982      0.0000
  -4   2  -6      7.0985      0.1813     -6.6295      1.3380
  -4   8   4      2.3164      0.2493      3.5009     -0.1710
  -3   0  -7      1.7561      0.4289      0.8588     -1.0318
  -2  -4 -11      2.5858      0.2306     -2.7957     -1.2846
  -2   8   9      2.4569      0.2423     -2.9108      0.0210
  -1  -1  -4      1.8997      0.1883      0.3897      1.4759
  -1   5   6      2.6301      0.1137      2.5100     -1.7458
   0  -7 -11      0.5861      0.2961     -0.4298     -0.4575
   0  -5  -8      1.6868      0.2998      1.3417     -2.1452
   0   3   5      1.1391      0.2006      0.5340      0.9936
   1   5  11      1.1548      0.2168     -1.3274      0.6951
   2  -8  -8      0.9043      0.2384     -0.4732     -1.6774
   2  -6  -5     13.3180      0.2329     11.6870     -1.8050
   2   3  10      1.4454      0.2971     -0.5771      1.2960
   3  -5  -1      2.6198      0.2705     -1.9926     -2.0677
   3   1   9      1.3988      0.3506      0.0738     -1.5549
   4  -9  -5      0.7316      0.2675     -1.6344      0.8102
   4  -4   3      8.4847      0.1793      5.2940     -6.4974
   4  -1   8      2.9967      0.2162      2.3737      2.0894
   5  -8  -1      1.2649      0.4690      0.8220      0.6016
   6  -7   3      3.4509      0.1985      3.7667      0.9616
   7  -6   7      3.4309      0.2475      3.6961      0.9860
  -8   7  -7      0.2248      0.4094      0.2005     -0.3036
  -7   5  -8      3.5232      0.3686     -3.1172      1.0430
  -6   8  -1      3.2533      0.2757     -4.1912     -0.3686
  -4   0  -9      5.1037      0.2176      4.9241     -0.1440
  -4   2  -6      6.6869      0.1599     -6.6295      1.3380
  -4   7   2      2.6479      0.2656     -3.0640      0.6984
  -3   8   6      0.4758      0.1241     -0.2885      0.3332
  -2   6   5     12.1190      0.2296     11.6870      1.8050
   2  -9  -9      0.2367      0.0673      0.2325     -0.0941
   2   2   8     10.6570      0.2535      8.6400     -6.3326
   4  -6   0      5.8495      0.2194     -5.5037     -0.0000
   5  -3   7      6.7034      0.2300     -6.1273     -1.6529
   6  -9   0      1.5401      0.2620      1.8429      0.0000
   7  -8   4      0.4875      0.0643     -0.5556      0.0285
   8  -7   8      1.7940      0.1906     -2.3576     -0.9006
  -7   5  -8      3.7421      0.2324     -3.1172      1.0430
  -7   7  -5      1.8693      0.2586     -2.0779      0.9563
  -5   0 -11      1.4510      0.3144     -1.5420     -0.7585
  -5   2  -8      1.9422      0.1515      2.1288     -1.5464
  -5   8   1      0.3972      0.2772      0.8220     -0.6016
  -3   7   4      1.2011      0.2210      0.4467     -0.7614
  -2   3   0      5.0857      0.1490     -5.3294     -0.0000
  -1  -4  -8      4.7630      0.2695     -4.4130      1.6662
  -1   6   7      3.4671      0.1940     -4.1368     -1.3246
   0  -7 -10      0.4519      0.3805     -0.4933     -0.7072
   0   2   3     18.9380      0.2521     -9.6915     12.4800
   0   7  11      0.3270      0.0872     -0.4298      0.4575
   1  -5  -5      0.7652      0.1257     -0.3503      0.5845
   1   5  10      1.0038      0.1522      0.0782      1.2804
   2  -8  -7      1.1897      0.2198      1.3700      0.7844
   3  -6  -2      7.3963      0.2184      7.6640     -0.5296
   3   2  10      1.0806      0.2649     -0.5771      1.2960
   4  -9  -4      0.0294      0.3961     -0.3319      0.0865
   5  -7   1      0.9114      0.3180     -0.1182     -1.0699
   5  -5   4      1.0363      0.3407      0.6800     -1.0159
   5  -3   7      5.4263      0.1830     -6.1273     -1.6529
   5  -1  10      2.7452      0.1481     -1.4531     -3.6909
   8  -7   8      1.5829      0.2390     -2.3576     -0.9006
   8  -5  11      0.9124      0.2005      0.9361     -0.5133
   9  -8   9      0.0000      1.7877      0.0127     -0.3616
