# Supplementary material for: Crystal structures of two new high-pressure oxynitrides with composition SnGe4N4O4, from single-crystal electron diffraction
Source: Acta Crystallogr B Struct Sci Cryst Eng Mater. 2024 May 8;80(Pt 3):182–92. doi: 10.1107/S2052520624002683 (PMC11157342; doi:10.1107/S2052520624002683)
Supplement: Supplementary file 3 [file b-80-00182-Cr2_HH266sup3.hkl]

#
# h,k,l, Fo, sigma(Fo), Ac and Bc
#
data_Cr2_HH266
_shelx_title                             '   '
_shelx_refln_list_code                   3
_shelx_F_calc_maximum                    113.24
_exptl_crystal_F_000                     113.24
_reflns_d_resolution_high                0.4479

loop_
 _symmetry_equiv_pos_as_xyz
 'x, y, z'
 '-y, x-y, z'
 '-x+y, -x, z'
 '-x, -y, z+1/2'
 'y, -x+y, z+1/2'
 'x-y, x, z+1/2'
 '-y, -x, z'
 '-x+y, y, z'
 'x, x-y, z'
 'y, x, z+1/2'
 'x-y, -y, z+1/2'
 '-x, -x+y, z+1/2'

_cell_length_a                           5.839
_cell_length_b                           5.839
_cell_length_c                           9.365
_cell_angle_alpha                        90
_cell_angle_beta                         90
_cell_angle_gamma                        120

_shelx_F_squared_multiplier              1.000

loop_
 _refln_index_h
 _refln_index_k
 _refln_index_l
 _refln_F_meas
 _refln_F_sigma
 _refln_A_calc
 _refln_B_calc
   0   0   0    113.2400      0.0000    113.2400      0.0000
  -7   8   1      0.6759      0.2765     -0.0733     -0.3410
  -6   6  -4      3.1283      0.2967      4.2713      0.5750
  -5   4  -9      0.2909      0.0656      0.2460     -0.2173
  -4   4  -3      8.2349      0.1738      5.3352      6.3251
  -4   5   3      1.2994      0.1671      0.2421      1.2101
  -4   6   9      4.3186      0.1705     -4.5249      0.3589
  -3   1 -13      2.7911      0.1851     -2.0692      1.6934
  -3   5  10      1.4188      0.1567     -0.5638      1.0199
   0  -2 -11      4.6083      0.1616     -4.3845     -1.7459
   0   1   6      2.9724      0.1069      0.3044      2.9746
   0   2  12      4.0105      0.2368     -2.6636      0.8840
   1  -3 -10      2.6181      0.1509     -0.0585     -1.7859
   2  -3  -4      1.7619      0.0689      1.2136      1.3384
   5  -7  -7      0.9433      0.2295      0.3088     -1.0571
  -7   8   1      0.4883      0.0655     -0.0733     -0.3410
  -6   5  -9      0.6332      0.0769     -0.0246      0.4649
  -6   6  -4      4.6300      0.1830      4.2713      0.5750
  -5   6   2      2.9701      0.1993     -3.7458      0.8337
  -4   3  -8      2.8051      0.1226      2.4377     -2.3257
  -4   6   8      3.0372      0.1894     -0.6455      2.7975
  -3   5   9      1.5565      0.1623     -0.7279      1.2652
  -2   3   4      1.6015      0.1516      1.2136     -1.3384
  -1   0  -6      2.1794      0.1466      0.3044     -2.9746
   0  -2 -10      8.2956      0.2106      5.8004     -4.0447
   0   2  11      5.4864      0.1724     -4.3845      1.7459
   1   1  12      4.9409      0.1141     -3.4502     -2.9824
   2   0  13      5.7006      0.1622     -4.6145      4.3718
   3  -5  -8      3.2068      0.1572      2.3256     -1.6552
   3  -2   8      3.6664      0.1621      2.3849      3.1759
   4  -6  -7      1.8565      0.0713      2.1130      0.7019
   4  -5  -2      9.5641      0.1833      8.7421     -0.0540
   4  -3   9      1.3301      0.1493     -0.3626      1.0695
   5  -7  -6      2.3175      0.1411      1.7956      1.4815
   5  -6  -1      1.1099      0.1809     -0.5398     -0.9623
   5  -4  10      3.2623      0.2096     -1.4903     -3.6817
   6  -7   0      0.6280      0.0344     -0.6813      0.0000
   6  -6   5      0.0460      0.0215     -0.0293     -0.0346
   7  -8   1      0.3668      0.0584      0.0733      0.3410
  -6   5  -9      0.5784      0.0416     -0.0246      0.4649
  -6   6  -4      4.7157      0.2096      4.2713      0.5750
  -6   7   1      1.6616      0.1141      1.3520     -1.0859
  -5   7   7      0.8976      0.1484      0.3088      1.0571
  -3   2  -7      7.8049      0.1907     -7.1107      1.9911
  -3   4   3      7.8331      0.1737     -8.8044     -2.5651
  -2   0 -11      5.4089      0.2079      4.3845      1.7459
   1  -3  -9      0.8661      0.0568     -0.4411      0.7308
   1   0   6      2.7872      0.1402      0.3044      2.9746
   2  -4  -8     12.2120      0.1988      8.7475      6.3324
   2   0  12      2.0989      0.2348     -2.6636      0.8840
   3  -1  13      2.1500      0.1378     -2.0692     -1.6934
   5  -6  -1      0.8435      0.0630     -0.5398     -0.9623
   5  -5   4      0.9178      0.4495      1.1675     -0.8241
   6  -7   0      0.7213      0.0483     -0.6813      0.0000
   6  -6   5      0.0768      0.0192     -0.0293     -0.0346
   7  -8   1      0.5189      0.0922      0.0733      0.3410
  -6   6  -4      4.5576      0.2490      4.2713      0.5750
  -6   7   1      1.0161      0.2723      1.3520     -1.0859
  -5   4  -8      3.8171      0.1458     -4.7006      1.8823
  -4   5   2      8.5020      0.1835      8.7421      0.0540
  -4   6   7      2.4546      0.1355      2.1130     -0.7019
  -3   1 -11      3.1008      0.1302      2.0884      1.6827
  -3   3  -2     15.1670      0.2127     13.9200     -0.1430
  -2   1  -6      5.1093      0.1206      4.3290      3.2955
  -1   3   9      1.0729      0.0586     -0.4411     -0.7308
   0  -2  -9      6.7578      0.1869      6.3833      0.3230
   0   2  10      7.3856      0.2693      5.8004      4.0447
   1  -2  -4      1.7865      0.0405     -0.2815      1.5160
   3  -5  -7      6.0379      0.1778      6.1728     -1.4834
   3  -2   7      6.9770      0.1703     -7.1107     -1.9911
   3  -1  12      2.0978      0.2331      2.5905      0.1774
   4  -6  -6      3.1594      0.2678      3.3542      2.4967
   4  -4   3      7.7823      0.2382      5.3352     -6.3251
   4  -3   8      2.9684      0.1826      2.4377      2.3257
   5  -5   4      0.2860      1.0766      1.1675     -0.8241
   5  -4   9      0.4209      0.0382      0.2460      0.2173
   6  -7   0      0.4305      0.0655     -0.6813      0.0000
   6  -6   5      0.0436      0.0086     -0.0293     -0.0346
   7  -8   1      0.6691      0.1293      0.0733      0.3410
  -7   7  -4      0.6677      0.0431     -0.5862     -0.0598
  -7   8   0      3.4165      0.2914      2.4482      0.0000
  -6   5  -8      2.4335      0.1939      1.5932     -1.8403
  -5   5  -3      6.2944      0.1817      7.3587     -1.7360
  -5   7   6      1.7143      0.1807      1.7956     -1.4815
  -4   5   2      9.0030      0.2105      8.7421      0.0540
  -3   3  -2     14.4980      0.2194     13.9200     -0.1430
  -3   5   7      5.9338      0.1835      6.1728      1.4834
  -1   0  -5      7.7903      0.1404      6.2967     -4.8872
   0   2   9      6.0417      0.1977      6.3833     -0.3230
   1  -4 -12      1.8376      0.3614      2.1539     -0.4226
   1   1  10      6.5684      0.1881     -2.2485     -5.3753
   2  -5 -11      2.2150      0.1750     -1.4019     -1.4594
   2  -3  -3     14.2670      0.2142     13.0450     -3.2962
   2  -1   6      5.5982      0.1517      4.3290     -3.2955
   4  -4   3      8.7177      0.2665      5.3352     -6.3251
   4  -2  12      2.4606      0.1662      1.3090     -2.7158
   5  -7  -5      1.0218      0.0929     -0.1361      0.7513
   6  -8  -4      2.7140      0.2020     -3.9055      0.0865
   6  -5   9      0.4175      0.0247     -0.0246     -0.4649
   7  -8   1      0.4190      0.0819      0.0733      0.3410
  -7   7  -4      0.5347      0.0554     -0.5862     -0.0598
  -7   8   0      2.1049      0.2138      2.4482      0.0000
  -5   3 -11      2.7837      0.2967     -1.4019     -1.4594
  -5   4  -7      0.6315      0.1051      0.2505     -0.8718
  -5   5  -3      6.4210      0.1693      7.3587     -1.7360
  -5   6   1      0.8651      0.0524     -0.5398      0.9623
  -4   6   6      3.7163      0.1563      3.3542     -2.4967
  -3   1 -10      2.2540      0.2026     -0.0585     -1.7859
  -3   2  -6      1.4527      0.1113     -0.5425     -1.4264
  -2  -1 -13      2.3394      0.2292     -2.0692      1.6934
  -2   3   3     16.0000      0.2590     13.0450      3.2962
  -1   3   8      4.1890      0.1812      2.3849      3.1759
   0  -3 -12      4.0178      0.1377     -3.0807      2.6888
   0  -2  -8      5.0824      0.1732     -0.5447     -5.2501
   1   0   5      8.2190      0.1451      6.2967      4.8872
   2   0  10      7.2712      0.2027      5.8004      4.0447
   3  -6 -10      3.2339      0.1404     -1.4106      3.2865
   3  -5  -6      0.9025      0.3377      0.4471     -2.0234
   3  -4  -2      7.3779      0.1921     -6.5296     -0.0444
   4  -3   7      6.4993      0.2507      6.6082      1.5384
   5  -4   8      4.3812      0.1578     -4.7006     -1.8823
   7  -8   1      0.4036      0.0761      0.0733      0.3410
  -7   7  -4      0.5808      0.0499     -0.5862     -0.0598
  -7   8   0      2.2965      0.1994      2.4482      0.0000
  -5   5  -3      7.6903      0.2038      7.3587     -1.7360
  -5   6   1      1.4937      0.0953     -0.5398      0.9623
  -5   7   5      1.2856      0.2236     -0.1361     -0.7513
  -4   2 -10     13.3230      0.2423    -11.1490      1.4041
  -2   0  -9      5.4865      0.2313     -6.3833     -0.3230
  -2   5  11      2.2432      0.3023     -1.4019      1.4594
  -1  -2 -12      1.7715      0.3332      2.5905     -0.1774
   0   1   4      1.4380      0.0544      0.0083     -1.2107
   0   2   8      5.9463      0.2256     -0.5447      5.2501
   1  -3  -7      6.8131      0.1656     -7.1107      1.9911
   1   2  13      2.9325      0.1701      2.0692      1.6934
   2  -5 -10      1.3579      0.1414     -0.5638     -1.0199
   3  -3   2     14.1450      0.2088     13.9200      0.1430
   3  -2   6      1.4608      0.1026     -0.5425      1.4264
   3  -1  10      1.5897      0.0854     -0.0585      1.7859
   4  -6  -5     11.3560      0.2480    -11.8430      1.6900
   4  -5  -1      1.0706      0.1514     -0.2977      1.1235
   5  -7  -4      0.4215      0.1164     -0.1298      0.6503
   7  -8   1      0.6855      0.1509      0.0733      0.3410
   7  -7   5      1.6267      0.0696     -1.9909     -0.9832
  -7   7  -4      0.6639      0.0900     -0.5862     -0.0598
  -6   7   0      1.0167      0.1545     -0.6813      0.0000
  -6   8   4      3.4050      0.1372     -3.9055     -0.0865
  -5   5  -3      6.4744      0.1837      7.3587     -1.7360
  -4   3  -6      1.3672      0.1496     -0.0013     -1.5986
  -4   6   5     17.0350      0.3203    -11.8430     -1.6900
  -3   1  -9      1.3918      0.0916      0.4411     -0.7308
  -2  -1 -12      2.3929      0.2226      2.5905     -0.1774
  -1   3   7      6.4039      0.2133     -7.1107     -1.9911
  -1   4  11      1.8726      0.2465      1.7337     -1.4799
   1  -4 -10      1.2822      0.1191     -0.3043     -1.4551
   2   0   9      6.7569      0.2580     -6.3833      0.3230
   2   1  13      2.8287      0.2106     -2.0692     -1.6934
   3  -5  -5      4.0801      0.1645      3.6783     -2.0916
   3  -3   2     14.3250      0.2112     13.9200      0.1430
   4  -7  -8      1.1730      0.3987      1.2631     -1.7936
   5  -6   0      1.1165      0.1322     -1.7114     -0.0000
   6  -8  -3      2.9797      0.3609     -2.3773     -2.2583
   6  -5   8      1.6344      0.2393      1.5932      1.8403
   7  -7   5      1.5424      0.1102     -1.9909     -0.9832
  -7   7  -4      0.3979      0.0454     -0.5862     -0.0598
  -6   5  -7      4.2455      0.1763     -4.1680      0.8602
  -6   7   0      0.8501      0.2389     -0.6813      0.0000
  -6   8   4      3.9937      0.4505     -3.9055     -0.0865
  -5   5  -3      7.5106      0.1699      7.3587     -1.7360
  -4   6   5     12.6570      0.2801    -11.8430     -1.6900
  -3   0 -12      3.6630      0.1582     -3.0807      2.6888
  -2   0  -8      4.5557      0.1286     -0.5447     -5.2500
  -2   4   6      6.9003      0.1413     -7.1227     -1.6858
  -1  -2 -11      2.1321      0.1978     -2.0884     -1.6827
   0  -2  -7      3.0497      0.0969     -3.3631     -0.1012
   0   3  11      1.1246      0.1089      0.5387      0.6375
   1   1   8      7.5017      0.1569     -7.5357     -2.7921
   2  -5  -9      1.2590      0.1817      0.7279      1.2652
   3  -5  -5      4.5799      0.2161      3.6783     -2.0916
   3  -3   2     15.0590      0.2168     13.9200      0.1430
   4  -2  10     12.6990      0.2257    -11.1490     -1.4041
   5  -6   0      1.5446      0.2871     -1.7114     -0.0000
   5  -4   7      1.8120      0.3179      0.2505      0.8718
   6  -6   4      5.8865      0.2221      4.2713     -0.5750
   7  -7   5      1.7570      0.0986     -1.9909     -0.9832
  -7   6  -7      3.3898      0.1489      3.8964     -0.7585
  -6   4 -10      3.4536      0.1587      3.5245     -2.1573
  -6   7   0      0.7217      0.1440     -0.6813      0.0000
  -5   7   4      0.5398      0.0792     -0.1298     -0.6503
  -4   1 -12      1.8205      0.2053      2.1539     -0.4226
  -3   2  -5      5.8244      0.1552     -3.3105      4.2723
  -2  -1 -11      2.2388      0.1995      2.0884      1.6827
  -1   4  10      1.7559      0.2370     -0.3042      1.4551
   0   2   7      4.3910      0.1651     -3.3631      0.1012
   1  -3  -6      1.5132      0.0825     -0.5425     -1.4264
   1   0   4      1.1778      0.0331      0.0083     -1.2107
   1   2  11      2.2929      0.2005     -2.0884      1.6827
   3  -6  -8      4.8220      0.1846     -3.9547      1.8028
   4  -6  -4      5.9346      0.1810     -6.2329      0.3057
   4  -3   6      0.0000      3.7705     -0.0013      1.5986
   5  -6   0      2.1701      0.1075     -1.7114     -0.0000
   6  -6   4      4.7280      0.2042      4.2713     -0.5750
  -7   6  -7      3.9802      0.2212      3.8964     -0.7585
  -6   7   0      0.6422      0.0679     -0.6813      0.0000
  -5   3  -9      1.3542      0.0784      0.7279      1.2652
  -5   4  -6      2.9984      0.1547      2.5878      2.0387
  -4   5   1      1.1358      0.0499     -0.2977     -1.1235
  -3   0 -11      1.3560      0.0743     -0.5387      0.6375
  -3   1  -8      3.5027      0.1434      2.3849     -3.1759
  -1  -2 -10      1.8023      0.1233     -0.0585     -1.7859
  -1   3   6      1.5494      0.0902     -0.5425      1.4264
   0   3  10      4.5162      0.1354     -1.8685     -4.6971
   2  -5  -8      2.3821      0.1472      2.3256     -1.6552
   2  -3  -2      9.4646      0.1523     -8.7262     -1.0940
   3   0  12      4.2125      0.1618     -3.0807     -2.6888
   5  -7  -3      1.0887      0.1521     -0.3310      1.3144
   5  -6   0      1.6732      0.1516     -1.7114     -0.0000
   6  -6   4      5.3457      0.3159      4.2713     -0.5750
  -6   8   3      2.9137      0.2979     -2.3773      2.2583
  -4   6   4      5.7690      0.1847     -6.2329     -0.3057
  -2  -1 -10      2.3538      0.1308     -0.0585     -1.7859
  -1   4   9      1.5492      0.1217     -0.3626      1.0695
   0  -3  -9      0.5726      0.0286     -0.3827      0.3055
   0  -2  -6      7.4443      0.1624      5.8088      6.7950
   0  -1  -3     20.6790      0.2382    -18.7170      4.7227
   1  -5 -11      0.8280      0.0603     -0.3992      0.4521
   1   2  10      1.8593      0.1442     -0.0585      1.7859
   3  -5  -4      0.9566      0.1104     -0.8852      0.1240
   3  -2   5      5.5798      0.1055     -3.3105     -4.2723
   4  -1  12      2.3577      0.1872      2.1539      0.4226
   6  -8  -2      1.5565      0.2160      0.9842     -2.0801
   6  -7   1      0.0000      4.7940     -1.3520      1.0859
   6  -6   4      4.2567      0.2506      4.2713     -0.5750
   6  -5   7      3.6897      0.1519     -4.1680     -0.8602
  -6   4  -9      3.8550      0.1951      4.5249      0.3589
  -6   5  -6      0.6123      0.0448     -0.4346     -0.5678
  -5   2 -11      1.8957      0.1753      1.4019      1.4594
  -4   3  -5      4.8879      0.1441      3.7961     -2.9912
  -3   0 -10      4.4291      0.1698     -1.8685      4.6971
  -2   1  -4      1.7588      0.0387     -0.2815      1.5160
  -2   5   8      4.7168      0.1758      2.3256      1.6552
  -1  -2  -9      0.8040      0.1421     -0.4411      0.7308
   0   2   6      9.0625      0.1666      5.8088     -6.7950
   0   3   9      0.5578      0.0239     -0.3827     -0.3055
   1  -4  -8      2.8481      0.1834      2.4377     -2.3257
   2  -6 -10      3.2916      0.2154      3.5245     -2.1573
   3  -5  -4      0.8787      0.0628     -0.8852      0.1240
   3  -4  -1      2.7003      0.0795      1.8239      2.0397
   4  -7  -6      0.4967      0.1079     -0.5882     -0.4622
   5  -5   3      7.2051      0.1920      7.3587      1.7360
   5  -4   6      3.8837      0.2167      2.5878     -2.0387
   5  -3   9      1.5398      0.2223      0.7279     -1.2652
   6  -8  -2      2.4540      0.2943      0.9842     -2.0801
   6  -7   1      0.9508      0.1307     -1.3520      1.0859
  -7   8  -1      0.0000      1.9115      0.0733     -0.3410
  -6   5  -6      0.5093      0.2036     -0.4346     -0.5678
  -5   6   0      1.5847      0.2079     -1.7114      0.0000
  -5   7   3      1.4502      0.1300     -0.3310     -1.3144
  -4   3  -5      3.4881      0.2414      3.7961     -2.9912
  -3   5   4      0.9932      0.0709     -0.8852     -0.1240
  -1  -1  -6      4.9969      0.1127      4.3290      3.2955
  -1   3   5      6.2036      0.1137     -3.3105     -4.2723
  -1   4   8      4.8028      0.2669      2.4377      2.3257
  -1   5  11      0.5386      0.0464     -0.3992     -0.4521
   0  -3  -8      6.7935      0.1471     -6.4602      2.3086
   1  -5 -10      2.5117      0.1752     -1.4903      3.6817
   1   3  12      1.8785      0.1580      2.1539      0.4226
   2  -5  -7      6.1870      0.1966     -6.1728      1.4834
   2  -1   4      1.6256      0.0435     -0.2815     -1.5160
   3  -4  -1      2.6552      0.1656      1.8239      2.0397
   4  -6  -3      2.9844      0.3388      3.8159      4.1228
   4  -2   8     12.4730      0.2267      8.7475     -6.3324
   4  -1  11      2.1667      0.1019     -1.7337      1.4799
   5  -8  -5      2.0538      0.2231     -1.7009      1.4161
   5  -4   6      3.1722      0.1622      2.5878     -2.0387
   6  -7   1      1.3432      0.0982     -1.3520      1.0859
  -6   6  -3      0.0631      0.0066      0.0026      0.0731
  -5   6   0      1.7769      0.1151     -1.7114      0.0000
  -4   7   6      0.6734      0.0753     -0.5882      0.4622
  -3   4   1      2.7331      0.1016      1.8239     -2.0397
  -2   5   7      7.2933      0.2050     -6.1728     -1.4834
  -2   6  10      4.0005      0.1834      3.5245      2.1573
   0   4  11      4.0809      0.1804      3.6226     -1.1987
   1   1   6      5.6996      0.1116      4.3289     -3.2955
   2  -6  -9      3.7596      0.2252      4.5249      0.3589
   2  -4  -4      7.4674      0.2098      5.0983      0.2900
   2   2  12      2.3268      0.1118      1.3090     -2.7158
   3  -6  -6      3.4586      0.1461      2.3899      1.7836
   3   0  10      4.8568      0.1493     -1.8685     -4.6971
   4  -3   5      2.8518      0.5150      3.7961      2.9912
   5  -5   3      5.7226      0.2405      7.3587      1.7360
   5  -2  11      2.2354      0.1542      1.4019     -1.4594
   6  -7   1      1.6776      0.1131     -1.3520      1.0859
   6  -4   9      3.2723      0.3821      4.5249     -0.3589
   7  -6   7      3.7167      0.4059      3.8964      0.7585
  -7   6  -6      1.3225      0.2437      0.0525     -0.9288
  -7   8  -1      0.2791      0.0505      0.0733     -0.3410
  -6   6  -3      0.0659      0.0069      0.0026      0.0731
  -6   8   2      2.0865      0.2729      0.9842      2.0801
  -5   2 -10      1.3176      0.1707     -0.5638     -1.0199
  -5   6   0      1.5593      0.0792     -1.7114      0.0000
  -4   6   3      5.5324      0.2144      3.8159     -4.1228
  -3   0  -9      0.6555      0.0318      0.3827     -0.3055
  -3   4   1      2.5777      0.0510      1.8239     -2.0396
  -1  -2  -8      4.1545      0.1213      2.3849     -3.1759
  -1   2   2     20.3580      0.2453     21.5330      0.0025
  -1   5  10      3.1426      0.2908     -1.4903     -3.6817
   0  -2  -5     33.7590      0.4141     26.1820     -4.1177
   1   3  11      1.8493      0.1340      1.7337     -1.4799
   2   1   9      1.0192      0.0506      0.4411      0.7308
   3  -7  -8      1.8768      0.2050      1.2631     -1.7936
   3  -1   7      6.5855      0.1477      7.1107      1.9911
   4  -7  -5      2.1029      0.0850      1.0875     -2.1111
   4  -3   5      5.7497      0.1587      3.7961      2.9912
   5  -7  -2      5.6632      0.2816      5.7302     -0.0590
   5  -5   3      5.5232      0.2102      7.3587      1.7360
   5  -2  11      2.3123      0.1846      1.4019     -1.4594
   6  -4   9      4.6428      0.2315      4.5249     -0.3589
   7  -6   7      3.6478      0.2014      3.8964      0.7585
  -7   6  -6      0.7101      0.1019      0.0525     -0.9288
  -7   8  -1      0.3410      0.0728      0.0733     -0.3410
  -6   6  -3      0.0852      0.0055      0.0026      0.0731
  -6   8   2      1.3813      0.1684      0.9842      2.0801
  -5   4  -5      0.8264      0.0386     -0.1837      0.6380
  -5   6   0      1.9184      0.0947     -1.7114      0.0000
  -5   8   5      1.2927      0.1746     -1.7009     -1.4161
  -4   4  -2      6.8105      0.1247      2.0179     -6.8973
  -4   6   3      7.3695      0.2655      3.8159     -4.1228
  -3  -1 -11      1.5736      0.1302     -1.7337     -1.4799
  -3   2  -4      1.7632      0.0416      1.2136      1.3384
  -3   6   6      3.4102      0.1636      2.3899     -1.7836
  -2   6   9      4.0604      0.3479      4.5249     -0.3589
  -1  -3 -10      1.4853      0.1257     -0.3042     -1.4551
  -1   4   7      6.9172      0.1246      6.6082      1.5384
   0   2   5     31.1990      0.3758     26.1820      4.1177
   0   4  10      6.6374      0.5017      4.4437      2.8823
   1  -5  -9      0.2643      0.0255      0.2460     -0.2173
   1   0   3     18.6790      0.2133     18.7170      4.7227
   1   2   8      4.4512      0.0877      2.3849      3.1759
   2  -5  -6      1.9519      0.1489      0.4471     -2.0234
   2   0   6      9.7890      0.1455      5.8088     -6.7950
   3  -5  -3      5.2371      0.1247      6.5956     -1.7755
   5  -5   3      6.7462      0.1538      7.3587      1.7360
   6  -5   6      0.4549      0.0366     -0.4346      0.5678
  -7   8  -1      0.4037      0.0418      0.0733     -0.3410
  -6   3 -10      3.0196      0.1844     -1.4106      3.2865
  -6   6  -3      0.0689      0.0058      0.0026      0.0731
  -4   1  -9      0.8148      0.1295      0.3626      1.0695
  -4   4  -2      7.3293      0.1492      2.0179     -6.8973
  -2  -1  -8      3.3612      0.1385      2.3849     -3.1759
   0  -4  -9      5.1158      0.1440     -5.3325     -0.3679
   2  -6  -8      2.9800      0.1531     -0.6454     -2.7975
   3  -5  -3      6.8113      0.1660      6.5956     -1.7755
   3  -2   4      2.2986      0.0545      1.2136     -1.3384
   4  -5   0      4.7036      0.0977      4.8249      0.0000
   5  -8  -4      0.1878      0.0237     -0.1006      0.2392
   5  -2  10      1.6767      0.1225     -0.5638      1.0199
   6  -8  -1      3.8912      0.1929      4.5055     -0.0737
   7  -7   4      1.0422      0.0834     -0.5862      0.0598
  -6   6  -3      0.0700      0.0082      0.0026      0.0731
  -5   3  -7      6.0893      0.2008     -6.1728      1.4834
  -5   7   2      5.2002      0.1438      5.7302      0.0590
  -4   4  -2      6.7180      0.1178      2.0179     -6.8973
  -3   1  -6      1.3883      0.0600     -0.5425     -1.4264
  -3   5   3      6.6876      0.1445      6.5956      1.7755
  -1   3   4      1.6758      0.0492      1.2136     -1.3384
   1  -4  -6      1.4397      0.0613     -0.0013     -1.5986
   2   1   8      4.7829      0.1708      2.3849      3.1759
   3  -7  -7      3.8234      0.1439     -3.4618      0.8589
   3  -2   4      3.5462      0.1008      1.2136     -1.3384
   3   1  11      1.9746      0.1783     -1.7337      1.4799
   4  -5   0      5.8015      0.1284      4.8249      0.0000
   6  -4   8      2.0112      0.3193     -0.6454      2.7975
  -6   5  -5      2.5054      0.1435     -1.8903      2.1881
  -6   6  -3      0.0626      0.0056      0.0026      0.0731
  -5   1 -11      0.6683      0.0774      0.3992     -0.4521
  -5   7   2      6.1582      0.2157      5.7302      0.0590
  -4   4  -2      6.5773      0.1228      2.0179     -6.8973
  -3  -1 -10      1.1301      0.1761     -0.3042     -1.4551
  -1  -4 -11      1.1078      0.1273     -0.3992      0.4521
  -1  -3  -9      1.6127      0.1057     -0.3626     -1.0695
  -1   4   6      1.8926      0.1541     -0.0013      1.5986
   2  -3  -1      2.3006      0.0642     -0.2545     -2.2925
   2   2  10     11.2220      0.1776    -11.1490     -1.4042
   3  -1   6      2.3174      0.0965     -0.5425      1.4264
   4  -7  -4      1.0176      0.0750      0.7686      0.5717
   4  -6  -2      4.1193      0.1543      1.4566     -4.1055
   4   0  11      4.3037      0.1503     -3.6226      1.1987
   5  -4   5      1.4794      0.0674     -0.1837     -0.6380
   6  -3  10      3.2656      0.1461     -1.4106     -3.2865
   7  -7   4      0.7073      0.1592     -0.5862      0.0598
  -6   4  -7      2.3893      0.0756     -2.1130     -0.7019
  -6   5  -5      3.1175      0.1585     -1.8903      2.1881
  -5   8   4      0.2925      0.0384     -0.1006     -0.2392
  -4   0 -10      8.0011      0.2503      4.4437     -2.8823
  -4   1  -8      3.9673      0.1532      2.4377     -2.3257
  -4   2  -6      7.7192      0.1247     -7.1227      1.6858
  -4   3  -4      0.7373      0.0254     -0.1964      0.6095
  -4   4  -2      6.7239      0.1287      2.0179     -6.8973
  -3   7   7      3.6310      0.1852     -3.4618     -0.8589
  -2  -3 -11      1.5772      0.0746     -1.4019     -1.4594
  -2   2  -1     17.0290      0.1990     16.5930      3.1310
  -1   5   8      4.2005      0.1244     -4.7006     -1.8823
   0  -5 -10      1.1631      0.0624      0.0695     -1.3691
   0  -4  -8      3.6982      0.1428     -0.6594     -3.7156
   0  -3  -6      4.3598      0.1018      3.4157      2.7584
   1   3   9      1.6829      0.1602     -0.3626      1.0695
   2  -6  -7      2.0011      0.0750     -2.1130     -0.7019
   2  -5  -5      5.5230      0.1589     -3.6783      2.0916
   2  -3  -1      2.3908      0.0399     -0.2545     -2.2925
   3   0   8      6.1818      0.1384     -6.4602     -2.3086
   3   1  10      1.9472      0.1329     -0.3042      1.4551
   5  -3   7      5.8764      0.1690     -6.1728     -1.4834
   5  -2   9      1.7619      0.1019     -0.7279      1.2652
   7  -7   4      0.3292      0.0858     -0.5862      0.0598
   7  -6   6      0.8784      0.1134      0.0525      0.9288
  -4   4  -2      7.1083      0.1232      2.0179     -6.8973
  -4   5   0      4.6248      0.1179      4.8249     -0.0000
  -4   6   2      3.9261      0.1639      1.4566      4.1055
  -3  -2 -11      1.2446      0.2626      1.4019      1.4594
  -2   2  -1     16.6020      0.1878     16.5930      3.1310
  -2   3   1      3.4573      0.0817     -0.2545      2.2925
  -2   5   5      4.6686      0.1681     -3.6783     -2.0916
  -1  -4 -10      2.9145      0.1257     -1.4903      3.6817
   0   1   2     14.6500      0.1774    -15.4740     -1.3798
   0   2   4     13.8090      0.1737    -14.5370     -1.3988
   0   3   6      4.3444      0.0960      3.4157     -2.7584
   1  -6  -9      0.3219      0.0771     -0.0246      0.4649
   2   0   5     32.7820      0.3712    -26.1820     -4.1177
   2   1   7      6.9296      0.1243      7.1107      1.9911
   3  -7  -6      1.0815      0.0937     -0.5882     -0.4622
   5  -8  -3      3.2205      0.2881     -3.6481      1.2776
   7  -7   4      0.7337      0.1816     -0.5862      0.0598
  -7   5  -7      0.8712      0.0712     -0.3088      1.0571
  -6   8   1      3.6649      0.1424      4.5055      0.0737
  -5   2  -8      2.3442      0.1743      2.3256     -1.6552
  -4   5   0      4.7552      0.1297      4.8249     -0.0000
  -4   6   2      3.6956      0.1132      1.4566      4.1055
  -4   7   4      0.4340      0.0470      0.7686     -0.5717
  -3   0  -7      2.3030      0.1423      0.3989     -1.3849
  -2   2  -1     18.1350      0.2093     16.5930      3.1310
   1  -4  -5      4.4653      0.1380      3.7961     -2.9912
   3  -6  -4      1.3080      0.0984     -0.7675      0.6285
   4  -3   4      0.7047      0.0232     -0.1964     -0.6095
   4  -2   6      7.9358      0.1319     -7.1227     -1.6858
   5  -7  -1      1.2197      0.0580      0.3014     -1.1950
   6  -4   7      2.0619      0.0806     -2.1130      0.7019
  -7   6  -5      2.4622      0.2829      2.0995     -1.3397
  -6   2 -10      2.9602      0.1288      3.5245     -2.1573
  -6   7  -1      1.3147      0.1584     -1.3520     -1.0859
  -6   8   1      3.7408      0.1677      4.5055      0.0737
  -5   3  -6      1.8482      0.0989      0.4471     -2.0234
  -4   0  -9      4.4419      0.1213      5.3325      0.3679
  -4   5   0      5.7089      0.1373      4.8249     -0.0000
  -3   7   6      0.5175      0.2456     -0.5882      0.4622
  -2   2  -1     17.1440      0.1903     16.5930      3.1310
  -1   5   7      1.1070      0.1219      0.2505      0.8718
  -1   6   9      0.5538      0.1256     -0.0246     -0.4649
   1   3   8      3.9727      0.1408      2.4377      2.3257
   1   4  10      3.6797      0.1736     -1.4903     -3.6817
   2  -6  -6      4.3749      0.1533      3.3542      2.4967
   2  -2   1     17.4680      0.1916     16.5930     -3.1310
   3  -5  -2      5.6833      0.1192     -5.3581      1.0709
   3   1   9      2.1497      0.1502      0.3626     -1.0695
   3   2  11      1.7207      0.1674      1.4019     -1.4594
   5  -7  -1      2.0041      0.1245      0.3014     -1.1950
   5  -1  10      3.6516      0.1478     -1.4903     -3.6817
   6  -5   5      2.3027      0.1556     -1.8903     -2.1881
   6  -4   7      2.3460      0.0742     -2.1130      0.7019
  -7   6  -5      2.0265      0.2316      2.0995     -1.3397
  -6   3  -8      4.2743      0.1338     -3.9547      1.8028
  -6   7  -1      1.4677      0.1025     -1.3520     -1.0859
  -5   8   3      3.5247      0.2005     -3.6481     -1.2776
  -3  -2 -10      1.0087      0.0796     -0.5638     -1.0199
  -3   6   4      1.0312      0.0623     -0.7675     -0.6285
  -2   2  -1     16.7920      0.1892     16.5930      3.1310
  -1  -4  -9      0.5877      0.0723      0.2460     -0.2173
  -1  -1  -4      1.9405      0.0538     -0.2815      1.5160
   0   5   9      1.3533      0.1577      0.7086      0.1790
   1  -6  -8      2.6461      0.2332      1.5932     -1.8403
   1  -3  -3     13.0610      0.1603    -13.0450      3.2962
   2  -2   1     16.9920      0.1890     16.5930     -3.1310
   2   3  10      1.4029      0.1308     -0.5638      1.0199
   4  -7  -3      4.6424      0.1890      5.4488     -1.4464
   4   1  11      1.6885      0.1406      0.3992      0.4521
   5  -6   1      1.4514      0.1260      0.5398     -0.9623
   5  -2   8      3.7521      0.1451      2.3256      1.6552
   6  -5   5      3.2032      0.1516     -1.8903     -2.1881
  -6   4  -6      4.0538      0.1474      3.3542      2.4967
  -6   7  -1      1.4065      0.1129     -1.3520     -1.0859
  -5   1  -9      0.4247      0.0309     -0.2460      0.2173
  -5   4  -4      1.0845      0.0282     -0.4139      0.8378
  -4  -1 -10      3.1582      0.1195     -1.4903      3.6817
  -3  -1  -8      3.1114      0.1723      2.4377     -2.3257
  -3   5   2      6.6427      0.1553     -5.3581     -1.0709
  -2   6   6      4.1017      0.1493      3.3542     -2.4967
  -1  -3  -7      5.3567      0.1625      6.6082     -1.5384
   0  -3  -5      1.8198      0.0652      0.3832     -1.0779
   1  -5  -6      3.8597      0.1781      2.5878      2.0387
   2  -7  -7      1.3131      0.2841     -0.3088      1.0571
   2  -2   1     17.8280      0.1975     16.5930     -3.1310
   3  -7  -5      1.6179      0.2875     -1.0875      2.1111
   4   0   9      4.8830      0.1212      5.3325     -0.3679
   5  -6   1      0.8748      0.0578      0.5398     -0.9623
   5  -3   6      2.2098      0.1102      0.4471      2.0234
   6  -8   0      2.8586      0.1051     -3.4363     -0.0000
   6  -2  10      4.0004      0.1924      3.5245      2.1573
   7  -5   7      1.3821      0.1444     -0.3088     -1.0571
  -7   4  -8      1.6035      0.0988      1.2631     -1.7936
  -6   4  -6      4.9821      0.1659      3.3542      2.4967
  -6   7  -1      1.6643      0.1459     -1.3520     -1.0859
  -5   4  -4      0.7858      0.0209     -0.4139      0.8378
  -5   7   1      1.0347      0.0720      0.3014      1.1950
  -2  -3  -9      2.2795      0.1294      0.7279      1.2652
  -2   5   4      0.9370      0.0386     -0.8852     -0.1240
  -1   6   8      2.3268      0.1527      1.5932      1.8403
   0  -5  -8      1.9039      0.1199      1.4526     -2.2664
   0   3   5      1.7033      0.0566      0.3832      1.0779
   1   4   9      0.5870      0.0430      0.2460      0.2173
   2  -7  -7      1.0818      0.1059     -0.3088      1.0571
   2  -2   1     16.7580      0.1869     16.5930     -3.1310
   2   1   6      3.0637      0.0875     -0.5425      1.4264
   3   2  10      1.5723      0.0997     -0.5638      1.0199
   4  -4   2      7.3256      0.1145      2.0179      6.8973
   4  -1   7      6.9011      0.1310     -6.6082     -1.5384
   5  -6   1      1.2742      0.0631      0.5398     -0.9623
   6  -8   0      2.6156      0.1529     -3.4363     -0.0000
   6  -3   8      3.7941      0.1421     -3.9547     -1.8028
   7  -5   7      0.9117      0.0986     -0.3088     -1.0571
  -6   2  -9      4.6010      0.2457     -4.5249     -0.3589
  -5   0 -10      1.6643      0.0985      0.0695     -1.3691
  -5   2  -7      6.5816      0.1472      6.1728     -1.4834
  -5   7   1      1.7061      0.1350      0.3014      1.1950
  -4   0  -8      3.3685      0.1298     -0.6594     -3.7156
  -4   7   3      3.5595      0.2252      5.4488      1.4464
  -3  -2  -9      1.3849      0.0532     -0.7279     -1.2652
  -3   0  -6      4.3677      0.0813      3.4157      2.7584
  -3   2  -3     13.4970      0.1794    -13.0450      3.2962
  -3   7   5      2.8293      0.1427     -1.0875     -2.1111
  -2  -4 -10      3.8954      0.1615      3.5244     -2.1573
  -1   5   6      4.5009      0.1509      2.5878     -2.0387
   0   5   8      2.5161      0.1138      1.4526      2.2664
   1  -6  -7      4.1205      0.1130     -4.1680      0.8602
   2  -2   1     16.8970      0.1914     16.5930     -3.1310
   2   3   9      2.6740      0.1339      0.7279     -1.2652
   3  -4   0      2.6616      0.0561     -2.4413      0.0000
   4  -8  -4      3.5814      0.1349      3.8244      0.5904
   4  -6  -1      6.0455      0.1444     -6.5145     -0.3716
   4  -4   2      6.9213      0.1111      2.0179      6.8973
   4   1  10      4.3951      0.1562     -1.4903     -3.6817
   5  -8  -2      3.3877      0.1893     -2.6006     -0.4749
   5  -6   1      1.2322      0.0440      0.5398     -0.9623
   5  -1   9      0.8967      0.0496     -0.2460     -0.2173
   6  -8   0      3.1714      0.1065     -3.4363     -0.0000
   0   2   3     14.8420      0.1750     -9.7922     12.0890
   1   0   2     16.0850      0.1897    -15.4740     -1.3798
   2  -4  -2      6.4757      0.1079     -5.8599     -1.1551
   2  -2   1     16.6680      0.1882     16.5930     -3.1310
   2   0   4     13.1700      0.1636    -14.5360     -1.3988
   3  -4   0      4.1111      0.0999     -2.4413      0.0000
   3  -2   3     14.6070      0.1831    -13.0450     -3.2962
   3   0   6      4.9639      0.0899      3.4157     -2.7584
   4  -4   2      7.2053      0.1167      2.0179      6.8973
   5  -4   4      0.8211      0.0155     -0.4139     -0.8378
  -7   5  -6      1.4091      0.2154      1.7956      1.4815
  -7   7  -3      2.1885      0.1239     -3.2672      0.8114
  -4   1  -6      1.7153      0.0929     -0.0013     -1.5986
  -4   8   4      4.5101      0.1693      3.8244     -0.5904
  -3  -1  -7      7.0416      0.1446     -6.6082      1.5384
  -2   4   2      5.3597      0.0882     -5.8599      1.1551
  -2   6   5     11.8790      0.1979     11.8430      1.6900
  -1   6   7      4.6507      0.1616     -4.1680     -0.8602
   0  -5  -7      4.1473      0.1374      4.2592     -1.2503
   2  -7  -6      1.9457      0.1283      1.7956      1.4815
   2  -2   1     17.4660      0.1944     16.5930     -3.1310
   3  -7  -4      1.0161      0.0729      0.7686      0.5717
   4  -4   2      7.8983      0.1257      2.0179      6.8973
   5  -4   4      0.9427      0.0210     -0.4139     -0.8378
   6  -6   3      0.0961      0.0052      0.0026     -0.0731
   7  -6   5      2.3750      0.1193      2.0995      1.3397
   7  -4   8      2.2842      0.1189      1.2631      1.7936
  -7   7  -3      2.5509      0.1412     -3.2672      0.8114
  -6   5  -4      0.9246      0.1140      0.3556      0.5335
  -5   0  -9      0.7032      0.0972     -0.7086      0.1790
  -5   3  -5      4.1083      0.1317     -3.6783      2.0916
  -5   8   2      1.1177      0.4165     -2.6006      0.4749
  -4  -2 -10      3.9694      0.1594      3.5244     -2.1573
  -4   1  -6      2.0904      0.0898     -0.0013     -1.5986
  -4   6   1      5.7762      0.1427     -6.5145      0.3716
  -4   8   4      3.2265      0.1253      3.8244     -0.5904
  -3   4   0      2.5017      0.0897     -2.4413      0.0000
  -2  -4  -9      4.0780      0.1653      4.5249      0.3589
  -2  -1  -5      5.2818      0.1060      3.3105     -4.2723
   0  -6  -8      6.1709      0.1371      5.1111      3.6230
   1   5   9      0.7304      0.0469     -0.0246     -0.4649
   2  -2   1     16.9430      0.1854     16.5930     -3.1310
   2   3   8      4.2574      0.1817      2.3256      1.6552
   3   3  10      3.8333      0.1499     -1.4106     -3.2865
   4  -7  -2      3.3442      0.1365     -3.2968     -0.8665
   4  -4   2      7.5423      0.1168      2.0179      6.8973
   4   1   9      0.5520      0.0243     -0.2461     -0.2173
   6  -6   3      0.1097      0.0054      0.0026     -0.0731
   7  -6   5      2.6098      0.1289      2.0995      1.3397
  -7   4  -7      3.1376      0.1408     -3.4618      0.8589
  -7   7  -3      2.6710      0.1872     -3.2672      0.8114
  -6   2  -8      2.8533      0.1959     -0.6455     -2.7975
  -6   5  -4      0.5980      0.0605      0.3556      0.5335
  -6   8   0      2.2177      0.2212     -3.4363      0.0000
  -4   0  -7      2.9648      0.1002     -2.5856     -0.5624
  -3   1  -4      1.4417      0.0502      1.2136      1.3384
  -3   4   0      2.8523      0.1046     -2.4413      0.0000
  -3   7   4      1.0150      0.1342      0.7686     -0.5717
  -2   7   6      1.5719      0.0964      1.7956     -1.4815
  -1  -4  -7      0.8903      0.2188      0.2505     -0.8718
  -1   5   5      0.5747      0.0410     -0.1837     -0.6380
   0   3   4      1.7102      0.0436      0.0285     -1.3241
   1  -6  -6      0.6040      0.1141     -0.4346     -0.5678
   2  -2   1     16.4140      0.1794     16.5930     -3.1310
   2   1   5      5.5716      0.1109      3.3105      4.2723
   3  -8  -5      1.9423      0.1336      1.7009     -1.4161
   4  -4   2      7.3379      0.1096      2.0179      6.8973
   4  -1   6      2.0734      0.0910     -0.0013      1.5986
   5  -7   0      3.3793      0.1100      2.6814     -0.0000
   6  -6   3      0.0791      0.0032      0.0026     -0.0731
   7  -6   5      3.0586      0.1126      2.0995      1.3397
  -7   3  -8      2.0308      0.1245      1.2631     -1.7936
  -7   7  -3      2.6706      0.1513     -3.2672      0.8114
  -6   8   0      3.1395      0.0888     -3.4363      0.0000
  -5   2  -6      1.6913      0.1852      0.4470     -2.0234
  -4  -1  -8      4.7250      0.1283     -4.7006      1.8823
  -3   7   4      0.3750      0.1670      0.7686     -0.5717
  -2   5   3      6.7322      0.1192     -6.5956     -1.7755
   0  -4  -5     18.0010      0.2157    -16.2940      2.4668
   0   6   8      5.3224      0.1246      5.1111     -3.6230
   1  -7  -7      4.3867      0.1675      3.8964     -0.7585
   1   4   7      1.1852      0.0674      0.2505      0.8718
   2  -6  -4      5.8105      0.1068     -6.2329      0.3057
   3  -1   4      1.7951      0.0483      1.2136     -1.3384
   3   2   8      3.5573      0.1421      2.3256      1.6552
   4  -4   2      6.9872      0.1016      2.0179      6.8973
   5  -7   0      3.3426      0.1206      2.6814     -0.0000
   5  -3   5      4.4835      0.1222     -3.6783     -2.0916
   5   0   9      1.6745      0.0621     -0.7086     -0.1790
   6  -6   3      0.1226      0.0058      0.0026     -0.0731
   7  -5   6      2.1898      0.1292      1.7956     -1.4815
  -7   7  -3      3.0991      0.2230     -3.2672      0.8114
  -6   4  -5     10.7810      0.1697     11.8430     -1.6900
  -6   8   0      4.5866      0.2542     -3.4363      0.0000
  -5   1  -7      1.3051      0.0736     -0.2505      0.8718
  -5   6  -1      1.0117      0.0840      0.5398      0.9623
  -4  -2  -9      3.4511      0.1167     -4.5249     -0.3589
  -4   3  -3      8.7132      0.1366      8.8044     -2.5651
  -4   7   2      2.7482      0.1233     -3.2968      0.8665
  -3   0  -5      1.8749      0.0555     -0.3832      1.0779
  -3   8   5      2.2878      0.2103      1.7009      1.4161
  -2  -4  -8      2.1310      0.1871     -0.6454     -2.7975
  -1   3   2      8.6941      0.1238     -8.7262      1.0940
   0  -6  -7      0.1037      0.0090      0.0163     -0.0571
   0  -5  -6      1.1712      0.0599     -0.7133     -0.6359
   0   4   5     17.3560      0.2115    -16.2940     -2.4668
   1   5   8      2.8394      0.1391      1.5932      1.8403
   2  -7  -5      1.1755      0.1228      0.1361     -0.7513
   3  -5  -1      3.3251      0.0889     -2.3123     -2.1212
   5  -7   0      2.4788      0.0862      2.6814     -0.0000
   6  -6   3      0.1080      0.0040      0.0026     -0.0731
   7  -5   6      3.6402      0.0965      1.7956     -1.4815
  -7   7  -3      2.7796      0.1226     -3.2672      0.8114
  -6   3  -6      3.3879      0.1491      2.3899      1.7836
  -5  -1  -9      0.2860      0.0218      0.0246     -0.4649
  -5   0  -8      2.2192      0.1475      1.4526     -2.2664
  -5   6  -1      1.0052      0.0586      0.5398      0.9623
  -3  -2  -7      4.1815      0.1776      6.1728     -1.4834
  -3  -1  -6      1.4114      0.0695     -0.0013     -1.5986
  -1  -3  -5      5.1902      0.1024      3.7961     -2.9912
   0   5   6      1.0615      0.0356     -0.7133      0.6359
   1  -4  -3      8.1710      0.1317      8.8044     -2.5651
   1   2   4      1.5508      0.0388      1.2136     -1.3384
   2   3   7      6.9966      0.1267     -6.1728     -1.4834
   3  -6  -2      8.7940      0.1540      7.3845      0.0353
   3   0   5      1.7340      0.0449     -0.3832     -1.0779
   5  -8  -1      1.2724      0.0522      0.9495      0.7580
   5  -2   6      2.4979      0.0929      0.4470      2.0234
   6  -6   3      0.1377      0.0043      0.0026     -0.0731
   7  -4   7      3.6431      0.1247     -3.4618     -0.8589
  -7   6  -4      0.5188      0.0652     -0.4019      0.1157
  -7   7  -3      3.9163      0.2507     -3.2672      0.8114
  -6   1  -8      2.7575      0.1214      1.5932     -1.8403
  -6   2  -7      2.1526      0.0898      2.1130      0.7019
  -5   6  -1      1.2747      0.0676      0.5398      0.9623
  -4   2  -4      7.3921      0.1596      5.0983      0.2900
  -3   5   1      2.8800      0.1096     -2.3123      2.1212
  -2   1  -2     18.0030      0.2076     21.5330     -0.0025
  -1  -5  -7      4.7290      0.1398     -4.1680      0.8602
  -1   4   3     10.3330      0.1550      8.8044      2.5651
   0   6   7      0.0895      0.0049      0.0163      0.0571
   1  -7  -6      1.0896      0.0847      0.0525     -0.9288
   1  -6  -5      3.9771      0.1451     -1.8903      2.1881
   1   3   5      5.6980      0.1296      3.7961      2.9912
   3  -8  -4      0.4818      0.0405     -0.1006      0.2392
   3  -7  -3      5.4365      0.1578     -5.4488      1.4464
   3   1   6      3.0646      0.1131     -0.0013      1.5986
   4  -3   3      8.5306      0.1196      8.8044      2.5651
   5   0   8      4.8351      0.1662      1.4526      2.2664
   6  -5   4      0.7740      0.0230      0.3556     -0.5335
   7  -3   8      3.1049      0.1518      1.2631      1.7936
  -7   6  -4      0.3191      0.0455     -0.4019      0.1157
  -7   7  -3      2.8474      0.1566     -3.2672      0.8114
  -5   6  -1      1.1035      0.1058      0.5398      0.9623
  -5   7   0      2.2869      0.0768      2.6814      0.0000
  -4  -2  -8      3.1843      0.1497     -0.6454     -2.7975
  -4  -1  -7      0.6280      0.0333     -0.2505      0.8718
  -4   0  -6      5.2720      0.1392      4.1901      3.8744
  -3   6   2      7.3744      0.1395      7.3845     -0.0353
  -2   0  -3     15.7920      0.1833      9.7922     12.0890
  -1   5   4      0.9984      0.0295     -0.4139     -0.8378
   1   4   6      3.1499      0.0820      2.5878     -2.0387
   2  -1   2     22.4070      0.2506     21.5330      0.0025
   3   3   8      3.5263      0.0963     -3.9547     -1.8028
   4  -3   3     11.6150      0.1583      8.8044      2.5651
   4  -2   4      5.3408      0.0955      5.0983     -0.2900
   5   1   9      0.6495      0.0267      0.0246      0.4649
   6  -5   4      0.5583      0.0156      0.3556     -0.5335
   6  -4   5     11.1470      0.1649     11.8430      1.6900
  -7   3  -7      3.3058      0.1148      3.4618     -0.8589
  -7   4  -6      0.8262      0.0483     -0.5882     -0.4622
  -7   5  -5      0.6654      0.0430      0.1361     -0.7513
  -5   6  -1      1.0568      0.0601      0.5398      0.9623
  -5   7   0      2.5485      0.1041      2.6814      0.0000
  -3   7   3      5.8592      0.1648     -5.4488     -1.4464
  -3   8   4      0.3515      0.0336     -0.1006     -0.2392
  -1   7   6      1.3185      0.1112      0.0525      0.9288
   0  -6  -6      4.4600      0.1110     -4.6898      1.0917
   0  -5  -5      2.9108      0.0819      1.2117     -2.7312
   0  -4  -4      8.9808      0.1525     -8.5750      0.6362
   2  -7  -4      0.5462      0.0187     -0.1298      0.6503
   2   0   3     15.2420      0.1776      9.7922    -12.0890
   2   1   4      1.7811      0.0345      1.2136     -1.3384
   4  -1   5      5.4257      0.1031     -3.7961     -2.9912
   4   0   6      5.9255      0.1060      4.1901     -3.8744
   6  -2   7      2.3276      0.0582      2.1130     -0.7019
   6  -1   8      2.5578      0.0881      1.5932      1.8403
  -5  -1  -8      2.1973      0.2049      1.5932     -1.8403
  -5   0  -7      4.0441      0.1189     -4.2592      1.2503
  -5   1  -6      3.3833      0.1059      2.5878      2.0387
  -5   6  -1      1.4838      0.1457      0.5398      0.9623
  -5   7   0      2.8981      0.1362      2.6814      0.0000
  -5   8   1      1.5090      0.0935      0.9495     -0.7580
  -3  -4  -8      1.9978      0.1845      1.2631     -1.7936
  -3   8   4      0.2056      0.0124     -0.1006     -0.2392
   0  -2  -2     14.0910      0.1601      3.9456    -14.4220
   0  -1  -1      7.1175      0.1051      4.4035      4.8079
   0   1   1      6.2084      0.0944      4.4035     -4.8079
   0   2   2     15.2980      0.1733      3.9456     14.4220
   2  -6  -3      5.9315      0.1253     -3.8159     -4.1228
   2  -5  -2      5.2261      0.1099     -5.3581      1.0709
   2   3   6      2.2112      0.0655      0.4470      2.0234
   2   4   7      2.8722      0.1007     -2.1130      0.7019
   4  -8  -2      2.5687      0.1017     -2.5046     -0.6522
   4  -7  -1      0.9124      0.0375      0.1900     -0.8283
   4   2   8      3.3203      0.1257     -0.6454      2.7975
  -6   0  -8      6.1318      0.1151      5.1111      3.6230
  -5   3  -4      0.8563      0.0432     -0.8852      0.1240
  -5   4  -3      1.4411      0.0619     -0.2421      1.2101
  -3  -1  -5      4.8017      0.1074     -3.7961      2.9912
  -2   6   3      5.9038      0.1082     -3.8159      4.1228
  -2   7   4      0.8477      0.0540     -0.1298     -0.6503
  -1  -5  -6      0.7284      0.0879     -0.4346     -0.5678
  -1  -4  -5      1.0792      0.0506     -0.1837      0.6380
   1  -7  -5      2.5491      0.1618      2.0995     -1.3397
   4  -6   0      5.1378      0.1127     -5.3076      0.0000
   6  -8   1      3.1407      0.1528     -4.5055     -0.0737
   7  -3   7      3.8936      0.1307      3.4618      0.8589
  -6   1  -7      3.8935      0.1252      4.1680     -0.8602
  -5   4  -3      1.4844      0.0590     -0.2421      1.2101
  -4  -2  -7      2.5087      0.1253      2.1130      0.7019
  -4   8   2      2.7627      0.1629     -2.5046      0.6522
  -3   0  -4      2.3680      0.0584      0.0285      1.3241
  -2  -5  -7      0.9003      0.0952     -0.3088      1.0571
  -1  -3  -4      0.8638      0.0534     -0.1964      0.6095
   1   5   6      1.3643      0.1023     -0.4346      0.5678
   1   6   7      4.6598      0.1310      3.8964      0.7585
   2  -3   0      4.8945      0.0969     -5.2142     -0.0000
   3  -8  -3      3.6252      0.1401      3.6481     -1.2776
   3   1   5      4.6444      0.0889     -3.7961     -2.9912
   3   2   6      2.3324      0.0784      0.4471      2.0234
   3   4   8      2.6223      0.1388      1.2631      1.7936
   4  -5   1      1.1987      0.0600      0.2977      1.1235
   5  -2   5      3.9913      0.0869      3.6783      2.0916
   5  -1   6      3.6224      0.1122      2.5878     -2.0387
   6  -8   1      3.5026      0.1035     -4.5055     -0.0737
   6  -7   2      2.7836      0.1049     -2.9378     -0.0792
   7  -4   6      0.9631      0.0528     -0.5882      0.4622
   7  -3   7      3.4363      0.1131      3.4618      0.8589
  -6   2  -6      4.6801      0.1212      3.3542      2.4967
  -5   4  -3      1.1162      0.0405     -0.2421      1.2101
  -4  -1  -6      3.1063      0.0875      2.5878      2.0387
  -4   7   1      0.8924      0.0700      0.1900      0.8283
  -3   1  -3     12.3200      0.1487     13.0450     -3.2962
  -2   3   0      4.8983      0.0881     -5.2142      0.0000
  -1  -2  -3     13.1770      0.1599    -13.0450      3.2962
  -1   6   4      0.8702      0.0838      0.3556     -0.5335
  -1   7   5      2.2435      0.1160      2.0995      1.3397
   0  -6  -5      0.0640      0.0025     -0.0293      0.0346
   1   3   4      0.8436      0.0601     -0.1964     -0.6095
   2  -8  -4      3.9043      0.1269     -3.9055      0.0865
   3  -7  -2      3.9973      0.1475     -3.2968     -0.8665
   3   0   4      1.5612      0.0366      0.0285     -1.3241
   4  -5   1      1.3826      0.0438      0.2977      1.1235
   4   3   8      2.8028      0.1252      1.2631      1.7936
   5  -3   4      1.2916      0.0415     -0.8852     -0.1240
   6  -7   2      3.4218      0.1382     -2.9378     -0.0792
   6   0   8      6.4320      0.1386      5.1111     -3.6230
   7  -5   5      1.0391      0.0688      0.1361      0.7513
  -7   2  -7      1.0488      0.0739      0.3088     -1.0571
  -4   6   0      4.4904      0.1219     -5.3076     -0.0000
  -3   8   3      3.6611      0.1203      3.6481      1.2776
  -2   3   0      5.0485      0.0861     -5.2142      0.0000
  -1  -6  -6      1.1460      0.1236      0.0525     -0.9288
  -1   5   3      1.5467      0.0549     -0.2421     -1.2101
   0  -5  -4      1.5087      0.0554      1.1675      0.8241
   1  -4  -2      5.5838      0.1139     -6.5296     -0.0444
   2  -7  -3      1.3058      0.0859      0.3310     -1.3144
   2   4   6      4.6012      0.1212      3.3542     -2.4967
   3  -1   3     13.4290      0.1654     13.0450      3.2962
   4  -5   1      1.6510      0.0711      0.2977      1.1235
   4   1   6      3.2137      0.0787      2.5878     -2.0387
   5  -8   0      0.8404      0.0580     -0.8039      0.0000
   6  -7   2      2.3582      0.1199     -2.9378     -0.0792
   6  -2   6      5.8303      0.1173      3.3542     -2.4967
   6  -1   7      5.3301      0.1466      4.1680      0.8602
  -7   3  -6      0.5531      0.0439     -0.5882     -0.4622
  -6   0  -7      0.0968      0.0049     -0.0163      0.0571
  -6   4  -4      5.7392      0.1259     -6.2329      0.3057
  -5   5  -2      4.3715      0.1625     -4.3508     -1.0709
  -4  -3  -7      3.4341      0.1212      3.4618     -0.8589
  -4   1  -4      0.6572      0.0196     -0.1964      0.6095
  -4   6   0      5.4082      0.1276     -5.3076     -0.0000
  -3   7   2      2.7959      0.0943     -3.2968      0.8665
  -1  -5  -5      3.5410      0.1169     -1.8903      2.1881
  -1  -1  -2     18.9370      0.2122     21.5330     -0.0025
  -1   4   2      5.8897      0.1127     -6.5296      0.0444
   0   5   4      1.8405      0.0593      1.1675     -0.8241
   1  -7  -4      0.4284      0.0260     -0.4019      0.1157
   1   1   2     20.4490      0.2253     21.5330      0.0025
   3   4   7      3.5923      0.0979     -3.4618     -0.8589
   4  -5   1      1.6982      0.0559      0.2977      1.1235
   4   0   5     20.5930      0.2472     16.2940      2.4668
   5  -8   0      1.2667      0.1102     -0.8039      0.0000
   5  -4   3      1.7987      0.0499     -0.2421     -1.2101
   5   1   7      5.4726      0.1103      4.1680      0.8602
   6  -7   2      3.1402      0.1403     -2.9378     -0.0792
   7  -6   4      0.6748      0.0524     -0.4019     -0.1157
  -7   4  -5      2.0411      0.0992     -1.0875      2.1111
  -6   4  -4      6.0023      0.1234     -6.2329      0.3057
  -5   1  -5      0.7325      0.0271      0.1837     -0.6380
  -5   5  -2      3.2660      0.0768     -4.3508     -1.0709
  -4  -2  -6      5.1079      0.1463      3.3542      2.4967
  -3   2  -2      8.5662      0.1284     -8.7262     -1.0940
   0  -7  -5      2.7195      0.2305     -1.9909      0.9832
   1   6   6      1.3584      0.0780      0.0525      0.9288
   2  -6  -2      4.9129      0.1326      1.4566     -4.1055
   3   3   6      3.5499      0.1031      2.3899     -1.7836
   4  -5   1      1.5968      0.0708      0.2977      1.1235
   4  -1   4      0.7284      0.0165     -0.1964     -0.6095
   5  -4   3      1.6887      0.0641     -0.2421     -1.2101
   5   0   6      1.7498      0.0889     -0.7133      0.6359
   6  -7   2      2.5896      0.1219     -2.9378     -0.0792
   7  -6   4      0.6467      0.0535     -0.4019     -0.1157
   7  -2   7      2.3513      0.1227      0.3088      1.0571
  -7   1  -7      3.6157      0.1423     -3.8964      0.7585
  -6   1  -6      0.7534      0.0552     -0.4346     -0.5678
  -6   5  -3      6.2739      0.1327     -5.6849      1.7442
  -5  -2  -7      1.0753      0.0562      0.3088     -1.0571
  -2  -4  -5     11.1220      0.1570     11.8430     -1.6900
  -2  -1  -3     13.3540      0.1561     13.0450     -3.2962
  -2   7   3      2.5989      0.1408      0.3310      1.3144
  -1  -4  -4      1.3556      0.0900     -0.4138      0.8378
   0   4   3      9.1020      0.1425      5.3352     -6.3251
   1  -3  -1      2.9141      0.0961      0.2545      2.2925
   1   5   5      2.3552      0.0667     -1.8903     -2.1881
   2  -6  -2      4.6732      0.1248      1.4566     -4.1055
   3  -2   2      8.8827      0.1222     -8.7262      1.0940
   3   2   5      5.0628      0.1033      3.6783      2.0916
   4  -5   1      1.4292      0.0859      0.2977      1.1235
   4   3   7      2.7805      0.0877      3.4618      0.8589
   5  -8   0      1.1768      0.1087     -0.8039      0.0000
   6  -4   4      6.0132      0.1315     -6.2329     -0.3057
   6   0   7      0.1050      0.0070     -0.0163     -0.0571
   7  -3   6      0.7534      0.0479     -0.5882      0.4622
  -6  -1  -7      3.6778      0.1006     -3.8964      0.7585
  -6   2  -5     12.1570      0.1691    -11.8430      1.6900
  -6   5  -3      6.1377      0.1352     -5.6849      1.7442
  -6   8  -1      3.9805      0.1457     -4.5055      0.0737
  -5  -1  -6      0.9877      0.0721     -0.4346     -0.5678
  -5   2  -4      0.6617      0.0439     -0.8852      0.1240
  -5   5  -2      4.2911      0.1139     -4.3508     -1.0709
  -2   6   2      5.2067      0.1172      1.4566      4.1055
  -1  -3  -3      9.4210      0.1355      8.8044     -2.5651
   0  -3  -2     12.5420      0.1544     13.9200     -0.1430
   0   7   5      2.9797      0.1163     -1.9909     -0.9832
   2  -8  -3      3.3931      0.1654      2.3773      2.2583
   2   4   5     12.2160      0.1608     11.8430      1.6900
   3  -5   0      1.3225      0.0487     -1.1355      0.0000
   3   1   4      1.0277      0.0523     -0.1964     -0.6095
   5  -7   1      1.6927      0.1108     -0.3014     -1.1950
   5   2   7      2.1745      0.1652      0.3088      1.0571
   6  -7   2      2.4275      0.1313     -2.9378     -0.0792
   6  -4   4      6.6572      0.1374     -6.2329     -0.3057
   6  -1   6      1.2198      0.0821     -0.4346      0.5678
  -8   5  -5      3.1487      0.1748      1.7009     -1.4161
  -7   2  -6      2.4291      0.1182      1.7956      1.4815
  -7   5  -4      0.8222      0.0491     -0.1298      0.6503
  -6   5  -3      6.9052      0.1621     -5.6849      1.7442
  -6   8  -1      3.3584      0.1823     -4.5055      0.0737
  -5   5  -2      4.4406      0.1489     -4.3508     -1.0709
  -5   8   0      0.8409      0.0832     -0.8039     -0.0000
  -4  -3  -6      1.4983      0.1207     -0.5882     -0.4622
   0   3   2     12.8460      0.1547     13.9200      0.1430
   0   6   4      5.7305      0.1516      4.2713     -0.5750
   2  -5  -1      2.7690      0.0662      2.3123      2.1213
   3   4   6      1.7126      0.1123     -0.5882      0.4622
   4   1   5      1.1048      0.0488      0.1837      0.6380
   5  -7   1      1.5820      0.1055     -0.3014     -1.1950
   6  -7   2      3.1816      0.1278     -2.9378     -0.0792
   7  -4   5      3.2012      0.1405     -1.0875     -2.1111
   7  -1   7      4.1405      0.1375     -3.8964     -0.7585
  -8   5  -5      2.2359      0.0865      1.7009     -1.4161
  -7   5  -4      0.8560      0.0671     -0.1298      0.6503
  -6   0  -6      5.2094      0.1110     -4.6898      1.0917
  -6   5  -3      4.9776      0.1185     -5.6849      1.7442
  -5   0  -5      3.3536      0.1096     -1.2117      2.7312
  -5   5  -2      3.5747      0.0959     -4.3508     -1.0709
  -4   0  -4      8.3371      0.1368     -8.5750      0.6362
  -4   5  -1      1.3140      0.0803      0.2977     -1.1235
  -3   0  -3      2.1956      0.0437     -0.3862      2.2349
  -3   5   0      1.2261      0.0493     -1.1355     -0.0000
  -3   8   2      1.9694      0.1163     -2.6006      0.4749
  -2   8   3      3.6003      0.1447      2.3773     -2.2583
   0  -7  -4      0.5142      0.0412     -0.5862     -0.0598
   1  -7  -3      4.2293      0.1183      3.8349     -1.1878
   2  -7  -2      6.3240      0.1205      5.7302     -0.0590
   2   3   4      0.9974      0.0280     -0.8852     -0.1240
   3  -7  -1      1.0356      0.0429     -0.1900      0.8283
   4  -7   0      2.0642      0.0709     -1.8573     -0.0000
   5  -7   1      1.6379      0.0927     -0.3014     -1.1950
   5  -2   4      1.4747      0.0619     -0.8852     -0.1240
   6   1   7      4.1108      0.0883     -3.8964     -0.7585
   7  -4   5      2.2682      0.0984     -1.0875     -2.1111
  -7   1  -6      1.1499      0.1003      0.0525     -0.9288
  -7   3  -5      3.1489      0.1138      1.0875     -2.1111
  -6   3  -4      1.8114      0.0940     -0.7675      0.6285
  -5   5  -2      4.3313      0.1104     -4.3508     -1.0709
  -4   5  -1      1.0353      0.0478      0.2977     -1.1235
  -3  -4  -5      2.4529      0.1097     -1.0875      2.1111
  -3  -2  -4      1.2289      0.0453     -0.8852      0.1240
  -3   5   0      1.0783      0.0448     -1.1355     -0.0000
   1   5   4      1.5792      0.0724      0.3556     -0.5335
   2   0   2     13.5840      0.1536      3.9456     14.4220
   2   5   5      0.9986      0.0362      0.1361      0.7513
   3   0   3      2.3825      0.0522     -0.3862     -2.2349
   4   0   4      8.8973      0.1505     -8.5750     -0.6362
   5   0   5      2.9550      0.1025     -1.2117     -2.7312
   6   0   6      5.1229      0.1046     -4.6898     -1.0917
   7  -2   6      2.3878      0.0899      1.7956     -1.4815
  -6  -1  -6      0.9205      0.0664      0.0525     -0.9288
  -6   1  -5      3.0578      0.1076      1.8903     -2.1881
  -6   3  -4      1.1461      0.0413     -0.7675      0.6285
  -5   5  -2      3.6613      0.0955     -4.3508     -1.0709
  -4   5  -1      1.1267      0.0493      0.2977     -1.1235
  -3   7   1      0.8549      0.0300     -0.1900     -0.8283
  -2   7   2      6.1063      0.1519      5.7302      0.0590
  -1  -6  -4      0.4550      0.0240     -0.4019      0.1157
  -1  -4  -3      1.5955      0.0392     -0.2421      1.2101
  -1  -2  -2      8.1788      0.1094     -8.7262     -1.0940
  -1   7   3      3.8748      0.1118      3.8349      1.1878
   0  -6  -3      0.0746      0.0025      0.0026      0.0731
   0   7   4      0.5858      0.0269     -0.5862      0.0598
   3   2   4      1.1312      0.0469     -0.8852     -0.1240
   4   2   5     13.0420      0.1815    -11.8430     -1.6900
   5   2   6      1.9929      0.0777      1.7956     -1.4815
  -8   6  -4      3.2291      0.1171     -3.9055      0.0865
  -5   1  -4      1.5601      0.1081     -0.4139      0.8378
  -5   3  -3      7.1472      0.1187     -6.5956      1.7755
  -5   5  -2      4.3292      0.1242     -4.3508     -1.0709
  -4  -3  -5      1.8189      0.0741      1.0875     -2.1111
  -4  -1  -4      0.9642      0.0278     -0.4139      0.8378
  -4   7   0      1.5578      0.0981     -1.8573      0.0000
  -3  -5  -5      2.1853      0.1207      1.7009     -1.4161
   0  -2  -1     16.8680      0.1836     16.5930      3.1310
   0   2   1     17.3900      0.1875     16.5930     -3.1310
   1  -6  -2      2.8905      0.0880     -3.7458     -0.8337
   1  -4  -1      2.5827      0.0555     -1.8239     -2.0396
   1   4   3      1.5979      0.0442     -0.2421     -1.2101
   2  -8  -2      2.5280      0.0783      0.9842     -2.0801
   2   4   4      6.8573      0.1310     -6.2329     -0.3057
   7  -5   4      1.0895      0.0602     -0.1298     -0.6503
   7  -3   5      2.9081      0.1300      1.0875      2.1111
   8  -5   5      2.0315      0.1410      1.7009      1.4161
  -8   6  -4      3.6437      0.1546     -3.9055      0.0865
  -7   2  -5      0.9030      0.0779     -0.1361      0.7513
  -4   1  -3      8.8847      0.1259     -8.8044      2.5651
  -4   3  -2      6.2369      0.1110     -6.5296     -0.0444
  -4   7   0      2.3271      0.1090     -1.8573      0.0000
  -2  -5  -4      0.8790      0.0706     -0.1298      0.6503
   0   4   2      7.4731      0.1030      2.0179      6.8973
   0   6   3      0.1170      0.0047      0.0026     -0.0731
   1  -4  -1      3.4757      0.0729     -1.8239     -2.0396
   2  -6  -1      6.3890      0.1340      6.5145      0.3716
   3  -8  -1      1.0176      0.0516     -0.9495     -0.7580
   5  -1   4      0.9799      0.0451     -0.4139     -0.8378
   5   1   5      2.4623      0.1132      1.8903      2.1881
   6  -5   3      5.8696      0.1243     -5.6849     -1.7442
   6  -3   4      1.2733      0.0585     -0.7675     -0.6285
   6  -1   5      2.2644      0.0693      1.8903      2.1881
   6   1   6      1.5834      0.1237      0.0525      0.9288
   7  -7   3      3.4083      0.1479     -3.2672     -0.8114
   7  -5   4      0.8099      0.0698     -0.1298     -0.6503
  -8   6  -4      5.1832      0.1936     -3.9055      0.0865
  -7   4  -4      0.9929      0.0495      0.7686      0.5717
  -6   0  -5      0.0614      0.0035      0.0293     -0.0346
  -5  -2  -5      1.2766      0.0829     -0.1361      0.7513
  -5   5  -2      5.8115      0.1387     -4.3508     -1.0709
  -2  -6  -4      4.1630      0.1648     -3.9055      0.0865
  -2   6   1      7.1735      0.1471      6.5145     -0.3716
  -2   8   2      2.3152      0.0986      0.9842      2.0801
   0  -5  -2      4.9730      0.1181     -4.3508     -1.0709
   1  -7  -2      3.3951      0.1194     -2.9378      0.0792
   1  -2   0      9.6612      0.1125     12.5010      0.0000
   2  -4   0     47.1270      0.5141     36.7260      0.0000
   2   5   4      1.2523      0.1015     -0.1298     -0.6503
   3   1   3      9.4284      0.1417     -8.8044     -2.5651
   3   3   4      1.5135      0.0572     -0.7675     -0.6285
   3   5   5      4.0749      0.1954      1.7009      1.4161
   4  -1   3      8.8339      0.1366     -8.8044     -2.5651
   5  -8   1      0.9912      0.0298     -0.9495      0.7580
   5  -3   3      7.8015      0.1498     -6.5956     -1.7755
   7  -5   4      1.4957      0.1011     -0.1298     -0.6503
  -8   3  -5      2.2048      0.1279     -1.7009      1.4161
  -7   6  -3      4.2926      0.1569      3.8349     -1.1878
  -5   0  -4      1.7136      0.0765      1.1675      0.8241
  -5   7  -1      2.6585      0.2669     -0.3014      1.1950
  -4  -2  -4      6.6558      0.1423     -6.2329      0.3057
  -4   3  -2      6.1714      0.1201     -6.5296     -0.0444
  -3   1  -2     10.6570      0.1468     -8.7262     -1.0940
  -3   8   1      1.2246      0.0452     -0.9495      0.7580
  -2  -1  -2     10.5440      0.1452     -8.7262     -1.0940
  -2   6   1      8.1732      0.1496      6.5145     -0.3716
  -1  -3  -2      6.9304      0.1413     -6.5296     -0.0444
   0  -5  -2      5.7025      0.1223     -4.3508     -1.0709
   1  -2   0      8.1510      0.0993     12.5010      0.0000
   1   5   3      8.0136      0.1727     -5.6849     -1.7442
   2  -4   0     56.6590      0.6148     36.7260      0.0000
   5  -8   1      1.2082      0.0403     -0.9495      0.7580
   6  -5   3      6.6954      0.1551     -5.6849     -1.7442
   6   0   5      0.1033      0.0046      0.0293      0.0346
   7  -7   3      5.2412      0.2220     -3.2672     -0.8114
   7  -2   5      1.3767      0.0545     -0.1361     -0.7513
  -8   5  -4      0.3744      0.0560     -0.1006      0.2392
  -7   6  -3      7.4156      0.2062      3.8349     -1.1878
  -6   4  -3      4.8178      0.1264     -3.8159     -4.1228
  -5   2  -3      7.6223      0.1406      6.5956     -1.7755
  -5   7  -1      0.9473      0.1002     -0.3014      1.1950
  -4  -3  -4      1.6580      0.1424      0.7686      0.5717
  -4   0  -3     10.4060      0.1527     -5.3352     -6.3251
  -3  -5  -4      0.6429      0.0918     -0.1006      0.2392
  -3  -2  -3      9.0153      0.1560      6.5956     -1.7755
  -2  -4  -3      6.1893      0.1212     -3.8159     -4.1228
  -2   4   0     41.0160      0.4691     36.7260      0.0000
  -1   2   0      9.5637      0.1120     12.5010      0.0000
  -1   7   2      3.2722      0.1146     -2.9378     -0.0792
   0   5   2      4.3608      0.1217     -4.3508      1.0709
   1  -5  -1      2.2268      0.1023      0.2977     -1.1235
   1   3   2      5.8321      0.1225     -6.5296      0.0444
   2  -7  -1      1.3822      0.0694     -0.3014      1.1950
   2   6   4      4.4059      0.1311     -3.9055     -0.0865
   3   4   4      1.5267      0.0599      0.7686     -0.5717
   4  -3   2      7.3334      0.1409     -6.5296      0.0444
   4   2   4      6.7827      0.1430     -6.2329     -0.3057
   5  -8   1      1.1385      0.0329     -0.9495      0.7580
   5   0   4      1.8636      0.0722      1.1675     -0.8241
   6  -2   4      5.8629      0.1524     -6.2329     -0.3057
   7  -7   3      2.9711      0.1084     -3.2672     -0.8114
   7  -4   4      0.7688      0.0403      0.7686     -0.5717
  -8   5  -4      0.2527      0.0734     -0.1006      0.2392
  -7   0  -5      1.6670      0.0355      1.9909     -0.9832
  -7   3  -4      1.1491      0.2050      0.7686      0.5717
  -7   6  -3      4.4735      0.1525      3.8349     -1.1878
  -6   1  -4      0.7236      0.0587      0.3556      0.5335
  -6   4  -3      5.8463      0.1110     -3.8159     -4.1228
  -4   8   0     16.3850      0.2652     12.6090      0.0000
  -2  -5  -3      1.9334      0.2170      0.3310     -1.3144
  -2   7   1      1.6177      0.0764     -0.3014     -1.1950
  -1  -4  -2     10.6250      0.1562      8.7421     -0.0540
  -1   5   1      1.3103      0.0665      0.2977      1.1235
   0  -3  -1      2.0326      0.0569     -0.5542      2.1663
   1   6   3      3.6603      0.0879      3.8349      1.1878
   2  -8  -1      4.2452      0.1709     -4.5055      0.0737
   2   4   3      5.9786      0.1316     -3.8159      4.1228
   3  -7   0      2.1754      0.1284     -1.8573      0.0000
   3   2   3      6.8777      0.1121      6.5956      1.7755
   4  -6   1      6.4081      0.1205      6.5145     -0.3716
   4  -3   2      6.8730      0.1237     -6.5296      0.0444
   4   0   3      8.4164      0.1306     -5.3352      6.3251
   5   3   5      2.0685      0.0808     -1.7009     -1.4161
   6   1   5      2.0369      0.0840     -2.0995     -1.3397
   7  -7   3      3.6420      0.1641     -3.2672     -0.8114
   7  -4   4      1.3319      0.0716      0.7686     -0.5717
   7  -1   5      1.7034      0.0577     -2.0995     -1.3397
  -8   5  -4      0.3307      0.0276     -0.1006      0.2392
  -7   6  -3      3.9887      0.1183      3.8349     -1.1878
  -5  -2  -4      0.8712      0.1167     -0.1298      0.6503
  -2  -6  -3      2.7839      0.1113      2.3773      2.2583
  -2  -2  -2      7.2204      0.1179     -5.8599     -1.1551
   0  -7  -2      2.6850      0.1222     -2.6677      0.6683
   0   6   2      3.1733      0.0759     -3.0650      0.7524
   1  -6  -1      1.3602      0.0492      0.5398      0.9623
   1   4   2      8.0332      0.1265      8.7421      0.0540
   4  -3   2      6.3117      0.1029     -6.5296      0.0444
   5  -2   3      7.0325      0.1314      6.5956      1.7755
   5   1   4      1.0654      0.1049      0.3556     -0.5335
   6  -8   2      2.2553      0.1391      0.9842      2.0801
   7  -7   3      2.7057      0.1095     -3.2672     -0.8114
   8  -6   4      3.9494      0.1671     -3.9055     -0.0865
   8  -3   5      2.5637      0.1181     -1.7009     -1.4161
  -7   2  -4      0.6493      0.0570     -0.1298      0.6503
  -7   6  -3      3.7821      0.1177      3.8349     -1.1878
  -6   0  -4      4.4295      0.1288      4.2713      0.5750
  -6   7  -2      2.7446      0.1379     -2.9378      0.0792
  -5  -3  -4      0.3668      0.0464     -0.1006      0.2392
  -5   1  -3      1.1648      0.1114      0.2421     -1.2101
  -5   8  -1      1.1615      0.0642     -0.9495     -0.7580
  -4   6  -1      8.2367      0.1407      6.5145      0.3716
  -3  -4  -3      5.5344      0.1051     -5.4488      1.4464
  -3   0  -2     13.7930      0.1634     13.9200     -0.1430
  -3   7   0      2.3020      0.1536     -1.8573     -0.0000
  -2   8   1      4.1931      0.1165     -4.5055     -0.0737
  -1  -5  -2      3.2191      0.1040     -3.7458     -0.8337
   2   2   2      5.9584      0.0945     -5.8599      1.1551
   3  -8   0      0.7817      0.0604     -0.8038     -0.0000
   3  -4   1      2.5140      0.0646     -1.8239      2.0396
   4   4   4      4.2417      0.1130      3.8244     -0.5904
   6  -1   4      0.8465      0.0440      0.3556     -0.5335
   7  -7   3      2.8294      0.1113     -3.2672     -0.8114
   7   0   5      2.0981      0.0995      1.9909      0.9832
   8  -6   4      4.1871      0.1207     -3.9055     -0.0865
  -8   4  -4      3.8800      0.1070      3.8244      0.5904
  -6  -1  -4      0.8062      0.0858     -0.4019      0.1157
  -5   8  -1      2.6411      0.0855     -0.9495     -0.7580
  -4  -2  -3      5.2825      0.1098      3.8159      4.1228
  -4   2  -2      6.4818      0.1032     -5.8599     -1.1551
  -3  -5  -3      4.6438      0.1256      3.6480     -1.2776
  -3   7   0      1.4990      0.0893     -1.8573     -0.0000
  -2  -3  -2      4.8879      0.0941     -5.3581      1.0709
  -2   8   1      3.8594      0.1079     -4.5055     -0.0737
  -1  -6  -2      3.1558      0.0907     -2.9378      0.0792
  -1   6   1      1.2539      0.0712      0.5398     -0.9623
   0  -4  -1      8.9033      0.1311     -8.6591     -1.0647
   0   7   2      2.1247      0.1086     -2.6677     -0.6683
   1  -7  -1      1.8308      0.1314     -1.3520     -1.0859
   1   5   2      3.8620      0.1102     -3.7458      0.8337
   2   6   3      3.0825      0.1006      2.3773     -2.2583
   3  -4   1      3.1395      0.0969     -1.8239      2.0396
   3   0   2     14.1660      0.1634     13.9200      0.1430
   5  -5   2      4.0113      0.1081     -4.3508      1.0709
   6  -8   2      2.5950      0.1471      0.9842      2.0801
   6  -4   3      5.5035      0.1148     -3.8159      4.1228
   6   0   4      4.5549      0.1448      4.2713     -0.5750
  -8   3  -4      0.3562      0.0296     -0.1006      0.2392
  -7   5  -3      1.5529      0.1166      0.3310     -1.3144
  -6   7  -2      2.7055      0.1210     -2.9378      0.0792
  -5   0  -3      7.5234      0.1237     -7.3587      1.7360
  -4  -3  -3      5.8098      0.1210      5.4488     -1.4464
  -4   6  -1      6.7993      0.1438      6.5145      0.3716
  -3  -1  -2      6.2385      0.0990     -6.5296     -0.0444
  -2  -4  -2      4.6359      0.1155      1.4566     -4.1055
   0  -5  -1      1.2083      0.0615      0.6333     -1.1496
   1  -8  -1      0.6048      0.0812      0.0733     -0.3410
   1  -3   0      5.5891      0.1031     -5.2142      0.0000
   2  -6   0      5.3077      0.1130     -5.3076      0.0000
   2   3   2      5.0880      0.1061     -5.3581     -1.0709
   3  -4   1      2.5502      0.0829     -1.8239      2.0396
   4  -7   1      1.6388      0.0905     -0.1900     -0.8283
   4   2   3      5.6038      0.1115      3.8159     -4.1228
   5   3   4      0.4089      0.0491     -0.1006     -0.2392
   7  -7   3      3.0075      0.1031     -3.2672     -0.8114
   7  -2   4      1.4078      0.0796     -0.1298     -0.6503
   8  -5   4      0.2781      0.0282     -0.1006     -0.2392
  -7   5  -3      1.9544      0.1048      0.3310     -1.3144
  -6   2  -3      5.4426      0.1132      3.8159      4.1228
  -6   7  -2      3.0156      0.1201     -2.9378      0.0792
  -5  -1  -3      6.3353      0.1210      5.6849     -1.7442
  -3   8   0      0.9834      0.0744     -0.8038      0.0000
  -2  -5  -2      5.8097      0.1108      5.7302     -0.0590
  -1   3   0      4.4203      0.0754     -5.2142     -0.0000
   0  -6  -1      0.0975      0.0073      0.0240     -0.0635
   1   2   1      2.3807      0.0654      0.2545     -2.2925
   2  -7   0      2.8050      0.0868      2.6814      0.0000
   2   4   2      4.6979      0.1012      1.4566      4.1055
   3  -4   1      2.6668      0.0945     -1.8239      2.0396
   3   1   2      6.4794      0.1056     -6.5296      0.0444
   4  -2   2      6.2398      0.0980     -5.8599      1.1551
   5   0   3      7.6981      0.1203     -7.3587     -1.7360
   7  -7   3      3.5207      0.1126     -3.2672     -0.8114
  -7   4  -3      6.5048      0.1447     -5.4488      1.4464
  -6   1  -3      5.9420      0.1146      5.6849     -1.7442
  -6   7  -2      2.5374      0.1234     -2.9378      0.0792
  -5  -3  -3      3.6789      0.1139     -3.6481      1.2776
  -5   4  -2      8.7917      0.1256      8.7421     -0.0540
  -4   1  -2      6.6274      0.1139     -6.5296     -0.0444
  -3  -3  -2      7.7980      0.1214      7.3845      0.0353
  -2   6   0      5.2476      0.1015     -5.3076     -0.0000
  -1  -3  -1      3.1768      0.0839     -1.8239     -2.0396
  -1   8   1      0.3498      0.0310      0.0733      0.3410
   0  -7  -1      1.7181      0.1084      1.4529      1.2583
   2  -8   0      3.2643      0.1058     -3.4363      0.0000
   5  -5   2      4.1503      0.1061     -4.3508      1.0709
   5   1   3      5.6890      0.1143      5.6849      1.7442
   7  -6   3      3.2333      0.1080      3.8349      1.1878
   7   0   4      0.8269      0.1000     -0.5862      0.0598
   8  -4   4      4.2225      0.1429      3.8244     -0.5904
  -7   4  -3      6.2007      0.1158     -5.4488      1.4464
  -6   0  -3      0.0866      0.0040     -0.0026     -0.0731
  -6   7  -2      2.6213      0.1269     -2.9378      0.0792
  -5   4  -2      7.9057      0.1178      8.7421     -0.0540
  -4   0  -2      7.8269      0.1152      2.0179     -6.8973
  -4   7  -1      0.9837      0.0758     -0.1900      0.8283
  -3  -5  -2      2.4920      0.1305     -2.6006     -0.4749
  -3  -4  -2      2.8261      0.1120     -3.2968     -0.8665
  -1  -4  -1      1.2001      0.0682      0.2977     -1.1235
   0   6   1      0.0699      0.0040      0.0240      0.0635
   1  -4   0      2.7726      0.0763     -2.4413      0.0000
   1   3   1      2.8308      0.0640     -1.8239      2.0396
   2   6   2      2.5539      0.1296      0.9842      2.0801
   4  -1   2      6.0197      0.1037     -6.5296      0.0444
   5  -5   2      4.4385      0.1184     -4.3508      1.0709
   5   2   3      1.7208      0.1332     -0.3310     -1.3144
   6  -2   3      5.5022      0.1061      3.8159     -4.1228
   7  -6   3      4.4557      0.1200      3.8349      1.1878
   8  -3   4      0.5136      0.0294     -0.1006     -0.2392
  -8   6  -3      3.3251      0.1267      2.3773      2.2583
  -7   2  -3      1.2673      0.1405     -0.3310      1.3144
  -7   3  -3      5.9530      0.1345      5.4488     -1.4464
  -6  -2  -3      3.6459      0.1567     -2.3773     -2.2583
  -6   7  -2      2.9663      0.1327     -2.9378      0.0792
  -4  -1  -2      9.3698      0.1392      8.7421     -0.0540
  -3   4  -1      2.6064      0.0623     -1.8239     -2.0396
  -1  -7  -1      0.5962      0.0834      0.0733     -0.3410
  -1  -6  -1      1.4130      0.0831     -1.3520     -1.0859
  -1   4   0      2.2514      0.0595     -2.4413     -0.0000
   0   7   1      1.9014      0.1421      1.4529     -1.2583
   1  -6   0      2.0413      0.1162     -1.7114      0.0000
   1  -5   0      5.1040      0.0989      4.8249     -0.0000
   1   4   1      1.4379      0.0768      0.2977      1.1235
   2   0   1     16.6260      0.1797    -16.5930      3.1310
   3  -5   1      2.8591      0.0888      2.3123     -2.1212
   3   4   2      3.0373      0.1093     -3.2968      0.8665
   4   0   2      7.2043      0.1026      2.0179      6.8973
   5  -5   2      3.8268      0.1090     -4.3508      1.0709
   5   3   3      4.3541      0.1270     -3.6481     -1.2776
   6  -1   3      6.5988      0.1198      5.6849      1.7442
   7  -6   3      3.4677      0.0972      3.8349      1.1878
   7  -5   3      2.2492      0.1527      0.3310      1.3144
  -8   6  -3      3.0794      0.1176      2.3773      2.2583
  -7   0  -3      3.4632      0.1253      3.2672     -0.8114
  -7   1  -3      4.1653      0.1062     -3.8349      1.1878
  -6   7  -2      2.3745      0.0991     -2.9378      0.0792
  -5   3  -2      5.0403      0.0991     -5.3581      1.0709
  -4  -4  -2      2.5218      0.1041     -2.5046     -0.6522
  -4  -3  -2      2.7892      0.0852     -3.2968     -0.8665
  -3   4  -1      3.2414      0.0676     -1.8239     -2.0396
  -1   5   0      5.1245      0.1063      4.8249      0.0000
   1  -8   0      2.2349      0.1222      2.4482     -0.0000
   1  -7   0      1.2664      0.0857     -0.6813      0.0000
   1   5   1      0.9681      0.0461      0.5398     -0.9623
   2   1   1      2.4629      0.0637     -0.2545      2.2925
   3  -7   1      0.8802      0.0391      0.1900      0.8283
   3   5   2      2.6925      0.1509     -2.6006      0.4749
   4   1   2      8.7595      0.1253      8.7421      0.0540
   5  -5   2      4.2438      0.1175     -4.3508      1.0709
   6   1   3      4.2119      0.0923     -3.8349     -1.1878
   7  -5   3      1.4305      0.0789      0.3310      1.3144
   7  -4   3      6.0482      0.1236     -5.4488     -1.4464
  -8   5  -3      3.2167      0.1531      3.6481     -1.2776
  -8   6  -3      2.8510      0.1596      2.3773      2.2583
  -6   8  -2      1.8918      0.1396      0.9842     -2.0801
  -5   1  -2      9.0066      0.1302      8.7421     -0.0540
  -5   2  -2      5.5657      0.1162     -5.3581      1.0709
  -3   5  -1      2.7469      0.0767      2.3123      2.1212
  -2  -6  -1      4.5152      0.1247     -4.5055      0.0737
  -2  -5  -1      1.1013      0.0876     -0.3014      1.1950
  -2  -4  -1      7.1657      0.1261      6.5145      0.3716
  -2  -3  -1      2.8344      0.0863      2.3123      2.1212
  -1   6   0      1.2019      0.0844     -1.7114     -0.0000
   1   7   1      0.6351      0.1646      0.0733      0.3410
   3  -8   1      0.9024      0.0732      0.9495     -0.7580
   4   2   2      4.6136      0.1119      1.4566      4.1055
   4   3   2      3.1345      0.1136     -3.2968      0.8665
   5  -8   2      2.8796      0.1264     -2.6006      0.4749
   5  -7   2      6.3600      0.1416      5.7302      0.0590
   5  -6   2      3.8021      0.1054     -3.7458      0.8337
   5  -5   2      4.4435      0.1072     -4.3508      1.0709
   7  -5   3      1.3799      0.0918      0.3310      1.3144
   7  -4   3      5.8911      0.1163     -5.4488     -1.4464
   7  -3   3      5.6248      0.1240      5.4488      1.4464
  -8   2  -3      3.0125      0.1162     -2.3773     -2.2583
  -6   8  -2      2.1618      0.1361      0.9842     -2.0801
  -3   5  -1      3.3735      0.0976      2.3123      2.1212
  -1   8   0      1.9280      0.1691      2.4482      0.0000
   0  -7   0      0.4349      0.0302     -0.4091     -0.0000
   0  -6   0     15.1400      0.1931     16.4090      0.0000
   0  -5   0      2.1896      0.0548     -2.7960      0.0000
   0  -4   0      7.5522      0.1013     -7.4269      0.0000
   0  -3   0      8.7677      0.1193      7.3089      0.0000
   0  -2   0     14.0990      0.1570    -14.8840      0.0000
   2   4   1      6.5553      0.1236      6.5145     -0.3716
   2   5   1      1.5768      0.1249     -0.3014     -1.1950
   5  -8   2      2.5501      0.0966     -2.6006      0.4749
   5  -7   2      5.8662      0.1117      5.7302      0.0590
   5  -6   2      3.4836      0.1195     -3.7458      0.8337
   5  -5   2      4.4141      0.1069     -4.3508      1.0709
   5  -4   2      9.2043      0.1362      8.7421      0.0540
   5  -3   2      5.8261      0.1141     -5.3581     -1.0709
   5  -2   2      6.0915      0.1041     -5.3581     -1.0709
   5  -1   2      8.8698      0.1239      8.7421      0.0540
   7   0   3      3.6534      0.1093      3.2672      0.8114
  -6  -2  -2      2.4559      0.1082      0.9842     -2.0801
  -6  -1  -2      2.9415      0.0729     -2.9378      0.0792
  -6   8  -2      3.0354      0.1716      0.9842     -2.0801
  -3  -2  -1      3.6249      0.1129     -2.3123     -2.1212
  -3   7  -1      0.9808      0.1019      0.1900     -0.8283
  -3   8  -1      1.0029      0.0901      0.9495      0.7580
   0   1   0      7.0915      0.0895     -7.8717      0.0000
   0   2   0     12.9050      0.1480    -14.8840      0.0000
   0   3   0      9.2582      0.1287      7.3089     -0.0000
   0   4   0      8.3825      0.1107     -7.4269     -0.0000
   2  -8   1      4.6807      0.1272      4.5055      0.0737
   5  -7   2      6.4363      0.1447      5.7302      0.0590
   5  -6   2      3.4277      0.0833     -3.7458      0.8337
   5  -5   2      4.3976      0.1075     -4.3508      1.0709
   5   1   2      4.0201      0.1203     -3.7458      0.8337
   5   2   2      6.6591      0.1301      5.7302      0.0590
   5   3   2      3.6247      0.1363     -2.6006      0.4749
  -6   1  -2      4.2003      0.1306     -3.7458     -0.8337
  -6   2  -2      4.3312      0.1098      1.4566     -4.1055
  -6   3  -2      8.1457      0.1241      7.3845      0.0353
  -3   0  -1      2.1050      0.0621      0.5542     -2.1663
  -3   1  -1      2.4014      0.0747     -0.2545     -2.2925
  -1  -6   0      1.1234      0.1218     -0.6813      0.0000
  -1  -5   0      1.7568      0.1048     -1.7114     -0.0000
   2  -6   1      6.5127      0.1175     -6.5145      0.3716
   3   1   1      2.2627      0.1000      1.8239     -2.0396
   3   2   1      2.5936      0.1104     -2.3123      2.1212
   3   4   1      1.2840      0.0889     -0.1900     -0.8283
   3   5   1      1.7162      0.1117     -0.9495      0.7580
   5  -6   2      3.7367      0.1209     -3.7458      0.8337
   5  -5   2      4.2987      0.1066     -4.3508      1.0709
   8  -3   3      3.2596      0.1033     -3.6481     -1.2776
   8  -2   3      3.6620      0.1344     -2.3773      2.2583
  -7   0  -2      2.7492      0.1113     -2.6677      0.6683
  -7   1  -2      3.2300      0.1050     -2.9378      0.0792
  -6   4  -2      4.1879      0.1031      1.4566     -4.1055
  -6   5  -2      3.7239      0.1048     -3.7458     -0.8337
  -4  -2  -1      6.3381      0.1149     -6.5145     -0.3716
  -3   2  -1      2.9380      0.0804      0.2545      2.2925
  -2  -6   0      3.0339      0.1016     -3.4363     -0.0000
  -2   8  -1      4.6533      0.1225      4.5055     -0.0737
  -1  -4   0      5.1752      0.1091      4.8249     -0.0000
   1  -8   1      0.7075      0.1918     -0.0733     -0.3410
   1   6   0      0.9433      0.0899     -0.6813     -0.0000
   1   7   0      2.1534      0.1059      2.4482      0.0000
   2  -5   1      2.8539      0.0971     -2.3123      2.1213
   3  -1   1      2.3370      0.0807     -0.2545      2.2925
   5  -6   2      3.7486      0.1060     -3.7458      0.8337
   6  -2   2      4.2721      0.1071      1.4566      4.1055
   6  -1   2      3.9302      0.1104     -3.7458      0.8337
   6   0   2      3.3026      0.0862     -3.0650      0.7524
   8  -6   3      2.9118      0.1159      2.3773     -2.2583
   8  -5   3      3.9598      0.1128      3.6481      1.2776
  -7   2  -2      6.5277      0.1169      5.7303     -0.0590
  -6   4  -2      4.6273      0.1078      1.4566     -4.1055
  -6   5  -2      3.8421      0.1050     -3.7458     -0.8337
  -5  -3  -1      1.3579      0.1257      0.9495      0.7580
  -5   8  -2      2.8022      0.1360     -2.6006     -0.4749
  -4  -1  -1      1.6901      0.1556     -0.2977      1.1235
  -3   2  -1      2.1172      0.0714      0.2545      2.2925
  -2  -5   0      2.5880      0.0892      2.6814     -0.0000
  -2   6  -1      6.2145      0.1172     -6.5145     -0.3716
  -2   7  -1      1.5269      0.1324      0.3014     -1.1950
   1   4   0      5.8297      0.1125      4.8249      0.0000
   4  -8   2      2.3161      0.1064     -2.5046      0.6522
   4   2   1      6.4540      0.1093     -6.5145      0.3716
   4   3   1      0.6978      0.1432      0.1900      0.8283
   5  -5   2      3.4727      0.0902     -4.3508      1.0709
   6  -2   2      4.2360      0.1071      1.4566      4.1055
   8  -6   3      3.7316      0.1431      2.3773     -2.2583
  -8   2  -2      2.2303      0.1095      0.9842     -2.0801
  -7   3  -2      3.3434      0.1243     -3.2968     -0.8665
  -7   4  -2      3.3423      0.1144     -3.2968     -0.8665
  -6  -2  -1      4.0501      0.1184      4.5055     -0.0737
  -6   5  -2      3.7051      0.1122     -3.7458     -0.8337
  -6   6  -2      3.7104      0.1244     -3.0650     -0.7524
  -5  -1  -1      1.5227      0.0997     -0.5398     -0.9623
  -5   8  -2      2.7622      0.1389     -2.6006     -0.4749
  -3  -5   0      0.6314      0.0944     -0.8039      0.0000
  -2   5  -1      2.6899      0.0842     -2.3123     -2.1213
  -1  -2   0      5.2481      0.0870     -5.2142     -0.0000
  -1   8  -1      0.4241      0.0792     -0.0733      0.3410
   0  -7   1      1.4835      0.1316     -1.4529      1.2583
   2   5   0      2.9598      0.1028      2.6814      0.0000
   2   6   0      3.6832      0.1077     -3.4363      0.0000
   3  -2   1      2.3389      0.0806      0.2545     -2.2925
   4  -7   2      3.1945      0.1400     -3.2968      0.8665
   5  -6   2      4.0379      0.1064     -3.7458      0.8337
   7  -1   2      3.8140      0.1562     -2.9378     -0.0792
  -8   3  -2      2.9858      0.1447     -2.6006     -0.4749
  -7   4  -2      2.8723      0.1405     -3.2968     -0.8665
  -6  -1  -1      1.3933      0.1611      1.3520      1.0859
  -5   0  -1      1.1016      0.0860     -0.6333      1.1496
  -5   7  -2      5.4061      0.1361      5.7302     -0.0590
  -4   1  -1      2.3910      0.0945      1.8239      2.0396
  -3  -4   0      1.6608      0.1320     -1.8573      0.0000
  -1  -7   1      0.4177      0.1424     -0.0733     -0.3410
  -1   6  -1      1.4385      0.1357     -0.5398     -0.9623
   0  -6   1      0.0975      0.0094     -0.0240     -0.0635
   1  -5   1      1.3447      0.1306     -0.2977     -1.1235
   2   4   0      5.2076      0.1050     -5.3076      0.0000
   3  -8   2      2.7267      0.1346     -2.6006      0.4749
   3  -2   1      2.7001      0.1116      0.2545     -2.2925
   4  -7   2      3.0586      0.1113     -3.2968      0.8665
   5   2   1      1.0669      0.0726      0.3014      1.1950
   6  -4   2      4.2291      0.1164      1.4566      4.1055
   7  -2   2      7.1176      0.1377      5.7303      0.0590
  -8   4  -2      3.3806      0.1251     -2.5046     -0.6522
  -7  -1  -1      0.9212      0.1984     -0.0733      0.3410
  -6   0  -1      0.2037      0.0279     -0.0240      0.0635
  -5   7  -2      6.5717      0.1781      5.7302     -0.0590
  -4   8  -2      3.3912      0.1059     -2.5046     -0.6522
  -3  -3   0      4.1724      0.1407      4.4781      0.0000
  -2  -2   0     54.9430      0.6049     36.7260      0.0000
  -1  -6   1      2.1475      0.2068      1.3520     -1.0859
  -1  -1   0      9.5972      0.1097     12.5010      0.0000
  -1   5  -1      1.7152      0.1101     -0.2977      1.1235
   0  -5   1      1.1664      0.0916     -0.6333     -1.1496
   0   7  -1      1.7909      0.1542     -1.4529     -1.2583
   2  -8   2      2.0521      0.1168      0.9842      2.0801
   3  -7   2      4.4549      0.1755     -3.2968      0.8665
   3   4   0      2.3273      0.1440     -1.8573     -0.0000
   4  -1   1      2.9056      0.1327      1.8239     -2.0396
   6  -4   2      4.9411      0.1289      1.4566      4.1055
   6   2   1      5.7121      0.1473      4.5055      0.0737
   7  -3   2      4.9603      0.1655     -3.2968      0.8665
  -8   4  -2      2.2927      0.0736     -2.5046     -0.6522
  -7   0  -1      1.2528      0.1174     -1.4529     -1.2583
  -7   5  -2      6.1868      0.1304      5.7302     -0.0590
  -6   6  -2      2.9035      0.0607     -3.0650     -0.7524
  -5  -3   0      1.2350      0.2128     -0.8038     -0.0000
  -3  -2   0      1.2617      0.1021     -1.1355      0.0000
  -2  -6   1      3.8859      0.1049      4.5055      0.0737
  -1  -5   1      2.0552      0.0808     -0.5398      0.9623
   1  -4   1      1.7871      0.1123      1.8239     -2.0396
   1   7  -1      0.4992      0.1034     -0.0733      0.3410
   2   2   0     44.5200      0.4846     36.7260      0.0000
   3  -7   2      2.7835      0.1228     -3.2968      0.8665
   3   3   0      3.4950      0.1080      4.4781      0.0000
   4  -6   2      3.5735      0.0725      1.4566      4.1055
   4   4   0     14.7910      0.2277     12.6090      0.0000
   6   1   1      1.3772      0.2156      1.3520     -1.0859
  -8   1  -1      0.3810      0.0725     -0.0733      0.3410
  -8   5  -2      2.3379      0.1341     -2.6006     -0.4749
  -7   1  -1      1.3913      0.1314      1.3520      1.0859
  -6   6  -2      3.3420      0.1427     -3.0650     -0.7524
  -5   2  -1      3.0639      0.1054     -2.3123     -2.1212
  -4  -2   0      5.4156      0.1076     -5.3076      0.0000
  -4   7  -2      2.9007      0.1990     -3.2968     -0.8665
  -3   3  -1      2.6996      0.0882     -0.5542      2.1663
  -3   8  -2      2.7047      0.1402     -2.6006     -0.4749
  -2  -5   1      1.4331      0.0832      0.3014      1.1950
  -2  -1   0      4.9784      0.0922     -5.2142     -0.0000
  -1   4  -1      2.4215      0.0949      1.8239      2.0396
   0   5  -1      1.8423      0.1344     -0.6333      1.1496
   1   6  -1      1.3411      0.1126      1.3520      1.0859
   2  -7   2      6.3614      0.1371      5.7302      0.0590
   3   2   0      1.2650      0.0841     -1.1355     -0.0000
   4  -6   2      4.5484      0.1165      1.4566      4.1055
   4   3   0      1.6946      0.1214     -1.8573     -0.0000
   5  -1   1      0.9657      0.0951     -0.2977     -1.1235
   6  -5   2      4.3588      0.1250     -3.7458      0.8337
   7  -4   2      2.7097      0.1051     -3.2968      0.8665
  -6   2  -1      6.4930      0.1308     -6.5145     -0.3716
  -6   6  -2      2.8594      0.1305     -3.0650     -0.7524
  -3  -1   0      2.9579      0.1156     -2.4413     -0.0000
  -3   7  -2      3.4405      0.1284     -3.2968     -0.8665
  -1  -4   1      1.2368      0.0912     -0.2977     -1.1235
   0  -7   2      2.9161      0.1203     -2.6677     -0.6683
   0   4  -1      8.2721      0.1188      8.6591      1.0647
   2  -3   1      2.1670      0.1032      0.2545     -2.2925
   2   5  -1      1.2712      0.0943      0.3014     -1.1950
   3  -6   2      7.8593      0.1184      7.3845     -0.0353
   4   2   0      5.3348      0.1128     -5.3076     -0.0000
   6  -5   2      3.6175      0.1143     -3.7458      0.8337
   6  -1   1      1.5833      0.1865     -0.5398      0.9623
   8  -4   2      2.6713      0.1141     -2.5046      0.6522
  -8   2  -1      3.9078      0.1363      4.5055     -0.0737
  -7  -1   0      2.9031      0.1636      2.4482     -0.0000
  -7   6  -2      2.9071      0.1565     -2.9378      0.0792
  -6  -1   0      0.5895      0.0908     -0.6813     -0.0000
  -6   6  -2      3.1371      0.1579     -3.0650     -0.7524
  -5  -1   0      1.7709      0.1230     -1.7114     -0.0000
  -5   6  -2      3.5486      0.1185     -3.7458     -0.8337
  -2   7  -2      6.0244      0.1268      5.7302     -0.0590
   1   4  -1      1.7426      0.1612     -0.2977      1.1235
   2  -6   2      4.0492      0.1121      1.4566      4.1055
   2  -3   1      2.0401      0.0796      0.2545     -2.2925
   3  -6   2      8.0748      0.1337      7.3845     -0.0353
   3   1   0      2.6680      0.0905     -2.4413      0.0000
   3   5  -1      1.7054      0.2243      0.9495      0.7580
   5  -2   1      3.4029      0.1133     -2.3123      2.1212
   6  -5   2      3.4545      0.1257     -3.7458      0.8337
   6   2   0      3.3574      0.1198     -3.4363      0.0000
   7  -1   1      1.4135      0.0961      1.3520     -1.0859
   8  -1   1      0.4140      0.0651     -0.0733     -0.3410
  -8   6  -2      2.3266      0.1406      0.9842     -2.0801
  -7   6  -2      2.5600      0.0942     -2.9378      0.0792
  -6   6  -2      3.1923      0.1632     -3.0650     -0.7524
  -5   6  -2      3.9038      0.1202     -3.7458     -0.8337
  -3   3  -1      2.0113      0.0767     -0.5542      2.1663
  -2  -6   2      2.2088      0.0751      0.9842      2.0801
  -2   3  -1      2.4739      0.1446      0.2545      2.2925
  -1  -6   2      2.7074      0.0878     -2.9378     -0.0792
  -1   7  -2      2.5780      0.1425     -2.9378      0.0792
   0  -6   2      2.9717      0.0898     -3.0650      0.7524
   0   7  -2      2.6279      0.1257     -2.6677      0.6683
   1  -6   2      4.3120      0.1300     -3.7458      0.8337
   1  -3   1      1.9306      0.0860     -0.2545      2.2925
   2  -6   2      4.6427      0.1272      1.4566      4.1055
   2   4  -1      6.2422      0.1180     -6.5145     -0.3716
   3   4  -1      0.9235      0.1454      0.1900     -0.8283
   5   1   0      2.2729      0.1214     -1.7114      0.0000
   6  -8   3      2.8715      0.1453      2.3773     -2.2583
   6  -2   1      7.1413      0.1307     -6.5145      0.3716
   7  -5   2      6.6047      0.1378      5.7302      0.0590
  -8   3  -1      1.4759      0.1797      0.9495      0.7580
  -8   6  -2      2.1940      0.1958      0.9842     -2.0801
  -7   3  -1      0.7243      0.0973      0.1900     -0.8283
  -7   6  -2      3.7603      0.2020     -2.9378      0.0792
  -6   0   0     16.2540      0.2234     16.4090      0.0000
  -6   6  -2      2.7209      0.1311     -3.0650     -0.7524
  -5   0   0      2.3943      0.0788     -2.7960     -0.0000
  -5   3  -1      2.6807      0.1276      2.3123      2.1213
  -5   6  -2      3.6114      0.1295     -3.7458     -0.8337
  -4   0   0      7.6029      0.1090     -7.4269     -0.0000
  -4   3  -1      2.7401      0.1243     -1.8239     -2.0396
  -4   6  -2      3.7400      0.1209      1.4566     -4.1055
  -3   0   0      9.2674      0.1496      7.3089     -0.0000
  -3   3  -1      2.4986      0.0965     -0.5542      2.1663
  -3   6  -2      6.9866      0.1304      7.3845      0.0353
  -2   0   0     14.2960      0.1631    -14.8840     -0.0000
  -2   3  -1      2.3634      0.1138      0.2545      2.2925
  -2   6  -2      4.0715      0.1259      1.4566     -4.1055
  -1   3  -1      2.3696      0.1223     -0.2545     -2.2925
   0   3  -1      2.8130      0.0843      0.5542     -2.1663
   2  -8   3      3.4260      0.1501     -2.3773      2.2583
   3  -8   3      3.8127      0.1210     -3.6481     -1.2776
   5  -8   3      3.4849      0.1221      3.6480      1.2776
   6  -8   3      3.4492      0.1259      2.3773     -2.2583
   7  -5   2      5.8394      0.1258      5.7302      0.0590
   7   1   0      3.1000      0.1794      2.4482      0.0000
   8  -5   2      2.9640      0.1713     -2.6006      0.4749
   8  -2   1      4.8468      0.1326      4.5055      0.0737
  -8   1   0      2.2355      0.1247      2.4482      0.0000
  -6  -2   1      4.3405      0.1278     -4.5055     -0.0737
  -6   6  -2      3.4333      0.1378     -3.0650     -0.7524
  -5  -2   1      1.8940      0.1507     -0.3014     -1.1950
  -5   6  -2      3.6467      0.1525     -3.7458     -0.8337
  -4   3  -1      2.1468      0.0827     -1.8239     -2.0396
  -4   6  -2      4.2794      0.1174      1.4566     -4.1055
  -3  -5   2      3.0866      0.1446     -2.6006      0.4749
  -3   3  -1      2.0269      0.1113     -0.5542      2.1663
  -3   6  -2      7.4078      0.1341      7.3845      0.0353
  -2  -5   2      7.4289      0.1643      5.7302      0.0590
  -2   6  -2      3.7241      0.1192      1.4566     -4.1055
  -1  -5   2      3.7065      0.0860     -3.7458      0.8337
  -1   6  -2      3.6316      0.1276     -3.7458     -0.8337
   0   6  -2      2.8562      0.1200     -3.0650     -0.7524
   1   6  -2      2.7922      0.1593     -2.9378      0.0792
   2   0   0     13.9490      0.1634    -14.8840      0.0000
   2   6  -2      2.1891      0.1485      0.9842     -2.0801
   3  -8   3      3.9268      0.1188     -3.6481     -1.2776
   3   0   0      8.6140      0.1334      7.3089      0.0000
   4   0   0      7.6222      0.1090     -7.4269      0.0000
   4   3  -1      0.9395      0.1143     -0.1900      0.8283
   5  -8   3      3.7603      0.1198      3.6481      1.2776
   5   0   0      2.7916      0.0858     -2.7960      0.0000
   5   3  -1      1.0858      0.1078     -0.9495     -0.7580
   6  -8   3      2.9646      0.1684      2.3773     -2.2583
   6   0   0     17.1170      0.2267     16.4090      0.0000
  -7  -1   1      0.2820      0.0887      0.0733      0.3410
  -6   1   0      1.7972      0.1356     -1.7114      0.0000
  -6   6  -2      2.7124      0.1035     -3.0650     -0.7524
  -4  -4   2      2.3338      0.1256     -2.5046      0.6522
  -4   3  -1      2.3473      0.1073     -1.8239     -2.0396
  -3  -2   1      3.0091      0.1442      2.3123     -2.1212
  -2   8  -3      3.2730      0.1246     -2.3773     -2.2583
   0  -7   3      3.2076      0.1225      3.2672      0.8114
   1  -7   3      5.1353      0.1180     -3.8349     -1.1878
   1   5  -2      4.0387      0.1211     -3.7458     -0.8337
   2  -5   2      5.5660      0.1236     -5.3581     -1.0709
   2   5  -2      5.4700      0.1119      5.7302     -0.0590
   3   5  -2      2.6782      0.1289     -2.6006     -0.4749
   5  -3   1      2.9860      0.1155      2.3123     -2.1213
   7  -3   1      0.8612      0.0618      0.1900      0.8283
   8  -3   1      2.2180      0.1541      0.9495     -0.7580
  -8   2   0      2.9126      0.1204     -3.4363     -0.0000
  -7   4  -1      0.8666      0.0796     -0.1900      0.8283
  -6  -1   1      1.9559      0.1509     -1.3520      1.0859
  -6   6  -2      2.9113      0.1239     -3.0650     -0.7524
  -5   1   0      5.4560      0.1088      4.8249      0.0000
  -5   6  -2      3.4269      0.1265     -3.7458     -0.8337
  -3   3  -1      2.0731      0.0891     -0.5542      2.1663
  -3   8  -3      3.5400      0.1967     -3.6481      1.2776
  -2  -4   2      4.4488      0.1075      1.4566      4.1055
  -2   8  -3      2.5996      0.1335     -2.3773     -2.2583
  -1   5  -2      9.1925      0.1330      8.7421     -0.0540
   0   5  -2      4.1056      0.1198     -4.3508     -1.0709
   2  -7   3      1.4477      0.1330     -0.3310     -1.3144
   3  -5   2      5.4588      0.1226     -5.3581     -1.0710
   3   2  -1      2.8131      0.0970      2.3123      2.1212
   4  -3   1      3.3475      0.1020     -1.8239      2.0396
   4   2  -1      6.3929      0.1358      6.5145      0.3716
   5  -3   1      3.1562      0.1064      2.3123     -2.1213
   7  -1   0      0.8317      0.0555     -0.6813      0.0000
   8  -1   0      2.5970      0.1891      2.4482     -0.0000
  -7   2   0      3.8654      0.1421      2.6814     -0.0000
  -7   4  -1      0.7773      0.1278     -0.1900      0.8283
  -6   6  -2      3.8578      0.1657     -3.0650     -0.7524
  -4  -1   1      1.4381      0.0867      0.2977      1.1235
  -4   1   0      2.7498      0.0806     -2.4413      0.0000
  -3   3  -1      2.3279      0.0662     -0.5542      2.1663
  -2   5  -2      4.8973      0.1011     -5.3581      1.0709
  -1  -6   3      4.2740      0.1062     -3.8349     -1.1878
  -1  -4   2      9.0211      0.1321      8.7421      0.0540
   0   7  -3      3.1607      0.1121      3.2672     -0.8114
   1   2  -1      2.2849      0.0774     -0.2545     -2.2925
   3  -7   3      5.9921      0.1366      5.4488      1.4464
   3  -5   2      4.4919      0.0945     -5.3581     -1.0710
   3   4  -2      2.8008      0.1074     -3.2968     -0.8665
   4  -3   1      2.8268      0.0746     -1.8239      2.0396
   4   4  -2      3.1385      0.1506     -2.5046     -0.6522
   5  -1   0      5.3917      0.1044      4.8249      0.0000
   7   1  -1      0.4390      0.0898      0.0733     -0.3410
  -6  -2   2      2.3919      0.2113      0.9842      2.0801
  -6   0   1      0.0896      0.0066      0.0240      0.0635
  -6   2   0      5.5738      0.1318     -5.3076     -0.0000
  -6   4  -1      6.2929      0.1429      6.5145      0.3716
  -5   8  -3      3.1887      0.1598      3.6480     -1.2776
  -3  -5   3      5.0394      0.1464     -3.6481     -1.2776
  -3   3  -1      2.1925      0.0593     -0.5542      2.1663
  -2   5  -2      5.9117      0.1238     -5.3581      1.0709
  -1   7  -3      3.6039      0.1374     -3.8349      1.1878
   0  -6   3      0.0916      0.0037     -0.0026      0.0731
   0  -4   2      7.4077      0.1124      2.0179      6.8973
   1   4  -2      8.5104      0.1340      8.7421     -0.0540
   2   6  -3      3.4031      0.1286     -2.3773     -2.2583
   4  -7   3      4.9256      0.1095     -5.4488     -1.4464
   4  -1   0      2.3196      0.0800     -2.4413      0.0000
   5   1  -1      1.5991      0.0808      0.5398      0.9623
   8  -6   2      2.3568      0.1208      0.9842      2.0801
   8  -2   0      3.2178      0.1286     -3.4363      0.0000
  -8   1   1      0.7308      0.0772      0.0733      0.3410
  -8   3   0      0.9819      0.1220     -0.8038     -0.0000
  -8   5  -1      1.2112      0.1644     -0.9495     -0.7580
  -5  -2   2      6.4008      0.1403      5.7302      0.0590
  -5   8  -3      3.1051      0.1851      3.6481     -1.2776
  -3   3  -1      2.3660      0.0624     -0.5542      2.1663
  -3   5  -2      5.0092      0.1068     -5.3581      1.0710
  -2  -5   3      1.4142      0.0606     -0.3310     -1.3144
   0   2  -1     17.4160      0.1914    -16.5930     -3.1310
   0   4  -2      7.6196      0.1141      2.0179     -6.8973
   1  -6   3      5.5430      0.1208      5.6849      1.7442
   1   6  -3      3.8172      0.0843     -3.8349      1.1878
   2  -8   4      3.3638      0.1262     -3.9055     -0.0865
   3  -1   0      4.4269      0.0776     -5.2142      0.0000
   3   1  -1      4.2239      0.0963     -1.8239     -2.0396
   4  -7   3      6.1916      0.1431     -5.4488     -1.4464
   7  -6   2      3.0995      0.1714     -2.9378     -0.0792
   7  -4   1      0.7427      0.0627     -0.1900     -0.8283
   7  -2   0      2.8877      0.1177      2.6814      0.0000
   7   0  -1      1.6214      0.1237      1.4529      1.2583
  -7   1   1      1.5962      0.0704     -1.3520      1.0859
  -5   2   0      0.9532      0.0588     -1.1355      0.0000
  -4  -2   2      4.9170      0.1230      1.4566      4.1055
  -3   3  -1      1.9859      0.0617     -0.5542      2.1663
  -3   5  -2      5.1878      0.1142     -5.3581      1.0710
  -3   7  -3      6.0288      0.1578      5.4488     -1.4464
  -2  -1   1      2.5815      0.0794      0.2545     -2.2925
  -1  -5   3      5.9235      0.1154      5.6849      1.7442
   0  -7   4      0.5137      0.0517     -0.5862      0.0598
   1  -4   2      6.4152      0.1152     -6.5296      0.0444
   2  -6   3      4.9107      0.1119      3.8159     -4.1228
   2   3  -2      5.1110      0.0975     -5.3581      1.0709
   2   5  -3      1.3536      0.0714     -0.3310      1.3144
   3  -8   4      0.4510      0.0415     -0.1006     -0.2392
   4  -5   2      9.6934      0.1426      8.7421      0.0540
   5   2  -2      6.8324      0.1293      5.7302     -0.0590
   6  -4   1      6.3235      0.1289      6.5145     -0.3716
   6  -2   0      5.0886      0.0976     -5.3076      0.0000
   7  -6   2      3.0149      0.1474     -2.9378     -0.0792
  -7   3   0      1.7339      0.0958     -1.8573     -0.0000
  -6   8  -3      2.4507      0.1470      2.3773      2.2583
  -5  -3   3      4.0087      0.1435      3.6481      1.2776
  -4   0   1      9.2994      0.1340     -8.6591      1.0647
  -3   3  -1      2.0458      0.0831     -0.5542      2.1663
  -1  -3   2      6.5422      0.1145     -6.5296      0.0444
  -1   4  -2      6.6190      0.1218     -6.5296     -0.0444
  -1   6  -3      6.0760      0.1388      5.6849     -1.7442
   1   5  -3      6.6696      0.1342      5.6849     -1.7442
   2   1  -1      2.3553      0.0779      0.2545      2.2925
   3  -8   4      0.3510      0.0594     -0.1006     -0.2392
   4  -5   2      8.6122      0.1247      8.7421      0.0540
   5  -7   3      1.1178      0.1132      0.3310      1.3144
   5   0  -1      1.2552      0.0807      0.6333     -1.1496
   6  -4   1      5.8550      0.1112      6.5145     -0.3716
   7  -6   2      3.0438      0.1505     -2.9378     -0.0792
   8  -3   0      0.8464      0.1566     -0.8038      0.0000
   8  -1  -1      0.4630      0.0903      0.0733     -0.3410
  -8   2   1      3.7064      0.1112     -4.5055     -0.0737
  -7   0   2      2.6897      0.1579     -2.6677     -0.6683
  -7   5  -1      1.1131      0.0640     -0.3014      1.1950
  -6   1   1      1.5652      0.0499      0.5398     -0.9623
  -6   8  -3      3.0142      0.1558      2.3773      2.2583
  -5  -1   2      3.3445      0.1222     -3.7458      0.8337
  -5   4  -1      2.0549      0.1285      0.2977     -1.1235
  -4  -3   3      6.0707      0.1276     -5.4488     -1.4464
  -4   7  -3      6.6674      0.1585     -5.4488      1.4464
  -3  -5   4      0.4205      0.0579     -0.1006     -0.2392
  -3  -2   2      4.7545      0.1185     -5.3581     -1.0709
  -3   3  -1      2.2963      0.0732     -0.5542      2.1663
  -2  -4   3      5.6658      0.1389      3.8159     -4.1228
  -2   8  -4      3.7477      0.1569     -3.9055      0.0865
  -1  -6   4      0.2269      0.1702     -0.4019     -0.1157
   0   7  -4      0.5935      0.0485     -0.5862     -0.0598
   1   3  -2      6.4334      0.1353     -6.5296     -0.0444
   3   4  -3      5.4043      0.1384      5.4488     -1.4464
   4  -8   4      3.7530      0.1293      3.8244     -0.5904
   4  -5   2      9.7067      0.1454      8.7421      0.0540
   5  -7   3      1.4387      0.1156      0.3310      1.3144
   5  -2   0      1.4300      0.0920     -1.1355      0.0000
   6  -4   1      6.2115      0.1193      6.5145     -0.3716
   6   1  -2      2.8602      0.1328     -2.9378      0.0792
   7  -6   2      2.5659      0.1300     -2.9378     -0.0792
   7  -1  -1      1.7858      0.1445     -1.3520     -1.0859
  -8   4   0     14.8700      0.2392     12.6090      0.0000
  -7   2   1      0.9567      0.1053     -0.3014     -1.1950
  -6   3   0      4.6032      0.1727      4.4781      0.0000
  -6   8  -3      2.7604      0.1278      2.3773      2.2583
  -4   2   0     37.3860      0.4390     36.7260      0.0000
  -4   7  -3      4.6387      0.1556     -5.4488      1.4464
  -2   6  -3      4.9762      0.1119      3.8159      4.1228
   0   5  -3      7.3808      0.1164     -7.3587      1.7360
   2   4  -3      5.1570      0.1022      3.8159      4.1228
   3  -3   1      1.8834      0.0737     -0.5542     -2.1663
   3   2  -2      5.6683      0.1250     -5.3581      1.0709
   4  -8   4      3.3063      0.1443      3.8244     -0.5904
   4  -5   2      9.7799      0.1519      8.7421      0.0540
   5  -7   3      1.3079      0.1751      0.3310      1.3144
   5   1  -2      4.5551      0.1296     -3.7458     -0.8337
   6  -1  -1      1.1412      0.0452      0.5398      0.9623
   7  -3   0      1.8802      0.1295     -1.8573      0.0000
   8  -5   1      1.1248      0.0532     -0.9495      0.7580
  -4  -1   2     10.9500      0.1944      8.7421      0.0540
  -4   2   0     48.2520      0.5640     36.7260      0.0000
  -3   0   1      2.4857      0.1393     -0.5542     -2.1663
  -3   8  -4      0.2196      0.0397     -0.1006      0.2392
  -2  -2   2      8.3886      0.1362     -5.8599      1.1550
  -2   1   0     10.5430      0.1266     12.5010      0.0000
  -1  -4   3      1.8563      0.3953      0.2421      1.2101
   0  -3   2     16.8370      0.2058     13.9200      0.1430
   1  -5   3      1.9748      0.2840      0.2421      1.2101
   2  -4   2      8.3950      0.1366     -5.8599      1.1551
   2  -1   0      9.3583      0.1132     12.5010      0.0000
   3  -3   1      3.0763      0.2001     -0.5542     -2.1663
   3   5  -4      0.3231      0.0810     -0.1006      0.2392
   6   2  -3      4.3088      0.1484      2.3773      2.2583
  -8   3   1      1.2601      0.0667     -0.9495      0.7580
  -7   1   2      2.5520      0.1115     -2.9378     -0.0792
  -6  -1   3      3.8090      0.0963      3.8349      1.1878
  -5  -3   4      0.4812      0.1229     -0.1006     -0.2392
  -3  -4   4      1.1807      0.1543      0.7686     -0.5717
  -2   4  -2      5.7575      0.1078     -5.8599     -1.1551
  -2   7  -4      0.8657      0.0290     -0.1298      0.6503
  -1  -5   4      0.9515      0.1602      0.3556     -0.5335
  -1   5  -3      1.8226      0.2094      0.2421     -1.2101
   0  -7   5      3.8570      0.1732      1.9909      0.9832
   0   3  -2     13.6880      0.1712     13.9200     -0.1430
   0   6  -4      4.2903      0.1781      4.2713      0.5750
   1   4  -3      1.4733      0.2668      0.2421     -1.2101
   2  -1   0     10.4210      0.1244     12.5010      0.0000
   2   5  -4      0.7601      0.0313     -0.1298      0.6503
   4  -2   0     47.7420      0.5347     36.7260      0.0000
   4   1  -2      9.6866      0.1852      8.7421     -0.0540
   4   4  -4      5.0431      0.1271      3.8244      0.5904
   5  -8   4      0.2525      0.0539     -0.1006     -0.2392
   5  -1  -1      1.3396      0.0824      0.2977     -1.1235
   5   2  -3      1.6936      0.2576      0.3310     -1.3144
   6  -3   0      3.9674      0.1736      4.4781      0.0000
   6   0  -2      2.8292      0.0704     -3.0650     -0.7524
   7  -2  -1      1.1650      0.1216     -0.3014      1.1950
  -8   6  -1      4.5320      0.1739     -4.5055      0.0737
  -7   0   3      3.7144      0.1344     -3.2672     -0.8114
  -7   4   0      1.7953      0.0960     -1.8573      0.0000
  -6  -2   4      3.5248      0.1425     -3.9055     -0.0865
  -6   2   1      6.3851      0.1319      6.5145     -0.3716
  -4   8  -4      3.5271      0.1829      3.8244      0.5904
  -3  -5   5      1.8782      0.0926     -1.7009     -1.4161
  -2  -3   3      7.4569      0.1319      6.5956      1.7755
  -2   4  -2      5.9677      0.1001     -5.8599     -1.1551
  -2   7  -4      0.6402      0.0800     -0.1298      0.6503
   1  -6   4      0.6640      0.0569      0.3556     -0.5335
   3  -7   4      0.9432      0.1423      0.7686     -0.5717
   3  -3   1      2.3594      0.1070     -0.5542     -2.1663
   5  -8   4      0.2095      0.0456     -0.1006     -0.2392
   5  -4   1      0.9047      0.0787      0.2977      1.1235
   7  -5   1      0.9723      0.1332     -0.3014     -1.1950
  -7   7  -2      3.1703      0.2000     -2.6677      0.6683
  -5  -1   3      6.5265      0.1401     -5.6849     -1.7442
  -5   7  -3      1.3398      0.1514      0.3310     -1.3144
  -4   1   1      2.5202      0.1119     -1.8239      2.0397
  -4   5  -2      9.2889      0.1546      8.7421     -0.0540
  -4   8  -4      4.1641      0.1726      3.8244      0.5904
  -2  -4   4      6.4420      0.1394     -6.2329     -0.3057
   0   7  -5      2.4955      0.1522      1.9909     -0.9832
   1  -7   5      2.9219      0.1813     -2.0995     -1.3397
   1   5  -4      0.7584      0.1822      0.3556      0.5335
   2  -5   3      6.3037      0.1239      6.5956      1.7755
   2   3  -3      7.3479      0.1447      6.5956     -1.7755
   3  -3   1      2.1155      0.0942     -0.5542     -2.1663
   4   2  -3      5.5894      0.1211     -3.8159     -4.1228
   5  -8   4      0.3327      0.0459     -0.1006     -0.2392
   5  -4   1      1.0494      0.0905      0.2977      1.1235
   5   0  -2      3.6162      0.1111     -4.3508     -1.0709
   7  -1  -2      2.3923      0.1143     -2.9378      0.0792
   8  -3  -1      1.5106      0.1104     -0.9495     -0.7580
  -8   5   0      1.1404      0.0690     -0.8038      0.0000
  -7   3   1      0.9441      0.0834     -0.1900     -0.8283
  -7   7  -2      2.5506      0.1435     -2.6677      0.6683
  -6   5  -1      1.2947      0.0569      0.5398      0.9623
  -5  -2   4      0.6901      0.0328     -0.1298     -0.6503
  -5   3   0      1.8760      0.1125     -1.1355     -0.0000
  -5   7  -3      1.8009      0.3029      0.3310     -1.3144
  -4   5  -2      9.4693      0.1609      8.7421     -0.0540
  -3  -2   3      6.5276      0.1168     -6.5956     -1.7755
  -2  -5   5      0.8439      0.0469     -0.1361     -0.7513
   0  -5   4      1.8580      0.0590      1.1675     -0.8241
   0   4  -3      8.0980      0.1274     -5.3352     -6.3251
   1   2  -2      8.5436      0.1284     -8.7262     -1.0940
   1   6  -5      2.8274      0.1278     -2.0995      1.3397
   3  -8   5      2.2313      0.1295     -1.7009     -1.4161
   3  -3   1      2.2925      0.0690     -0.5542     -2.1663
   3   5  -5      2.1142      0.1250     -1.7009      1.4161
   4  -6   3      5.6057      0.1560     -3.8159      4.1228
   4  -1  -1      2.6942      0.0674     -1.8239     -2.0397
   4   3  -4      1.9201      0.1120      0.7686      0.5717
   5   1  -3      5.8444      0.1321     -5.6849      1.7442
   6  -6   2      2.9009      0.0974     -3.0650      0.7524
   7  -4   0      1.3552      0.0827     -1.8573     -0.0000
   7   0  -3      2.5476      0.1481     -3.2672      0.8114
  -8   5   0      0.5081      0.0682     -0.8038      0.0000
  -7   2   2      6.3421      0.1602      5.7302      0.0590
  -7   7  -2      2.7908      0.1694     -2.6677      0.6683
  -6   5  -1      1.3347      0.1096      0.5398      0.9623
  -5  -3   5      2.1969      0.1189      1.7009      1.4161
  -4   0   2      7.8213      0.1204      2.0179      6.8973
  -4   5  -2      8.6438      0.1508      8.7421     -0.0540
  -3  -3   4      0.8158      0.0294     -0.7675     -0.6285
  -3   7  -4      1.1113      0.0931      0.7686      0.5717
  -2   0   1     17.4280      0.1963     16.5930     -3.1310
  -2   5  -3      6.8658      0.1443      6.5956     -1.7755
  -1  -3   3      9.6581      0.1427     -8.8044     -2.5651
  -1   7  -5      2.8560      0.2017     -2.0995      1.3397
   0  -6   5      0.0457      0.0019      0.0293      0.0346
   1  -3   2      8.3519      0.1229     -8.7263      1.0940
   2  -6   4      5.0136      0.1281     -6.2329     -0.3057
   3  -3   1      2.2653      0.0734     -0.5542     -2.1663
   3   2  -3      7.0531      0.1284     -6.5956      1.7755
   4  -6   3      5.2550      0.1359     -3.8159      4.1228
   6  -1  -2      3.7565      0.1378     -3.7458     -0.8337
   7  -4   0      2.2044      0.1232     -1.8573     -0.0000
   8  -2  -2      2.3730      0.1399      0.9842     -2.0801
  -7   1   3      4.3639      0.1308      3.8349      1.1878
  -7   7  -2      2.2727      0.1519     -2.6677      0.6683
  -6   5  -1      1.2350      0.0442      0.5398      0.9623
  -5   2   1      2.7242      0.0754      2.3123     -2.1212
  -5   8  -4      0.4023      0.0346     -0.1006      0.2392
  -4  -1   3      1.3785      0.0631     -0.2421     -1.2101
  -4   5  -2      7.9071      0.1684      8.7421     -0.0540
  -3   8  -5      1.6405      0.0862     -1.7009      1.4161
  -1  -4   4      0.8378      0.0236     -0.4139     -0.8378
  -1   3  -2     10.6490      0.1625     -8.7263     -1.0940
   1   3  -3      8.9285      0.1411     -8.8044      2.5651
   2  -7   5      0.5379      0.0719     -0.1361     -0.7513
   2   0  -1     19.7810      0.2200     16.5930      3.1310
   2   5  -5      0.6801      0.0685     -0.1361      0.7513
   3  -3   1      1.7042      0.0481     -0.5542     -2.1663
   3   3  -4      0.9311      0.0337     -0.7675      0.6285
   4  -7   4      0.9671      0.0719      0.7686     -0.5717
   4   0  -2      6.9965      0.1170      2.0179     -6.8973
   5  -3   0      1.1870      0.0743     -1.1355      0.0000
   6  -7   3      3.1095      0.1264      3.8349      1.1878
   6   0  -3      0.1043      0.0059      0.0026      0.0731
   7  -3  -1      0.7980      0.0654     -0.1900      0.8283
  -8   3   2      3.1191      0.1877     -2.6006      0.4749
  -7   7  -2      2.8248      0.2019     -2.6677      0.6683
  -6   4   0      4.8337      0.1068     -5.3076     -0.0000
  -5   1   2      9.6233      0.1724      8.7421      0.0540
  -5   8  -4      0.2535      0.0232     -0.1006      0.2392
  -4  -3   5      2.4588      0.1146     -1.0875     -2.1111
  -2  -1   2      8.7645      0.1269     -8.7262      1.0940
  -2   6  -4      6.2806      0.1595     -6.2329      0.3057
  -1  -6   6      0.6977      0.0784      0.0525      0.9288
  -1  -5   5      2.4334      0.1105      1.8903      2.1881
  -1   3  -2      9.0646      0.1359     -8.7263     -1.0940
   0   6  -5      0.0372      0.0021      0.0293     -0.0346
   1  -4   3      9.2475      0.1435     -8.8044     -2.5651
   3  -3   1      2.3545      0.0715     -0.5542     -2.1663
   3   4  -5      3.3708      0.1346      1.0875     -2.1111
   4  -7   4      1.0217      0.0896      0.7686     -0.5717
   4   1  -3      1.9395      0.1230     -0.2421      1.2101
   6  -7   3      3.7056      0.1455      3.8349      1.1878
   6  -6   2      2.4470      0.1059     -3.0650      0.7524
   6   1  -4      0.7990      0.1170     -0.4019      0.1157
   7  -2  -2      5.7806      0.1559      5.7302     -0.0590
   8  -6   1      4.2400      0.1790     -4.5055     -0.0737
  -7   7  -2      2.2340      0.1274     -2.6677      0.6683
  -6   4   0      5.9027      0.1464     -5.3076     -0.0000
  -5  -2   5      1.0579      0.0785      0.1361      0.7513
  -5  -1   4      1.1233      0.0832      0.3556     -0.5335
  -4   6  -3      5.8348      0.1434     -3.8159     -4.1228
  -3   2   0      5.2222      0.0948     -5.2142     -0.0000
  -2  -4   5     12.4960      0.1753    -11.8430     -1.6900
  -2  -3   4      0.8000      0.0701     -0.8852     -0.1240
  -2   7  -5      0.8792      0.0750     -0.1361      0.7513
  -1   4  -3      9.0570      0.1324     -8.8044      2.5651
   1  -7   6      1.6039      0.1486      0.0525      0.9288
   1  -6   5      3.1607      0.1244      1.8903      2.1881
   1  -5   4      0.9191      0.1046     -0.4139     -0.8378
   1   5  -5      3.0478      0.1203      1.8903     -2.1881
   3  -3   1      2.0241      0.0700     -0.5542     -2.1663
   4   2  -4      5.6896      0.1467     -6.2329      0.3057
   5  -1  -2      9.5425      0.1539      8.7421     -0.0540
   6  -8   4      2.8701      0.1277     -3.9055     -0.0865
   6  -7   3      3.5344      0.1249      3.8349      1.1878
   6  -6   2      3.0671      0.1270     -3.0650      0.7524
   7  -1  -3      3.6487      0.1303      3.8349     -1.1878
   8  -6   1      4.4758      0.1801     -4.5055     -0.0737
   8  -5   0      0.4553      0.1205     -0.8038      0.0000
  -7   6  -1      1.5927      0.1744     -1.3520     -1.0859
  -7   7  -2      3.3416      0.2034     -2.6677      0.6683
  -6   0   4      5.6654      0.1677      4.2713     -0.5750
  -6   1   3      5.6975      0.1275     -5.6849     -1.7442
  -6   2   2      4.9754      0.1437      1.4566      4.1055
  -4   6  -3      5.0012      0.1506     -3.8159     -4.1228
  -3   1   1      2.0957      0.0712      0.2545     -2.2925
  -1   5  -4      0.5723      0.0791     -0.4139      0.8378
   1   6  -6      0.9865      0.1473      0.0525     -0.9288
   2   3  -4      1.1156      0.0752     -0.8852      0.1240
   3  -2   0      5.4917      0.1088     -5.2142      0.0000
   5   0  -3      7.1471      0.1450      7.3587     -1.7360
   5   1  -4      1.0357      0.1354      0.3556      0.5335
   6  -8   4      3.7286      0.1906     -3.9055     -0.0865
   6  -7   3      4.2814      0.1778      3.8349      1.1878
   6  -6   2      2.8217      0.1335     -3.0650      0.7524
   6  -5   1      0.8791      0.0900      0.5398     -0.9623
   8  -3  -2      2.7793      0.2044     -2.6006     -0.4749
   8  -2  -3      3.9561      0.1837      2.3773      2.2583
  -7   5   0      2.8986      0.0776      2.6814     -0.0000
  -7   6  -1      2.0171      0.1901     -1.3520     -1.0859
  -7   7  -2      2.1189      0.1531     -2.6677      0.6683
  -4   6  -3      4.9872      0.1372     -3.8159     -4.1228
  -4   7  -4      0.9505      0.1138      0.7686      0.5717
  -3  -4   6      1.0730      0.0675     -0.5882      0.4622
  -3  -2   4      0.8389      0.0225     -0.8852     -0.1240
  -3  -1   3      9.6037      0.1557      8.8044      2.5651
  -3   0   2     13.7970      0.1862     13.9200      0.1430
  -1   6  -5      2.8261      0.0983      1.8903     -2.1881
  -1   7  -6      0.7313      0.1197      0.0525     -0.9288
   0  -6   6      5.5176      0.1470     -4.6898     -1.0917
   0  -5   5      3.6352      0.1509     -1.2117     -2.7312
   0  -4   4      9.7724      0.1937     -8.5750     -0.6362
   0  -3   3      2.7499      0.0699     -0.3862     -2.2349
   2   5  -6      2.3061      0.1514      1.7956      1.4815
   3  -7   5      1.9349      0.0786      1.0875      2.1111
   3  -6   4      1.0175      0.0407     -0.7675     -0.6285
   3  -5   3      8.1742      0.1816     -6.5956     -1.7755
   3  -2   0      4.7183      0.0901     -5.2142      0.0000
   3  -1  -1      2.0087      0.0551      0.2545      2.2925
   6  -8   4      3.3234      0.1477     -3.9055     -0.0865
   6  -7   3      3.2880      0.1426      3.8349      1.1878
   6  -6   2      3.4301      0.1354     -3.0650      0.7524
   6  -5   1      0.9774      0.0751      0.5398     -0.9623
   6  -4   0      5.4047      0.1373     -5.3076      0.0000
  -7   3   2      3.1119      0.1233     -3.2968      0.8665
  -7   4   1      1.0143      0.1416      0.1900      0.8283
  -7   5   0      2.8634      0.1079      2.6814     -0.0000
  -7   6  -1      1.7014      0.1586     -1.3520     -1.0859
  -4  -3   6      0.6360      0.0519     -0.5882      0.4623
  -4  -2   5     15.0450      0.2161     11.8430      1.6900
  -4   7  -4      1.7026      0.0634      0.7686      0.5717
  -1  -6   7      3.5658      0.1363     -3.8964     -0.7585
   0  -1   1      6.6039      0.1103     -4.4035      4.8079
   0   1  -1      6.3686      0.1052     -4.4035     -4.8079
   0   2  -2     14.4320      0.1716      3.9456    -14.4220
   0   3  -3      2.6348      0.0646     -0.3862      2.2349
   3  -6   4      0.9570      0.0578     -0.7675     -0.6285
   3  -5   3      6.3596      0.1159     -6.5956     -1.7755
   3  -4   2      5.7532      0.1122     -6.5296      0.0444
   3   2  -4      0.8815      0.0242     -0.8852      0.1240
   3   4  -6      0.6619      0.0412     -0.5882     -0.4622
   6  -8   4      3.6956      0.2057     -3.9055     -0.0865
   6  -7   3      3.8235      0.1778      3.8349      1.1878
   6  -6   2      3.4101      0.1207     -3.0650      0.7524
   6   0  -4      4.7953      0.1617      4.2713      0.5750
   6   1  -5      1.9147      0.1182      2.0995     -1.3397
  -8   2   4      3.4014      0.1288     -3.9055     -0.0865
  -8   3   3      4.1759      0.1550      3.6481      1.2776
  -7   7  -2      2.4416      0.1239     -2.6677      0.6683
  -5  -2   6      2.3239      0.1043      1.7956     -1.4815
  -4   0   3      7.9984      0.1249      5.3352     -6.3251
  -4   1   2      6.5115      0.1247     -6.5296      0.0444
  -1  -4   5      0.8573      0.0452      0.1837      0.6380
   0   6  -6      5.7697      0.1568     -4.6898      1.0917
   2  -7   6      2.1162      0.1720      1.7956     -1.4815
   3  -4   2      6.4983      0.1366     -6.5296      0.0444
   6  -7   3      4.0623      0.1617      3.8349      1.1878
   6  -6   2      3.2293      0.1357     -3.0650      0.7524
   7   0  -5      2.7314      0.1752     -1.9909      0.9832
  -8   5   1      1.2615      0.1265      0.9495     -0.7580
  -8   6   0      3.1071      0.1896     -3.4363      0.0000
  -8   7  -1      0.2180      0.1000      0.0733     -0.3410
  -6  -1   6      1.3856      0.1888      0.0525      0.9288
  -5   0   4      1.4476      0.1164      1.1675     -0.8241
  -3   5  -3      6.3625      0.1401     -6.5956      1.7755
  -3   6  -4      1.1195      0.0894     -0.7675      0.6285
  -3   7  -5      2.1336      0.1536      1.0875     -2.1111
  -2  -4   6      4.2139      0.1365      3.3542     -2.4967
  -1  -2   3     13.6250      0.1717     13.0450      3.2962
   1  -7   7      3.6947      0.1037     -3.8964     -0.7585
   1   4  -5      1.2811      0.0879      0.1837     -0.6380
   1   5  -6      1.3784      0.1749     -0.4346     -0.5678
   1   6  -7      4.6980      0.2146     -3.8964      0.7585
   2  -6   5     13.2470      0.1917    -11.8430     -1.6900
   3  -4   2      6.0882      0.1073     -6.5296      0.0444
   4  -1  -2      6.1548      0.1165     -6.5296     -0.0444
   4   0  -3      8.7357      0.1407      5.3352      6.3251
   5  -8   5      1.8511      0.1322      1.7009      1.4161
   6  -7   3      3.7987      0.1508      3.8349      1.1878
   6  -6   2      2.7788      0.1521     -3.0650      0.7524
   7  -4  -1      0.9608      0.1066      0.1900     -0.8283
   7  -3  -2      3.5120      0.1247     -3.2968     -0.8665
  -8   6   0      2.8911      0.1971     -3.4363      0.0000
  -7   7  -2      1.9119      0.1056     -2.6677      0.6683
  -6   0   5      0.0444      0.0035     -0.0293     -0.0346
  -5   1   3      1.4631      0.1275     -0.2421     -1.2101
  -3  -3   6      4.2716      0.1582      2.3899     -1.7836
  -3   4  -2      6.5846      0.1353     -6.5296     -0.0444
  -2   6  -5     11.4470      0.1820    -11.8430      1.6900
  -2   7  -6      2.1786      0.0996      1.7956      1.4815
   0  -6   7      0.1204      0.0127     -0.0163     -0.0571
   1  -6   6      1.0193      0.1562     -0.4346      0.5678
   1   2  -3     14.6310      0.1908     13.0450     -3.2962
   2   4  -6      3.9761      0.1414      3.3542      2.4967
   2   5  -7      1.7575      0.1213      0.3088     -1.0571
   5  -7   4      0.5886      0.0606     -0.1298     -0.6503
   5   1  -5      2.1750      0.1181     -1.8903      2.1881
   6  -6   2      3.3855      0.1928     -3.0650      0.7524
   7  -4  -1      0.6816      0.0950      0.1900     -0.8283
   8  -3  -3      3.3052      0.1809      3.6481     -1.2776
   8  -2  -4      4.2367      0.1783     -3.9055      0.0865
  -8   7  -1      0.2943      0.0268      0.0733     -0.3410
  -7   1   5      2.6320      0.1302      2.0995      1.3397
  -6   2   3      5.8974      0.1614     -3.8159      4.1228
  -5   2   2      4.5019      0.1225     -5.3581     -1.0709
  -4  -3   7      3.0582      0.1216     -3.4618     -0.8589
  -4   3   0      2.1898      0.0831     -2.4413      0.0000
  -3  -2   5      4.8522      0.1128     -3.6783     -2.0916
  -3   4  -2      6.6277      0.1294     -6.5296     -0.0444
  -2   6  -5     11.9370      0.2029    -11.8430      1.6900
  -1  -1   2     23.6110      0.2725     21.5330      0.0025
  -1   7  -7      3.6461      0.1708     -3.8964      0.7585
   1  -5   5      0.6808      0.0687      0.1837      0.6380
   1   1  -2     21.3640      0.2517     21.5330     -0.0025
   2   3  -5      4.2887      0.1187      3.6783     -2.0916
   3   4  -7      2.7539      0.1292      3.4618     -0.8589
   5  -7   4      0.7006      0.0532     -0.1298     -0.6503
   5  -1  -3      1.2727      0.1521     -0.2421      1.2101
   6  -6   2      3.0810      0.1502     -3.0650      0.7524
   6   1  -6      0.8605      0.1645      0.0525     -0.9288
   7  -5   0      2.4180      0.1088      2.6814      0.0000
   8  -4  -2      2.3773      0.1871     -2.5046     -0.6522
  -6   3   2      7.2108      0.1325      7.3845     -0.0353
  -5   3   1      2.7907      0.1023     -2.3123      2.1212
  -3  -1   4      0.6989      0.0593     -0.1964     -0.6095
  -3   4  -2      6.3431      0.1439     -6.5296     -0.0444
  -2  -1   3     14.2810      0.1839    -13.0450     -3.2962
  -2   5  -4      1.0159      0.0370     -0.8852      0.1240
  -1  -5   7      5.0234      0.1348      4.1680      0.8602
  -1   6  -6      0.6123      0.0339     -0.4346     -0.5678
   0   6  -7      0.0734      0.0081     -0.0163      0.0571
   3   2  -5      4.3425      0.1180     -3.6783      2.0916
   4  -7   5      2.2360      0.1217     -1.0875     -2.1111
   4  -3   0      2.1115      0.0571     -2.4413      0.0000
   4   3  -7      3.4833      0.1751     -3.4618      0.8589
   5  -7   4      0.6100      0.0464     -0.1298     -0.6503
   5  -2  -2      5.5956      0.1982     -5.3581      1.0709
   6  -1  -4      0.7689      0.0603      0.3556      0.5335
   7  -6   1      1.0917      0.1264     -1.3520      1.0859
   8  -5  -1      0.9553      0.1216      0.9495      0.7580
  -6   8  -4      2.4353      0.1694     -3.9055      0.0865
  -3  -4   8      2.0700      0.1637      1.2631      1.7936
  -3   4  -2      6.2446      0.1268     -6.5296     -0.0444
  -2  -4   7      2.4905      0.0730      2.1130     -0.7019
  -1  -4   6      4.0568      0.1347      2.5878     -2.0387
   0  -4   5     18.4830      0.2376     16.2940      2.4668
   0   5  -6      1.7643      0.1405     -0.7133     -0.6359
   2  -7   7      0.6504      0.0374      0.3088      1.0571
   3  -7   6      0.7473      0.1051     -0.5882      0.4622
   3   1  -4      0.4443      0.0536     -0.1964      0.6095
   4  -7   5      1.9669      0.1203     -1.0875     -2.1111
   4  -3   0      2.4547      0.1178     -2.4413      0.0000
   5   2  -7      0.8673      0.1053     -0.3088      1.0571
   6  -2  -3      5.6264      0.1396     -3.8159     -4.1228
   7  -6   1      2.1076      0.1995     -1.3520      1.0859
   7  -2  -4      0.6877      0.1083     -0.1298      0.6503
   8  -6   0      1.6318      0.2790     -3.4363     -0.0000
  -7   4   2      2.3339      0.1387     -3.2968      0.8665
  -6   0   6      5.1693      0.1258     -4.6898     -1.0917
  -6   8  -4      3.9321      0.2639     -3.9055      0.0865
  -5   0   5      3.1202      0.1217      1.2117      2.7312
  -5   8  -5      1.4644      0.1790      1.7009     -1.4161
  -4  -3   8      1.9911      0.1180      1.2631      1.7936
  -4   0   4      8.0743      0.1502     -8.5750     -0.6362
  -3   0   3      2.1082      0.0565      0.3862      2.2349
  -2   0   2     15.1230      0.1827      3.9456     14.4220
  -1   4  -4      0.4965      0.0177     -0.1964      0.6095
   0   4  -5     19.8660      0.2646     16.2940     -2.4668
   4   1  -5      1.2085      0.0727     -0.1837      0.6380
   5  -3  -1      2.9361      0.1349     -2.3123     -2.1212
   5   1  -6      0.7097      0.0479     -0.4346     -0.5678
   6  -3  -2      7.3938      0.1639      7.3845      0.0353
   7  -6   1      1.0077      0.0910     -1.3520      1.0859
   8  -6   0      3.3196      0.1863     -3.4363     -0.0000
  -6   1   5      3.5194      0.1573     -1.8903     -2.1881
  -6   4   1      6.9530      0.1472     -6.5145      0.3716
  -6   8  -4      3.4992      0.1797     -3.9055      0.0865
  -5   4   0      4.5907      0.1314      4.8249      0.0000
  -5   8  -5      2.0546      0.1923      1.7009     -1.4161
  -1  -3   5      4.8422      0.1082     -3.7961     -2.9912
   0  -6   8      7.1747      0.1870      5.1111     -3.6230
   0  -3   4      1.2097      0.0336      0.0285     -1.3241
   1  -6   7      4.6853      0.1418      4.1680      0.8602
   2  -6   6      3.4243      0.1143      3.3542     -2.4967
   2   0  -2     15.8370      0.1892      3.9456    -14.4220
   3   0  -3      2.2831      0.0671      0.3862     -2.2349
   3   4  -8      1.8032      0.2049      1.2631     -1.7936
   4   0  -4      8.6716      0.1523     -8.5750      0.6362
   5   0  -5      2.8903      0.1206      1.2117     -2.7312
   6   0  -6      4.4223      0.1560     -4.6898      1.0917
   7  -3  -3      4.8271      0.1399     -5.4488      1.4464
   8  -3  -4      0.2323      0.0250     -0.1006      0.2392
  -8   5   2      2.1589      0.1744     -2.6006      0.4749
  -7   2   5      0.7869      0.0373      0.1361      0.7513
  -5   4   0      4.5688      0.1107      4.8249      0.0000
  -5   7  -4      0.6360      0.0993     -0.1298      0.6503
  -4   1   3      9.4335      0.1503      8.8044      2.5651
  -4   7  -5      2.1337      0.1460     -1.0875      2.1111
  -3  -2   6      1.8497      0.0858      0.4470      2.0234
  -3   7  -6      0.2952      0.1757     -0.5882     -0.4622
  -2   7  -7      0.5346      0.2234      0.3088     -1.0571
  -1  -5   8      2.4076      0.1646      1.5932      1.8403
   0  -5   7      4.5990      0.1384     -4.2592     -1.2503
   0   3  -4      1.3871      0.0608      0.0285      1.3241
   1  -3   3     13.4710      0.1819     13.0450      3.2962
   1   3  -5      4.8768      0.1312     -3.7961      2.9912
   2   3  -6      1.9077      0.1322      0.4471     -2.0234
   4  -6   4      6.3786      0.1528     -6.2329     -0.3057
   4   3  -8      1.3106      0.2435      1.2631     -1.7936
   5  -6   3      6.3829      0.1835     -5.6849     -1.7442
  -8   3   5      2.4115      0.2518      1.7009      1.4161
  -7   5   1      1.2095      0.1179      0.3014      1.1950
  -6   0   7      0.0562      0.0079      0.0163      0.0571
  -6   2   4      5.9470      0.1614     -6.2329     -0.3057
  -5   7  -4      0.5299      0.0410     -0.1298      0.6503
  -4  -1   6      2.9325      0.1001      2.5878     -2.0387
  -4   4  -1      9.0388      0.1834     -8.6591     -1.0647
  -4   7  -5      2.2203      0.1763     -1.0875      2.1111
  -3   1   2      8.8461      0.1549     -8.7262      1.0940
  -2  -4   8      3.4359      0.1636     -0.6455      2.7975
  -2   6  -6      3.9231      0.1812      3.3542      2.4967
  -1   3  -3     15.1050      0.2040     13.0450     -3.2962
  -1   6  -7      3.7779      0.2107      4.1680     -0.8602
   1  -5   6      3.6444      0.1689      2.5878     -2.0387
   2  -3   2      8.5545      0.1515     -8.7262      1.0940
   3   2  -6      1.7472      0.1142      0.4470     -2.0234
   4  -6   4      6.2071      0.1580     -6.2329     -0.3057
   4  -1  -3      8.6752      0.1583      8.8044     -2.5651
   4   2  -7      2.3254      0.1441     -2.1130     -0.7019
   6  -4  -1      6.5335      0.1746     -6.5145     -0.3716
   7  -4  -2      2.4061      0.2294     -3.2968     -0.8665
   8  -7   1      0.2615      0.0408      0.0733      0.3410
  -7   1   7      4.2995      0.1810      3.8964      0.7585
  -7   3   4      1.0033      0.0868      0.7686     -0.5717
  -5   0   6      0.9619      0.0538     -0.7133      0.6359
  -5   2   3      7.0765      0.1479     -6.5956     -1.7755
  -5   7  -4      1.0382      0.1220     -0.1298      0.6503
  -4   4  -1      8.9909      0.1725     -8.6591     -1.0647
  -3  -3   8      4.7453      0.1726     -3.9547     -1.8028
  -3  -1   5      4.5962      0.1311      3.7961      2.9912
  -1  -4   7      0.7709      0.0861     -0.2505     -0.8718
   0   5  -7      4.5223      0.1489     -4.2592      1.2503
   1   2  -4      1.4665      0.0878      1.2136      1.3384
   2  -5   5      3.8056      0.1058      3.6783      2.0916
   2  -3   2      9.3520      0.1575     -8.7262      1.0940
   3  -1  -2      8.7562      0.1350     -8.7262     -1.0940
   5  -6   3      6.0015      0.1628     -5.6849     -1.7442
   5  -4   0      5.8016      0.1335      4.8249      0.0000
   5   1  -7      3.9606      0.1384     -4.1680      0.8602
   6  -2  -4      5.5642      0.1454     -6.2329      0.3057
   7  -2  -5      0.5320      0.0356      0.1361     -0.7513
   8  -7   1      0.2503      0.0398      0.0733      0.3410
  -8   4   4      3.6777      0.1726      3.8244     -0.5904
  -8   6   1      3.2932      0.2019      4.5055      0.0737
  -6   1   6      1.0093      0.1177     -0.4346      0.5678
  -6   5   0      1.6383      0.1257     -1.7114     -0.0000
  -4  -2   8      3.4981      0.1133     -0.6454      2.7975
  -4   4  -1      9.2167      0.1756     -8.6591     -1.0647
  -2  -3   7      6.9258      0.1519      6.1728      1.4834
  -2   3  -2      8.6054      0.1828     -8.7262     -1.0940
  -1   5  -6      1.9277      0.1602      2.5878      2.0387
   0  -4   6      5.6168      0.1165      4.1901     -3.8744
   0  -2   3     17.3630      0.2207      9.7922    -12.0890
   1   4  -7      0.4480      0.0574     -0.2505      0.8718
   3  -7   7      3.0461      0.1689      3.4618      0.8589
   3   1  -5      4.4468      0.1834      3.7961     -2.9912
   5  -6   3      5.5541      0.1594     -5.6849     -1.7442
   5  -4   0      4.6853      0.1323      4.8249      0.0000
   5  -2  -3      6.8303      0.1734     -6.5956      1.7755
   6   0  -7      0.0480      0.0056      0.0163     -0.0571
   8  -7   1      0.2519      0.0582      0.0733      0.3410
   8  -5  -2      1.8308      0.1218     -2.6006     -0.4749
   8  -3  -5      1.0653      0.2342      1.7009     -1.4161
  -7   2   6      1.7128      0.1001      1.7956     -1.4815
  -6   5   0      1.8226      0.1408     -1.7114     -0.0000
  -6   7  -3      3.4182      0.2433      3.8349     -1.1878
  -5  -1   8      2.0591      0.1461      1.5932      1.8403
  -4   2   2      5.8446      0.1028     -5.8599      1.1551
  -4   4  -1      8.5810      0.1671     -8.6591     -1.0647
  -4   6  -4      5.7334      0.1713     -6.2329      0.3057
  -3  -2   7      6.3187      0.1636     -6.1728     -1.4834
  -2   5  -5      3.5570      0.1409      3.6783     -2.0916
  -1  -3   6      1.5617      0.1304     -0.0013      1.5986
   0   2  -3     17.5840      0.2223      9.7922     12.0890
   0   4  -6      4.9346      0.1756      4.1901      3.8744
   1  -4   5      5.5601      0.1449     -3.7961     -2.9912
   2   1  -4      1.8002      0.0590      1.2136      1.3384
   2   3  -7      6.4566      0.1540      6.1728     -1.4834
   3  -5   4      1.1807      0.1773     -0.8852     -0.1240
   4  -7   6      0.5728      0.3436     -0.5882      0.4623
   5  -6   3      6.2028      0.1517     -5.6849     -1.7442
   5  -4   0      4.4135      0.1249      4.8249      0.0000
   7  -5  -1      0.8384      0.1651      0.3014     -1.1950
   7  -3  -4      1.0267      0.0991      0.7686      0.5717
   7  -1  -7      4.1165      0.2116      3.8964     -0.7585
   8  -7   1      0.2299      0.0322      0.0733      0.3410
  -7   4   3      5.9718      0.1622      5.4488      1.4464
  -6   7  -3      3.6488      0.1952      3.8349     -1.1878
  -4  -1   7      0.7677      0.0326      0.2505      0.8718
  -4   4  -1      9.7322      0.1710     -8.6591     -1.0647
  -3   0   4      1.3368      0.0616      0.0286     -1.3241
  -1   6  -8      1.9141      0.1392      1.5932     -1.8403
   1   3  -6      1.8229      0.2172     -0.0013     -1.5986
   1   5  -9      0.3220      0.0420      0.0246     -0.4649
   2  -6   7      1.6827      0.1732      2.1130     -0.7019
   3   2  -7      5.6304      0.1576     -6.1728      1.4834
   4  -7   6      0.7992      0.1937     -0.5882      0.4623
   4  -2  -2      6.0507      0.1068     -5.8599     -1.1551
   7  -5  -1      1.0857      0.2199      0.3014     -1.1950
   8  -4  -4      5.0437      0.2695      3.8244      0.5904
  -8   5   3      3.6442      0.2536     -3.6481     -1.2776
  -7   6   0      0.5905      0.1201     -0.6813      0.0000
  -6   7  -3      4.0430      0.1847      3.8349     -1.1878
  -5   0   7      5.8448      0.1621      4.2592      1.2503
  -5   3   2      4.9113      0.1714     -5.3581     -1.0709
  -4  -2   9      4.3439      0.2336      4.5249     -0.3589
  -4   4  -1      8.4245      0.1736     -8.6591     -1.0647
  -3   7  -7      3.3590      0.4276      3.4618     -0.8589
  -1  -4   8      5.3779      0.1752     -4.7006     -1.8823
  -1   4  -5      4.5288      0.1821     -3.7961      2.9912
   0  -3   5      1.5149      0.1740     -0.3832     -1.0779
   1  -5   7      0.8652      0.1544     -0.2505     -0.8718
   2   4  -9      4.4839      0.2243     -4.5249     -0.3589
   3   0  -4      1.3231      0.0602      0.0286      1.3241
   5  -1  -5      0.5965      0.0541     -0.1837      0.6380
   7  -7   2      2.2517      0.2518     -2.6677     -0.6683
   7  -2  -6      2.5576      0.2426      1.7956      1.4815
  -7   6   0      0.8337      0.0690     -0.6813      0.0000
  -6   1   7      4.8567      0.2262     -4.1680     -0.8602
  -6   4   2      4.5184      0.1623      1.4566      4.1055
  -6   7  -3      3.1042      0.1780      3.8349     -1.1878
  -5  -1   9      0.5376      0.0722     -0.0246     -0.4649
  -4   4  -1      8.7255      0.1768     -8.6591     -1.0647
  -3  -1   6      2.0375      0.1449     -0.0013      1.5986
  -3   5  -4      0.8932      0.1061     -0.8852      0.1240
  -2  -3   8      3.5513      0.1970      2.3256      1.6552
  -2   6  -7      3.1115      0.2900      2.1130      0.7019
   1  -6   9      0.4866      0.0526      0.0246      0.4649
   1   4  -8      4.7389      0.1291     -4.7006      1.8823
   2  -4   4      6.6632      0.2729      5.0983     -0.2900
   2   2  -6      7.1181      0.1546     -7.1227      1.6858
   3  -6   6      2.9487      0.1676      2.3899     -1.7836
   5  -3  -2      5.3614      0.1505     -5.3581      1.0709
   6  -5   0      1.5519      0.0932     -1.7114      0.0000
   6  -2  -5     12.0870      0.2267     11.8430     -1.6900
   7  -7   2      1.7085      0.2577     -2.6677     -0.6683
   7  -4  -3      6.4009      0.3181      5.4488     -1.4464
   8  -6  -1      4.3669      0.1936      4.5055     -0.0737
  -8   7   0      1.1277      0.2537      2.4482     -0.0000
  -6   4   2      3.7782      0.1486      1.4566      4.1055
  -6   7  -3      2.8018      0.3365      3.8349     -1.1878
  -5   2   4      0.9479      0.0809     -0.8852     -0.1240
  -4   0   6      4.9890      0.1312      4.1901     -3.8744
  -4   7  -6      0.4555      0.1300     -0.5882     -0.4623
  -3  -2   8      2.3741      0.0798      2.3256      1.6552
  -3   2   1      1.7697      0.0573     -0.2545      2.2925
  -2   0   3     16.4860      0.1999     -9.7922     12.0890
  -1  -2   5      5.5876      0.1210      3.3105      4.2723
  -1   5  -7      1.0021      0.1435     -0.2505      0.8718
   0  -4   7      2.7766      0.0864     -2.5856      0.5624
   1  -2   2     24.9590      0.2971     21.5330      0.0025
   2  -4   4      5.6149      0.1733      5.0983     -0.2900
   2   3  -8      2.1433      0.1514      2.3256     -1.6552
   3  -7   8      2.7470      0.1602      1.2631      1.7936
   3   1  -6      1.0947      0.1273     -0.0013     -1.5986
   4   2  -9      3.7791      0.2988      4.5249      0.3589
   5  -7   5      0.6290      0.0916      0.1361      0.7513
   6  -5   0      0.9996      0.0800     -1.7114      0.0000
   7  -7   2      1.7189      0.3363     -2.6677     -0.6683
  -8   7   0      2.4080      0.1504      2.4482     -0.0000
  -7   5   2      5.4422      0.1621      5.7302      0.0590
  -6   3   4      0.8720      0.0724     -0.7675     -0.6285
  -6   7  -3      4.4158      0.3269      3.8349     -1.1878
  -5   1   6      2.8207      0.0977      2.5878     -2.0387
  -4  -2  10      4.9143      0.2359      3.5245      2.1573
  -3   6  -6      2.4594      0.1257      2.3899      1.7836
  -2   4  -4      5.8796      0.2209      5.0983      0.2900
  -1  -4   9      0.2961      0.0397     -0.2460     -0.2173
  -1  -3   7      6.8906      0.1452     -6.6082     -1.5384
  -1   2  -2     25.6390      0.3058     21.5330     -0.0025
  -1   6  -9      0.2004      0.0565      0.0246     -0.4649
   0   4  -7      2.2217      0.0874     -2.5856     -0.5624
   1   2  -5      5.0813      0.1075      3.3105     -4.2723
   2  -6   8      2.8207      0.1275     -0.6454      2.7975
   2  -5   6      0.9984      0.0745      0.4471      2.0234
   2   0  -3     19.1320      0.2307     -9.7922    -12.0890
   2   4 -10      4.4343      0.1800      3.5244     -2.1573
   3  -2  -1      2.1663      0.0501     -0.2545     -2.2925
   3   2  -8      2.1688      0.0794      2.3256     -1.6552
   4  -5   3      0.9012      0.1294     -0.2421     -1.2101
   4   0  -6      4.6112      0.1243      4.1901      3.8744
   5  -2  -4      0.7370      0.0449     -0.8852      0.1240
   7  -7   2      1.1189      0.4374     -2.6677     -0.6683
   8  -5  -3      2.4172      0.1938     -3.6481      1.2776
