# Supplementary material for: Crystal structures of two new high-pressure oxynitrides with composition SnGe4N4O4, from single-crystal electron diffraction
Source: Acta Crystallogr B Struct Sci Cryst Eng Mater. 2024 May 8;80(Pt 3):182–92. doi: 10.1107/S2052520624002683 (PMC11157342; doi:10.1107/S2052520624002683)
Supplement: Supplementary file 4 [file b-80-00182-Cr3_HH266sup4.hkl]

#
# h,k,l, Fc-squared, Fo-squared, sigma(Fo-squared) and status flag
#
data_Cr3_HH266
_shelx_title                             '   '
_shelx_refln_list_code                   4
_shelx_F_calc_maximum                    731.15
_exptl_crystal_F_000                     342.882
_reflns_d_resolution_high                0.4908

loop_
 _symmetry_equiv_pos_as_xyz
 'x, y, z'
 '-y, x-y, z'
 '-x+y, -x, z'
 'y, x, -z'
 'x-y, -y, -z'
 '-x, -x+y, -z'
 '-x, -y, -z'
 'y, -x+y, -z'
 'x-y, x, -z'
 '-y, -x, z'
 '-x+y, y, z'
 'x, x-y, z'
 'x+2/3, y+1/3, z+1/3'
 '-y+2/3, x-y+1/3, z+1/3'
 '-x+y+2/3, -x+1/3, z+1/3'
 'y+2/3, x+1/3, -z+1/3'
 'x-y+2/3, -y+1/3, -z+1/3'
 '-x+2/3, -x+y+1/3, -z+1/3'
 '-x+2/3, -y+1/3, -z+1/3'
 'y+2/3, -x+y+1/3, -z+1/3'
 'x-y+2/3, x+1/3, -z+1/3'
 '-y+2/3, -x+1/3, z+1/3'
 '-x+y+2/3, y+1/3, z+1/3'
 'x+2/3, x-y+1/3, z+1/3'
 'x+1/3, y+2/3, z+2/3'
 '-y+1/3, x-y+2/3, z+2/3'
 '-x+y+1/3, -x+2/3, z+2/3'
 'y+1/3, x+2/3, -z+2/3'
 'x-y+1/3, -y+2/3, -z+2/3'
 '-x+1/3, -x+y+2/3, -z+2/3'
 '-x+1/3, -y+2/3, -z+2/3'
 'y+1/3, -x+y+2/3, -z+2/3'
 'x-y+1/3, x+2/3, -z+2/3'
 '-y+1/3, -x+2/3, z+2/3'
 '-x+y+1/3, y+2/3, z+2/3'
 'x+1/3, x-y+2/3, z+2/3'

_cell_length_a                           5.846
_cell_length_b                           5.846
_cell_length_c                           28.23
_cell_angle_alpha                        90
_cell_angle_beta                         90
_cell_angle_gamma                        120

_shelx_F_squared_multiplier              1.000

loop_
 _refln_index_h
 _refln_index_k
 _refln_index_l
 _refln_intensity_calc
 _refln_intensity_meas
 _refln_intensity_sigma
 _refln_scale_group_code
 _refln_observed_status
  -8   8  -7    670.06    184.10    175.40      1 <
  -7   6   8   4193.80   3413.80    494.10      1 o
  -7   7  -5    359.63    339.40    237.30      1 <
  -6   4  23    255.18    331.90    214.40      1 <
  -6   5  10   2566.10   3313.00    409.70      1 o
  -6   7 -19    583.52    458.10    256.30      1 <
  -5   6 -17    696.46    337.50    239.10      1 <
  -4   1  37    124.03    231.10    181.90      1 <
  -4   2  24  12366.00  15494.60    711.20      1 o
  -4   3  11   5296.20   4720.40    535.20      1 o
  -4   6 -31   1196.00    729.20    290.70      1 <
  -3   4 -16   3560.70   2818.60    427.00      1 o
  -2  -1  38   1000.40   1508.70    276.20      1 o
  -2   2  -1    394.35   1128.50    559.30      1 <
  -2   4 -30  12483.00   9498.70    675.70      1 o
   0  -3  39    348.15    683.40    215.90      1 o
   0   2 -29   3232.70   1780.50    344.70      1 o
   2  -4  27   2420.60   3715.80    416.50      1 o
   2  -3  14   2470.20   3112.60    461.80      1 o
   2  -2   1    389.29   1676.20    613.80      1 <
   4  -6  28   3309.10   2888.70    438.90      1 o
   4  -5  15    544.66    649.90    291.80      1 <
   4  -2 -27   2792.60   2903.10    422.40      1 o
   5  -4 -12    413.93    487.30    311.50      1 <
   6  -4 -26   1591.60    989.10    294.70      1 o
   7  -8  15     65.25    -83.00    117.00      1 <
   7  -7   2     54.40    271.30    263.60      1 <
   7  -6 -11    347.73    146.80    222.60      1 <
   8  -7 -12     18.69     57.80    128.30      1 <
  -8   8  -7    891.52    225.20    258.90      2 <
  -7   5  21    142.41     87.50    185.80      2 <
  -7   6   8   4839.00   3977.90    513.30      2 o
  -6   4  23    306.31    292.50    236.40      2 <
  -6   7 -19    817.85    461.40    282.20      2 <
  -5   5  -4   2825.30   1752.90    371.50      2 o
  -4   1  37    186.78    235.70    207.50      2 <
  -4   2  24  18542.00  19878.30    770.90      2 o
  -4   3  11   5675.40   5342.50    545.60      2 o
  -4   5 -18   1901.80    816.40    333.00      2 <
  -3   5 -32    227.03    208.90    238.60      2 <
  -2   4 -30  19698.00  12114.30    746.10      2 o
  -1  -2  40     70.03    406.50    191.70      2 <
  -1  -1  27   6528.30   6190.10    470.00      2 o
  -1   2 -15   3218.10   2061.60    417.40      2 o
   0   2 -29   4028.80   2664.00    365.70      2 o
   1  -3  28     28.21    365.80    226.00      2 <
   2  -2   1    607.61   3010.20    651.50      2 o
   2   0 -28  15869.00  16773.30    730.50      2 o
   3  -5  29    115.58    241.10    239.70      2 <
   4  -4   2  46006.00  56136.50   1096.80      2 o
   4  -2 -27   3596.50   3331.10    450.90      2 o
   5  -4 -12     59.89    340.80    247.80      2 <
   6  -7  16    674.33    468.20    206.20      2 <
   6  -6   3     73.86    306.20    360.50      2 <
   6  -4 -26   2110.00   1174.10    299.80      2 o
   7  -6 -11    564.07    181.30    219.70      2 <
  -8   7   6   2753.40   1216.50    341.50      3 o
  -7   5  21     27.58    -16.10    128.30      3 <
  -7   6   8   4640.90   4706.70    503.30      3 o
  -7   7  -8   3008.40   1421.40    377.00      3 o
  -6   4  23    266.80    223.60    233.30      3 <
  -6   6  -6   1365.10   1176.80    321.10      3 o
  -6   7 -22   2811.00   1300.90    353.80      3 o
  -5   2  38    547.01    389.00    231.50      3 <
  -5   6 -20   3309.50   1591.80    348.50      3 o
  -4   3  11   5091.80   5245.30    521.90      3 o
  -4   6 -34   1157.20    605.00    201.80      3 <
  -3   0  39    528.45    725.50    242.80      3 <
  -3   1  26     46.85    269.50    278.40      3 <
  -3   3  -3    709.16   1041.50    448.40      3 <
  -2  -1  41   2257.10   1632.50    296.00      3 o
  -2   3 -17   4422.70   3570.60    482.40      3 o
  -2   4 -33   1006.80    728.40    269.90      3 <
  -1   3 -31    505.09     90.00    217.90      3 <
   1  -2  15   3370.60   2453.20    462.70      3 o
   1   0 -14  23879.00  26543.80    819.50      3 o
   1   1 -30    485.09    627.40    262.60      3 <
   2  -4  30  18532.00  23651.80    753.30      3 o
   3  -4  16   5101.00   4527.40    412.10      3 o
   3  -2 -13   6796.70   5216.70    457.30      3 o
   4  -6  31   1872.10   1664.50    309.30      3 o
   4  -2 -27   4766.20   4033.10    459.50      3 o
   5  -6  17    969.64   1153.80    255.10      3 o
   6  -4 -26   1958.00   1227.60    274.90      3 o
   7  -6 -11    751.14    309.30    210.60      3 <
   8  -8   4    778.56    535.10    287.50      3 <
  -8   6  19     42.07    232.90    170.50      4 <
  -7   5  21    138.06    268.30    205.00      4 <
  -7   6   5    516.83    234.10    264.00      4 <
  -7   7 -11    219.46    166.70    208.10      4 <
  -6   4  23    255.56    362.80    265.80      4 <
  -6   5   7   1228.60    461.20    314.70      4 <
  -6   6  -9    167.76    289.60    210.40      4 <
  -6   7 -25    887.00    388.40    196.80      4 <
  -5   2  38    921.88    663.50    278.00      4 <
  -5   4   9    122.10    551.00    304.60      4 <
  -5   5  -7   1761.00    620.50    321.50      4 <
  -5   6 -23    284.63    122.00    194.60      4 <
  -4   1  40     80.82    114.20    186.80      4 <
  -4   4  -5   9174.40   8676.90    609.60      4 o
  -4   5 -21    472.13    233.60    218.90      4 <
  -3   5 -38    835.87    524.40    241.10      4 <
  -2   0  28  17520.00  18729.90    735.80      4 o
  -2   4 -36    137.06    243.80    209.20      4 <
  -1   0  14  26809.00  29098.60    826.40      4 o
  -1   3 -34   2442.90   1300.20    309.70      4 o
   0   1 -16  19689.00  20497.20    783.70      4 o
   0   2 -32   8374.70   6612.70    518.40      4 o
   1  -3  31    430.08    799.60    250.70      4 o
   3  -4  19   4678.00   5312.70    486.20      4 o
   3  -3   3    983.53    899.30    485.80      4 <
   3  -1 -29    900.37    494.50    283.00      4 <
   4  -6  34    938.36    787.80    239.20      4 o
   5  -6  20   2778.10   2361.30    345.90      4 o
   6  -6   6   1281.80   1389.40    339.90      4 o
   6  -5 -10   3434.40   2921.60    381.50      4 o
   6  -4 -26   2058.00   1118.20    296.60      4 o
   8  -8   7    865.68    461.10    252.60      4 <
   8  -7  -9     75.28     75.60    204.50      4 <
  -8   6  19     98.13    139.20    223.10      5 <
  -8   7   3     41.97    112.70    231.70      5 <
  -7   5  21     60.74    116.90    192.40      5 <
  -7   6   5    218.75    109.70    169.00      5 <
  -7   7 -11    368.57    310.90    240.60      5 <
  -6   4  23    508.34    363.80    245.60      5 <
  -6   5   7    934.59    533.60    308.00      5 <
  -5   4   9    317.12    329.50    314.10      5 <
  -5   6 -26    112.24    531.80    263.50      5 <
  -4   1  40     33.02    103.40    180.20      5 <
  -4   5 -24   2338.20   2442.60    380.30      5 o
  -3   4 -22  12372.00   9452.40    610.20      5 o
  -2   3 -20  13692.00  12180.40    630.00      5 o
  -1  -1  30    669.56    987.20    346.30      5 <
  -1   2 -18   7431.50   8328.70    578.50      5 o
   0  -1  16  17001.00  20832.10    774.80      5 o
   1   1 -33   5603.00   3794.40    432.50      5 o
   2  -4  33   1343.30   1308.60    286.80      5 o
   2   0 -31   6769.60   7026.30    505.90      5 o
   3  -5  35    589.60    861.70    250.80      5 o
   3  -4  19   4380.60   6467.70    476.50      5 o
   3  -1 -29   1060.80    664.10    281.20      5 <
   4  -5  21    457.92    428.10    254.80      5 <
   4  -4   5   8036.60  11071.30    584.40      5 o
   4  -3 -11   6147.50   4330.50    492.20      5 o
   5  -3 -28    123.01    379.10    186.90      5 <
   6  -7  22   2745.10   2353.10    320.90      5 o
   6  -4 -26   2250.20   1175.20    314.70      5 o
   7  -7   8   4017.80   2356.60    370.00      5 o
   7  -6  -8   3632.10   3180.40    385.30      5 o
   7  -5 -24   1038.50    700.40    245.60      5 <
  -8   6  19     89.09    144.80    201.70      6 <
  -7   5  21     36.54    211.40    209.20      6 <
  -7   7 -14   1796.30   1205.40    293.30      6 o
  -6   4  23    417.58    344.50    252.30      6 <
  -5   3  25   2207.80   1009.60    349.80      6 <
  -5   6 -26     96.67    334.10    210.50      6 <
  -4   5 -24   2201.40   1707.60    351.80      6 o
  -2   4 -39    666.62    317.10    184.30      6 <
  -1   3 -37    117.97    321.80    188.50      6 <
   0  -2  32   5863.80   7073.40    492.60      6 o
   0   2 -35    852.59    612.90    265.70      6 <
   1  -3  34   2000.00   1922.40    318.30      6 o
   1  -2  18   5895.70   8874.80    587.00      6 o
   1   1 -33   5706.20   4489.30    420.00      6 o
   3  -2 -13   4111.20   5123.00    465.80      6 o
   4  -3 -11   4773.00   5022.00    475.80      6 o
   5  -6  23    208.86    264.00    178.90      6 <
   5  -5   7   1594.10    936.50    291.90      6 o
   5  -3 -28    267.62    171.40    165.50      6 <
   6  -7  25    836.17    493.70    236.80      6 <
   6  -4 -26   1664.50   1347.00    297.30      6 o
   7  -6  -8   4894.00   4031.90    388.20      6 o
   7  -5 -24   1084.90    706.60    239.50      6 <
   8  -7  -6   2131.40   1453.20    301.80      6 o
  -8   7   0   1551.80    878.70    294.50      7 <
  -7   6   2    311.95   1304.90    344.30      7 o
  -7   7 -17     78.63    135.50    220.90      7 <
  -6   4  23    513.38    385.70    253.80      7 <
  -6   5   4   3244.10   3439.00    429.50      7 o
  -6   6 -15    370.21    128.80    253.70      7 <
  -5   3  25   2012.20   1189.40    355.60      7 o
  -5   6 -32    147.94     11.00    108.70      7 <
  -4   2  27   4077.00   3995.00    442.30      7 o
  -3   1  29   1084.30    804.10    267.90      7 o
  -2   0  31   6691.70   7333.70    526.60      7 o
  -2   3 -23   1007.80   1275.60    322.50      7 o
  -1  -1  33   5332.10   4760.60    431.40      7 o
  -1   2 -21   2909.20   1642.10    360.80      7 o
   0  -2  35    554.20    696.30    283.50      7 <
   0   1 -19  17494.00  18863.50    830.30      7 o
   0   2 -38   5172.40   3746.60    405.80      7 o
   1  -3  37    228.38    487.20    248.60      7 <
   1  -1   2  42335.00  28810.50   1158.20      7 o
   1   0 -17   3920.40   5502.00    478.00      7 o
   1   1 -36   1697.80   1477.30    317.30      7 o
   2  -4  39   1008.00    966.50    228.70      7 o
   2  -2   4  97638.00 100325.00   1493.40      7 o
   2  -1 -15   2607.70   3463.90    473.50      7 o
   2   0 -34   2243.70   2759.20    362.40      7 o
   3  -3   6  81043.00  83327.40   1286.60      7 o
   3  -2 -13   3931.90   5932.40    504.00      7 o
   3  -1 -32    246.80    544.60    222.80      7 <
   4  -4   8   3268.20   6509.70    545.00      7 o
   4  -3 -11   5893.10   5156.10    476.30      7 o
   4  -2 -30  14531.00  14042.80    650.00      7 o
   5  -6  26     76.30    988.60    250.40      7 o
   5  -5  10   2549.90   5711.90    470.10      7 o
   5  -4  -9    219.54    667.70    246.60      7 <
   5  -3 -28    152.19    406.10    190.90      7 <
   6  -6  12   2025.90   2450.30    352.90      7 o
   6  -5  -7    878.24    532.40    248.00      7 <
   6  -4 -26   1600.00   1570.90    276.90      7 o
   7  -6  -5    222.92    473.20    257.00      7 <
   7  -5 -24    991.21    917.40    236.10      7 o
   8  -7  -3     95.69     78.20    182.60      7 <
  -8   6  16   4968.30   3079.60    446.50      8 o
  -8   7  -3    175.88    195.30    168.00      8 <
  -7   7 -20   1415.60    536.40    242.50      8 <
  -6   5   4   2866.20   3051.90    428.20      8 o
  -5   3  25   1650.30   1851.50    322.40      8 o
  -5   4   6  17521.00  15621.00    656.70      8 o
  -5   5 -13   1218.80    756.30    286.60      8 <
  -4   2  27   3554.80   4509.80    483.50      8 o
  -4   4 -11   8715.90   9887.70    665.10      8 o
  -4   5 -30    297.91    330.00    231.10      8 <
  -3   1  29    982.47   1482.40    318.20      8 o
  -3   4 -28    124.57    582.20    224.60      8 <
   0  -1  19  21598.00  24923.60    811.50      8 o
   0   2 -41   1140.10    961.60    259.10      8 o
   1  -2  21   2747.90   2840.10    376.00      8 o
   1   0 -17   5178.00   8070.60    589.10      8 o
   1   1 -39    925.06    679.50    245.40      8 <
   2  -3  23    453.08   1998.80    365.60      8 o
   2  -1 -15   1784.30   4712.90    496.00      8 o
   3  -4  25   3207.20   4955.30    396.40      8 o
   3  -1 -32    664.50    670.80    257.30      8 <
   4  -5  27   1867.70    965.30    256.60      8 o
   4  -2 -30  19739.00  13864.30    669.00      8 o
   5  -6  29    308.66    433.50    223.10      8 <
   5  -3 -28    428.14    485.80    246.80      8 <
   6  -4 -26   2103.20   1596.40    317.50      8 o
   7  -7  14   1422.50   1318.60    287.50      8 o
   7  -5 -24   1024.60    843.80    283.80      8 <
   8  -7  -3     90.34    185.40    163.50      8 <
  -8   7  -6   1769.50   1691.20    359.20      9 o
  -7   5  18    925.23   1298.00    324.00      9 o
  -6   5   1   3701.50   4218.40    480.20      9 o
  -6   6 -21    814.57   5826.00    488.10      9 o
  -5   3  25   2580.30   1537.30    355.40      9 o
  -5   5 -16    796.93    607.60    316.80      9 <
  -4   2  27   3671.20   4115.80    436.50      9 o
  -4   3   8  44268.00  37486.60    962.40      9 o
  -4   5 -36   1074.60    979.00    274.90      9 o
  -3   3  -9    817.47   2133.40    498.20      9 o
  -3   4 -31    627.74   1194.70    320.60      9 o
  -2   0  34   2389.20   2984.90    376.00      9 o
  -1  -1  36   1294.90   1831.50    341.40      9 o
  -1   0  17   5688.00   7747.20    613.70      9 o
  -1   2 -24   6132.50   8460.10    607.80      9 o
   0  -2  38   4265.90   5304.90    420.70      9 o
   2  -3  26    229.18   2113.50    334.60      9 o
   2  -1 -15  13772.00  11262.70    628.70      9 o
   2   0 -37   2319.90   1123.90    323.20      9 o
   3  -4  28    103.16   1069.90    275.30      9 o
   3  -1 -35    510.43    697.10    246.30      9 <
   4  -5  30    397.52    554.00    237.50      9 <
   4  -4  11  10636.00  10933.80    627.80      9 o
   5  -6  32     86.94    325.50    169.00      9 <
   5  -5  13   1213.40   2826.60    399.10      9 o
   5  -3 -28    473.60    722.40    236.90      9 o
   6  -6  15    332.75    400.10    231.40      9 <
   6  -5  -4   2865.40   2114.80    347.10      9 o
   6  -4 -26   1350.00   1447.80    306.80      9 o
   7  -7  17    117.62    450.80    241.20      9 <
   7  -6  -2     62.02    660.70    258.50      9 <
   7  -5 -24    984.67    812.50    261.50      9 o
   8  -7   0    813.08    490.10    247.60      9 <
  -8   7  -6   2853.00   2531.50    376.50     10 o
  -7   5  18    667.54    976.40    283.90     10 o
  -7   6  -4   1538.70   1457.00    329.20     10 o
  -6   5   1   1838.20   6072.60    529.30     10 o
  -6   6 -21    726.62   7645.00    533.70     10 o
  -5   3  25   1571.50   1466.10    327.90     10 o
  -4   3   8  32388.00  37424.10    949.90     10 o
  -4   4 -14  47256.00  46686.90   1233.90     10 o
  -4   5 -36    996.64   1143.80    254.40     10 o
  -3   1  32    624.08   1246.60    305.70     10 o
  -3   4 -34   1558.10   1707.50    306.00     10 o
  -2   0  34   2065.90   2570.00    368.60     10 o
  -2   1  15  11906.00  12301.30    702.90     10 o
  -2   2  -7 220250.00 163137.00   1912.00     10 o
  -2   3 -29   1494.00   4726.00    414.40     10 o
   0  -2  41   1586.10   1769.80    329.70     10 o
   0   1 -22  24117.00  31400.30    900.60     10 o
   1  -2  24   5685.40  12534.80    648.00     10 o
   1   1 -42    544.40    795.50    235.10     10 o
   2  -3  26    268.78   2460.20    399.00     10 o
   2  -1 -15  11693.00  13164.20    644.70     10 o
   2   0 -40   3176.00   1208.90    306.00     10 o
   3  -3   9   1066.20   2760.10    457.70     10 o
   3  -1 -35    439.92    735.10    276.40     10 <
   4  -2 -33    856.40   1056.10    301.00     10 o
   5  -4  -6  13447.00  13147.40    681.00     10 o
   5  -3 -28    782.01    756.80    241.70     10 o
   6  -6  18   1828.60   3054.20    416.60     10 o
   6  -5  -4   2271.40   1668.70    373.30     10 o
   6  -4 -26   1714.00   1178.60    260.40     10 o
   7  -7  20   1074.90    743.10    307.20     10 <
   7  -5 -24    912.17    666.70    209.30     10 o
   8  -6 -19    386.80    482.50    223.30     10 <
  -8   6  13    282.94    245.20    287.90     11 <
  -8   7  -9     74.91    302.40    204.70     11 <
  -6   4  20    570.23   1170.70    357.20     11 o
  -6   6 -24   4460.90   3503.60    415.20     11 o
  -5   4   3   1098.90   3140.40    512.70     11 o
  -5   5 -19   1381.60   1251.00    332.30     11 o
  -4   2  27   3098.30   2326.80    397.90     11 o
  -3   2  10  28060.00  21286.00    788.00     11 o
  -3   4 -34   1416.40   1236.10    286.80     11 o
  -2   0  34   2674.40   1988.30    323.50     11 o
  -2   2  -7 185510.00 146788.00   1946.00     11 o
  -1   2 -27   4413.30   6847.40    530.80     11 o
   0  -2  41    869.74   1266.00    285.40     11 o
   0   1 -22  20296.00  24818.20    799.50     11 o
   1  -2  24   6170.70   9729.80    594.60     11 o
   1   1 -42    373.94    750.10    230.80     11 o
   2  -2   7 181900.00 218714.00   2027.80     11 o
   2  -1 -15   1134.30  11325.60    690.90     11 o
   3  -4  31    831.92   2047.10    343.40     11 o
   3  -1 -35    336.29    910.40    265.70     11 o
   4  -5  33   2370.00   1956.70    289.50     11 o
   4  -3  -8  30093.00  32923.10    908.30     11 o
   4  -2 -30  13031.00   5738.40    499.30     11 o
   5  -5  16    944.64    963.30    320.50     11 o
   5  -3 -28    599.22   1136.90    291.70     11 o
   6  -6  18   2006.20   3192.60    355.50     11 o
   6  -5  -1   2012.00   4819.90    418.00     11 o
   6  -4 -23    292.94   1162.30    272.00     11 o
   7  -6   1    536.60   1877.40    342.60     11 o
   7  -5 -21     86.94    419.50    214.40     11 <
   8  -7   3    167.19    562.60    266.80     11 <
   8  -6 -19    252.66    281.60    197.00     11 <
  -8   6  13    408.08    347.80    296.70     12 <
  -8   7 -12    225.99    227.70    231.30     12 <
  -7   5  18    512.92    651.80    270.00     12 <
  -7   6  -7    461.19    273.50    279.30     12 <
  -6   5  -2    996.82   3523.90    411.50     12 o
  -6   6 -27    557.41    660.90    284.10     12 <
  -5   3  25   2217.50   2012.50    378.40     12 o
  -5   4   3    206.68   3052.50    458.40     12 o
  -5   5 -22   3312.30   1786.70    356.60     12 o
  -4   2  30  12521.00  12463.50    647.50     12 o
  -4   4 -17  10075.00   7380.50    611.50     12 o
  -3   1  35    708.55   1013.90    299.10     12 o
  -3   4 -40     50.22    319.90    168.80     12 <
  -2   0  37   2337.00   1770.70    326.00     12 o
  -2   1  15  12932.00  12237.30    626.00     12 o
  -2   3 -35    701.25    697.90    234.50     12 <
  -1  -1  42    874.11   1023.20    278.00     12 o
  -1   0  20  26357.00  29087.20    834.50     12 o
  -1   2 -30    695.78   2043.00    322.10     12 o
   0   1 -25   6694.90   7481.30    525.00     12 o
   1  -2  27   5999.90  10008.60    541.30     12 o
   2   0 -43   1901.90    879.20    267.00     12 o
   3  -4  34   1392.00   2186.00    328.00     12 o
   3  -3  12    648.39   4463.80    489.70     12 o
   3  -2 -13  16017.00  10180.30    563.80     12 o
   3  -1 -38   1222.00    821.30    268.10     12 o
   4  -3  -8  41459.00  37297.10    922.20     12 o
   4  -2 -36    476.62    358.20    250.60     12 <
   5  -5  19   1453.30   2981.90    402.80     12 o
   5  -3 -31     94.86    321.30    190.90     12 <
   6  -6  21    896.88   4463.90    382.30     12 o
   6  -5  -1   2433.00   3714.10    433.10     12 o
   6  -4 -26   1612.80   1301.20    296.50     12 o
   7  -5 -24   1169.80    749.10    246.00     12 o
   8  -7   6   2052.80   2077.30    389.80     12 o
   8  -6 -19    372.82    337.40    222.20     12 <
  -8   6  10   2221.10   1088.20    348.80     13 o
  -7   5  15    187.23    502.90    290.60     13 <
  -7   6 -10   1583.40   1204.50    315.70     13 o
  -6   4  20    648.19   1424.10    355.90     13 o
  -6   5  -5    334.91    560.30    300.80     13 <
  -5   4   0   8219.10   8604.50    510.60     13 o
  -5   5 -28     90.58    270.00    236.50     13 <
  -4   2  30  14001.00  14104.30    673.60     13 o
  -3   1  35    592.39   1088.90    317.60     13 o
  -2   0  40   2980.70   3208.00    390.20     13 o
  -2   2 -10 119790.00 121020.00   1650.40     13 o
  -2   3 -41   1248.60    969.20    242.10     13 o
  -1   1  -5  44856.00  39593.90   1143.80     13 o
  -1   2 -33   4723.70   4720.40    409.80     13 o
   0  -1  25   6538.80   9282.70    540.20     13 o
   0   1 -28    279.60   1787.10    341.20     13 o
   1  -2  30   2947.50   3067.40    390.10     13 o
   1  -1   5  44871.00  42831.20   1158.50     13 o
   1   0 -23    426.08   1034.40    321.80     13 o
   2  -3  35   1181.90    838.10    271.10     13 o
   2  -2  10 119450.00 104435.00   1506.30     13 o
   2  -1 -18   6044.70  10514.80    565.70     13 o
   3  -4  37     96.51    613.30    244.80     13 <
   3  -2 -13   3772.70   8706.80    512.90     13 o
   3  -1 -41   1453.20    791.20    240.40     13 o
   4  -3  -8  40121.00  42470.60    966.20     13 o
   4  -2 -36     83.18    445.10    245.40     13 <
   5  -5  22   2764.40   2869.40    385.50     13 o
   5  -4  -3    394.65   2729.00    420.30     13 o
   5  -3 -31    206.02    285.90    195.70     13 <
   6  -6  27    410.98    824.60    283.50     13 <
   6  -5   2   1873.90   3317.40    414.00     13 o
   6  -4 -26   1222.90   1135.20    305.50     13 o
   7  -5 -21     35.91    284.70    202.00     13 <
   8  -7   9    246.11    429.90    268.20     13 <
   8  -6 -16   5018.40   2536.70    384.10     13 o
  -8   6  10   2523.40   1768.70    360.20     14 o
  -7   5  15    212.11    397.50    258.40     14 <
  -7   6 -13    346.03    382.50    244.20     14 <
  -6   4  20    857.67   2070.20    337.70     14 o
  -6   5  -8   8734.10   7213.60    508.20     14 o
  -5   5 -34   1868.80    581.40    238.50     14 <
  -5   5 -31    320.48    216.90    182.20     14 <
  -4   2  33   1150.10    899.10    308.30     14 <
  -4   3   5   2293.30   2503.40    495.40     14 o
  -4   4 -26   2485.20   2558.10    328.20     14 o
  -3   1  38   1073.80   1837.00    350.10     14 o
  -3   3 -18   3661.20   6002.60    504.00     14 o
  -2   0  43   1777.30   1910.10    327.20     14 o
  -1   2 -39    679.51    423.40    221.50     14 <
   0  -1  28    329.96   2332.40    343.50     14 o
   0   1 -31    477.71    596.00    261.40     14 <
   1  -2  33   5068.70   5356.10    436.30     14 o
   2  -3  38   1326.70   1650.10    322.20     14 o
   2  -1 -18   9628.90  10785.00    602.40     14 o
   3  -2 -13   5451.60   6074.60    507.30     14 o
   4  -2 -39    483.53    204.30    201.10     14 <
   5  -5  25    992.34   1726.10    325.70     14 o
   5  -3 -34    764.73    377.10    201.60     14 <
   5  -3 -31    117.52    128.80    185.40     14 <
   6  -6  30   4910.70   3027.80    408.10     14 o
   6  -4 -26   2178.10   1031.10    300.90     14 o
   7  -5 -21    265.63    258.90    204.00     14 <
   8  -7  12    179.29    337.50    206.60     14 <
   8  -6 -16   4552.30   2612.70    402.00     14 o
  -8   6   7   1548.70    400.40    274.20     15 <
  -8   6  10   2328.00   1020.00    326.10     15 o
  -7   5  15    321.74    422.30    269.00     15 <
  -7   6 -16   2153.80   1565.30    333.30     15 o
  -6   4  23    511.30    249.00    261.80     15 <
  -6   5  -8  11910.00   8103.20    539.20     15 o
  -5   3  28    171.67    449.10    222.80     15 <
  -4   2  33   1449.70   1161.20    284.20     15 o
  -4   3   5   1617.70   2689.00    483.10     15 o
  -4   4 -29   2590.90   1019.20    278.80     15 o
  -3   1  41   1505.40    765.20    250.60     15 o
  -3   3 -21   3930.50   3217.40    453.10     15 o
  -2   1  18   6559.30  12268.70    629.80     15 o
  -2   2 -13  12163.00  10626.00    803.80     15 o
  -1   0  23    774.77   1009.60    384.90     15 <
  -1   2 -42    574.19    653.20    238.10     15 <
   0   1 -34   2365.40   1557.40    288.00     15 o
   1  -2  36   1721.90   1440.20    298.20     15 o
   1   0 -26    668.90   2048.00    371.40     15 o
   2  -3  41   1793.60   1858.20    289.00     15 o
   3  -3  18   4258.80   9330.60    599.00     15 o
   3  -2 -13   4653.70   4782.10    494.10     15 o
   4  -4  23    513.98   1133.10    317.40     15 o
   5  -5  28     75.73    505.60    200.90     15 <
   5  -3 -37    175.37    211.60    184.60     15 <
   5  -3 -34    868.15    310.70    206.90     15 <
   6  -5   5    311.10    869.60    301.90     15 <
   6  -4 -29    695.18    352.90    231.80     15 <
   7  -6  10    726.23    998.20    300.90     15 o
   7  -5 -24    640.38   1122.90    292.10     15 o
   7  -5 -21     62.44    299.50    224.10     15 <
   8  -7  15     93.25    139.30    170.80     15 <
   8  -6 -16   4557.80   2374.50    396.70     15 o
  -8   6   4   1418.60    736.10    289.80     16 <
  -7   5  12    103.57    425.30    258.20     16 <
  -7   6 -25    865.73    455.60    215.10     16 <
  -7   6 -22   2057.90   1623.50    333.30     16 o
  -6   4  20    564.39    758.60    279.70     16 <
  -6   5 -14   2588.40   3826.10    415.80     16 o
  -5   3  28    324.92    537.20    267.50     16 <
  -5   4  -6  14165.00  11424.30    600.80     16 o
  -4   2  36    220.07    417.30    299.80     16 <
  -4   3   2   2695.40  13066.50    697.80     16 o
  -4   4 -35    451.53    503.00    230.50     16 <
  -3   1  41   1130.20    864.50    248.70     16 o
  -3   3 -24  11562.00  34467.70    942.60     16 o
  -2   1  18  11272.00  16797.80    666.10     16 o
  -2   2 -16  96894.00  99221.60   1542.60     16 o
  -1   0  26    397.41   5097.10    482.00     16 o
  -1   1  -8 433300.00 324074.00   2494.10     16 o
   0   1 -40    237.71    717.10    248.20     16 <
   0   1 -37    197.25    255.80    202.00     16 <
   1  -2  39    727.85   1107.00    273.90     16 o
   1   0 -29    774.65    669.90    270.30     16 <
   2  -1 -21   2070.30   2052.50    437.50     16 o
   3  -3  21   3720.10   6063.20    470.90     16 o
   3  -2 -13   4148.80   4240.60    485.30     16 o
   4  -4  29   2503.90   1972.00    335.90     16 o
   4  -3  -5   1643.20   2837.00    489.40     16 o
   5  -5  34   1329.00    870.00    251.30     16 o
   5  -4   3    855.42   1387.70    432.50     16 o
   5  -3 -37     74.68    211.20    201.80     16 <
   5  -3 -34    592.79    369.00    228.60     16 <
   6  -5   8   9856.60   9209.50    569.00     16 o
   6  -4 -26   1275.20   1192.70    248.00     16 o
   7  -6  16   1368.70   2471.10    369.60     16 o
   7  -5 -21    153.23    162.30    220.80     16 <
   7  -5 -18    316.41    610.00    255.20     16 <
   8  -6 -13    300.02    280.30    218.40     16 <
   8  -6 -10   1608.50    976.60    298.30     16 o
  -8   6   4   1592.80    660.90    314.00     17 <
  -7   5  12    459.56    767.90    277.20     17 <
  -7   6 -25    735.33    210.70    219.80     17 <
  -6   4  20    722.16    603.90    313.40     17 <
  -6   5 -17    826.18    837.60    246.80     17 o
  -5   3  28    405.12    637.60    283.30     17 <
  -5   4  -6  18053.00  16039.10    683.10     17 o
  -4   2  36    205.02    272.80    282.40     17 <
  -4   3   2  19110.00  15818.40    655.90     17 o
  -4   4 -38   3942.70   1397.50    283.90     17 o
  -3   3 -30   1143.60    997.80    314.90     17 o
  -3   3 -27   3863.20   2597.50    396.80     17 o
  -2   2 -19   8565.00   8969.20    587.20     17 o
   0  -1  34   2142.50   2695.40    322.30     17 o
   0   1 -43    487.31    290.70    169.10     17 <
   0   1 -40    109.33    560.40    214.20     17 <
   1  -2  42   1053.30    690.20    283.50     17 <
   1  -1   8 623810.00 534580.00   2987.40     17 o
   1   0 -32   1961.10   1991.90    334.50     17 o
   2  -2  16 127900.00 153109.00   1680.60     17 o
   2  -1 -21   2788.30   2232.70    462.90     17 o
   3  -3  24  14053.00  26920.00    794.30     17 o
   3  -2 -13   4325.10   4395.40    482.60     17 o
   4  -4  32   2362.60   4372.40    424.00     17 o
   4  -3  -5   2896.20   3448.60    494.00     17 o
   5  -4   3    794.98   1892.40    435.80     17 o
   5  -3 -37    464.92    181.90    191.80     17 <
   6  -5  11   1995.30   1230.30    374.00     17 o
   6  -4 -29    854.28    315.00    204.00     17 <
   7  -6  19    997.46    888.10    293.10     17 o
   7  -5 -21    223.52    297.00    204.00     17 <
   7  -5 -18    728.50    878.60    281.80     17 o
   8  -6 -13    441.05    259.10    206.10     17 <
   8  -6 -10   2959.50   1004.40    306.80     17 o
  -8   6  -2   4738.70   3562.20    435.10     18 o
  -7   5   9    255.24    316.70    303.00     18 <
  -6   4  17   3596.30   2211.00    339.30     18 o
  -6   4  20    862.87    982.60    323.40     18 o
  -6   5 -23    346.03    139.20    139.90     18 <
  -6   5 -20   4074.80   2096.40    310.50     18 o
  -5   3  28    418.52    499.40    259.40     18 <
  -5   4  -9   1073.20    882.00    325.90     18 <
  -4   2  36    324.46    476.50    295.50     18 <
  -3   2  10  35640.00  34262.20    927.20     18 o
  -3   3 -33   3695.50   3120.90    352.30     18 o
  -2   2 -22    901.56   1378.00    351.60     18 o
  -1   0  29    899.02   1083.30    293.20     18 o
   0  -1  37    165.38    385.70    204.20     18 <
   0   1 -43    448.85    455.50    187.90     18 <
   1   0 -35   1726.40   1527.20    319.80     18 o
   1   0 -32    575.08   1696.20    320.90     18 o
   2  -2  19   5922.10  12491.90    637.90     18 o
   2  -1 -21   3418.50   2624.70    431.40     18 o
   3  -3  27   3504.00   4516.70    401.90     18 o
   4  -4  35    413.87    841.50    285.90     18 <
   4  -3  -2   7644.50   8286.20    559.30     18 o
   5  -4   6  16621.00  14716.00    670.80     18 o
   5  -3 -37     93.48    209.70    164.80     18 <
   5  -3 -34    882.70    504.00    234.40     18 <
   6  -5  14   2245.20   4813.00    419.20     18 o
   6  -4 -26   1753.90   1081.20    274.50     18 o
   7  -6  22   2404.70   2363.30    319.30     18 o
   7  -5 -18   1422.50    752.60    256.00     18 <
   7  -5 -15    942.90    345.00    206.00     18 <
   8  -6  -7   1673.40    667.20    265.00     18 <
  -8   6  -5    518.56    446.40    267.90     19 <
  -8   6  -2   5002.90   2933.20    444.40     19 o
  -7   5   6   7472.00   6146.50    524.10     19 o
  -7   5   9    475.54    387.90    221.10     19 <
  -6   4  17   3797.10   2484.00    475.70     19 o
  -6   4  20    944.43   1229.40    350.40     19 o
  -6   5 -26     44.40    215.00    162.70     19 <
  -5   3  28    196.86    623.70    233.30     19 <
  -5   4 -12    165.28    609.90    238.70     19 <
  -4   2  39    911.65    654.20    239.10     19 <
  -4   3  -1   1076.30   2148.40    423.80     19 o
  -3   2  10  40269.00  42623.20    996.90     19 o
  -3   3 -39    779.60    741.30    229.90     19 o
  -3   3 -36   1138.50    814.60    270.40     19 o
  -2   1  21   2509.30   2573.20    434.60     19 o
  -2   2 -22    701.82    924.10    334.40     19 <
  -1   0  29    818.28    828.40    267.20     19 o
  -1   1 -11  32801.00  23194.50   1009.80     19 o
   0  -1  40    115.85    353.20    234.50     19 <
   1   0 -38   2121.90   1372.70    312.20     19 o
   1   0 -35   1487.90   1769.90    296.90     19 o
   2  -2  19   5979.10  10388.70    579.10     19 o
   2  -1 -24  10822.00  14629.00    638.00     19 o
   3  -3  30    694.19   1959.70    343.20     19 o
   3  -2 -13   5812.20   5735.40    497.80     19 o
   4  -4  38   3200.70   2591.00    305.00     19 o
   4  -3  -2   1778.20   4765.50    462.60     19 o
   5  -4   9   1027.70    867.40    323.30     19 <
   5  -3 -37    132.71    133.60    137.50     19 <
   6  -5  17    759.29   1235.70    310.60     19 o
   6  -4 -29   1283.00    282.40    206.60     19 <
   6  -4 -26   1571.90   1121.70    249.60     19 o
   7  -6  25    722.99    433.80    220.90     19 <
   7  -5 -15    151.11    343.90    204.80     19 <
   8  -6  -7   1859.80    493.40    272.40     19 <
   8  -6  -4   2151.70    859.70    274.90     19 o
  -8   6 -14  14451.00   7192.30    552.50     20 o
  -8   6 -11    884.57    395.80    274.70     20 <
  -7   5   3    846.66    733.70    249.30     20 <
  -7   5   6   7128.70   6527.90    534.70     20 o
  -6   4  17   4588.00   2873.30    518.00     20 o
  -5   3  31    291.98    550.80    270.10     20 <
  -5   4 -21    498.62    475.60    229.90     20 <
  -5   4 -18   2353.80   1577.90    275.30     20 o
  -4   3  -4  16330.00  15224.60    677.00     20 o
  -3   2  10  44626.00  50148.40   1070.50     20 o
  -2   2 -31   8909.10   8118.20    555.90     20 o
  -1   0  35   1321.70   2040.90    302.90     20 o
  -1   1 -14  21840.00  29274.70    910.70     20 o
   0  -1  43    612.70    324.80    207.50     20 <
   1   0 -44    353.50    288.20    204.50     20 <
   2  -2  25  11546.00  14787.40    626.50     20 o
   2  -1 -27   7090.60   4820.40    453.70     20 o
   3  -3  36   1522.80   1829.20    296.10     20 o
   3  -2 -13   5538.30   6239.80    554.40     20 o
   4  -3   1   1548.80   1649.40    428.40     20 o
   5  -4  12    322.27    798.00    284.70     20 <
   5  -4  15    981.14   1004.00    289.60     20 o
   6  -5  23    285.65    270.50    238.00     20 <
   6  -5  26     39.51    121.80    209.70     20 <
   6  -4 -29   1355.80    462.80    230.90     20 <
   6  -4 -26   2098.90    978.00    264.80     20 o
   7  -5 -15    284.55    281.80    188.20     20 <
   7  -5 -12    134.69    178.80    166.10     20 <
   8  -6  -1     43.84    179.70    241.80     20 <
   8  -6   2   5353.00   2825.20    403.50     20 o
  -8   6 -20   1011.60    477.50    224.40     21 <
  -8   6 -17   1136.00    393.80    286.30     21 <
  -7   5   0   2573.30   1758.80    363.90     21 o
  -7   5   3     89.71    556.30    274.80     21 <
  -6   4  17   4111.40   3381.30    528.90     21 o
  -6   4  20    583.15    930.80    344.70     21 <
  -5   3  31    519.62    675.20    249.90     21 <
  -5   3  34   1357.60    978.70    295.40     21 o
  -5   4 -30    533.83    416.50    218.10     21 <
  -5   4 -27   1996.60   1177.60    252.70     21 o
  -4   3  -7   3045.90   1500.80    404.30     21 o
  -3   2  10  49178.00  50063.60   1069.90     21 o
  -2   1  24  13802.00  17009.70    675.40     21 o
  -2   1  27   7749.40   6020.90    472.20     21 o
  -2   2 -43   2421.20   1109.60    265.70     21 o
  -2   2 -40   4509.40   2724.20    355.80     21 o
  -2   2 -37    539.65    375.50    213.20     21 <
  -1   0  38   2064.30   2511.40    382.70     21 o
  -1   0  41   2839.40   2793.30    342.40     21 o
  -1   1 -20  29426.00  34161.20    940.60     21 o
  -1   1 -17   6562.80   6873.20    623.80     21 o
   2  -2  28  21862.00  26966.60    758.60     21 o
   2  -2  31   9340.10  10950.90    604.10     21 o
   2  -1 -36   2031.20   1275.60    293.40     21 o
   2  -1 -33   6073.80   5475.90    461.40     21 o
   3  -2 -13   8248.60   6409.40    556.20     21 o
   4  -3   4  20047.00  16086.50    644.50     21 o
   5  -4  18   1708.90   2140.70    330.20     21 o
   6  -5  29    362.44    288.90    181.90     21 <
   6  -5  32     98.41    235.50    185.90     21 <
   6  -4 -32   2361.40   1485.70    317.00     21 o
   6  -4 -29   1297.40    464.10    258.60     21 <
   7  -5 -15    464.26    224.50    223.90     21 <
   7  -5 -12    177.64    180.80    185.90     21 <
   8  -6   2   5930.90   4136.90    447.80     21 o
   8  -6   5    461.42    326.00    287.40     21 <
  -7   5  -9    243.84    280.40    258.90     22 <
  -7   5  -6   5847.00   5344.80    444.80     22 o
  -7   5  -3    110.09    404.90    209.70     22 <
  -6   4  14  44116.00  36558.70   1071.80     22 o
  -6   4  17   4542.60   3638.20    541.60     22 o
  -5   3  34   1529.80   1365.70    310.20     22 o
  -4   3 -16   4612.10   4382.70    434.60     22 o
  -4   3 -13   4579.10   2892.50    429.20     22 o
  -3   2  10  46318.00  53784.30   1103.10     22 o
  -2   1  27   6230.70   7189.00    477.30     22 o
  -1   0  44    298.30    783.00    249.80     22 o
  -1   1 -26    212.33    606.80    246.00     22 <
  -1   1 -23    553.59    316.40    272.50     22 <
   1  -1  20  35273.00  42076.70    974.00     22 o
   2  -2  34   2606.50   3823.30    380.30     22 o
   2  -2  37    642.12    776.50    264.30     22 <
   2  -1 -42    193.19    262.80    157.30     22 <
   2  -1 -39    710.07    777.20    258.80     22 o
   2  -1 -36   1746.30   1670.70    307.10     22 o
   3  -2 -13   6657.70   6360.80    585.70     22 o
   4  -3   7   2058.50   1546.20    411.30     22 o
   4  -3  10  16028.00  13075.50    608.40     22 o
   5  -4  24   3028.50   3957.10    387.30     22 o
   5  -4  27   1943.30   1610.90    319.30     22 o
   6  -4 -32   2364.40   1699.70    311.00     22 o
   6  -4 -29   1335.10    484.60    239.60     22 <
   6  -4 -26   1935.70   1317.90    302.50     22 o
   7  -5  -9    417.49    445.50    224.60     22 <
   7  -5  -6   5243.30   6103.70    466.60     22 o
   7  -5  -3    747.20    651.10    287.30     22 <
   8  -6  11    640.94    605.60    285.00     22 <
   8  -6  14  11777.00   9321.80    591.30     22 o
  -7   5 -18    778.59    436.30    189.30     23 <
  -7   5 -15    127.00     95.60    232.70     23 <
  -7   5 -12    305.19    212.00    214.70     23 <
  -6   4  11   4049.30   3188.30    598.10     23 o
  -6   4  14  45853.00  36180.50   1072.20     23 o
  -5   3  31    300.80    603.90    226.20     23 <
  -5   3  34   1007.10   1351.40    316.20     23 o
  -4   3 -22  12425.00  12220.30    597.60     23 o
  -4   3 -19   5148.60   6698.90    547.80     23 o
  -4   3 -16   4487.00   3974.40    509.50     23 o
  -3   2   7  10775.00   8195.70    675.70     23 o
  -2   1  27   7264.30   8962.10    519.90     23 o
  -1   0  44    311.81    703.60    254.10     23 <
  -1   1 -32   1033.60   1037.70    268.40     23 o
  -1   1 -29    702.81    626.00    286.70     23 <
  -1   1 -26    243.01    463.30    302.30     23 <
   1  -1  20  30782.00  42805.20    971.50     23 o
   2  -2  37    458.30    943.30    242.10     23 o
   2  -2  40   4681.00   4090.60    375.20     23 o
   2  -1 -42    234.15    301.20    155.40     23 <
   2  -1 -39    943.37    827.30    230.10     23 o
   2  -1 -36   2855.10   1306.60    279.70     23 o
   3  -2 -10  42044.00  42679.50   1051.40     23 o
   4  -3  13   4077.00   3358.40    389.20     23 o
   5  -4  30    739.85    487.10    239.60     23 <
   5  -4  33   2672.60   2764.80    349.30     23 o
   6  -4 -29   1547.90    352.50    231.80     23 <
   6  -4 -26   2137.60   1042.30    310.90     23 o
   6  -4 -23    268.77    279.70    226.20     23 <
   7  -5  -3    364.26    552.20    311.20     23 <
   7  -5   0   2305.00   2035.20    337.10     23 o
   7  -5   3    175.68    315.70    240.10     23 <
   8  -6  17   1254.00    797.20    349.80     23 <
   8  -6  20    484.38    436.20    241.10     23 <
  -9   6   9     42.33    323.10    201.20     24 <
  -7   5 -27   1557.50    828.40    210.20     24 o
  -7   5 -24   1474.10   1062.60    282.00     24 o
  -7   5 -21    792.85    334.10    230.40     24 <
  -6   4   8    991.84   1538.10    336.80     24 o
  -6   4  11   3248.70   3533.10    596.10     24 o
  -6   4  14  44160.00  41374.90   1144.20     24 o
  -5   3  34   1243.50    947.80    283.50     24 o
  -5   3  37    159.49    268.30    205.40     24 <
  -4   3 -40     15.47    140.80    154.40     24 <
  -4   3 -37    212.62    117.60    153.00     24 <
  -4   3 -34   1711.70    868.20    261.20     24 o
  -4   3 -31    377.54    288.80    233.80     24 <
  -4   3 -28    148.16    501.60    212.10     24 <
  -3   2   7   8776.10   8347.80    662.20     24 o
  -2   1  33   5894.40   8505.80    474.90     24 o
  -2   1  36   1855.40   1338.60    321.50     24 o
  -1   1 -44    123.16    186.10    150.30     24 <
  -1   1 -41   3066.80   2231.50    339.00     24 o
  -1   1 -38   1487.00   1611.10    299.90     24 o
   1  -1  26     95.58    629.10    324.20     24 <
   1  -1  29    536.48    814.00    259.40     24 o
   3  -2 -13   6171.30   6355.80    561.20     24 o
   3  -2 -10  44419.00  44429.90   1053.30     24 o
   4  -3  16   4663.50   4764.20    485.30     24 o
   4  -3  19   6065.90   8108.10    496.80     24 o
   6  -4 -32   2641.80   1715.90    332.00     24 o
   6  -4 -29   1287.40    372.80    239.00     24 <
   6  -4 -26   2315.50   1513.40    320.80     24 o
   7  -5   3    327.80    518.80    281.90     24 <
   7  -5   6   6219.80   6394.30    439.60     24 o
   7  -5   9    308.39    390.80    255.20     24 <
  -9   6   0    794.50    649.80    271.20     25 <
  -9   6   3     56.89    297.80    256.50     25 <
  -9   6   6   2619.60   2430.10    389.80     25 o
  -9   6   9     78.16    119.00    232.20     25 <
  -6   4   5   2910.80   2606.70    419.60     25 o
  -6   4   8    822.72   2080.10    435.50     25 o
  -6   4  11   4593.80   3687.10    610.40     25 o
  -5   3  37    178.36    218.20    197.70     25 <
  -3   2   4  29501.00  28300.80    871.50     25 o
  -3   2   7  10240.00   7409.50    746.50     25 o
  -2   1  36   1614.90   1926.90    328.80     25 o
  -2   1  39    761.10   1100.60    271.60     25 o
   1  -1  32    900.84   1545.10    310.70     25 o
   1  -1  35   1786.30   2084.80    306.40     25 o
   3  -2 -13   6798.50   6693.50    518.70     25 o
   3  -2 -10  46486.00  52719.30   1029.90     25 o
   4  -3  22  16499.00  14604.30    641.80     25 o
   4  -3  25   3580.10   4363.30    382.80     25 o
   4  -3  28    182.65    628.30    257.10     25 <
   6  -4 -32   3120.00   1588.00    305.80     25 o
   6  -4 -29   1141.70    527.20    258.60     25 <
   6  -4 -26   3149.20   2027.70    318.60     25 o
   6  -4 -23    261.49    514.80    203.80     25 <
   7  -5  12     57.34    597.00    273.20     25 <
   7  -5  15    115.05    254.00    173.80     25 <
   7  -5  18    753.79    359.00    225.60     25 <
  -6   4 -34   1391.00   1243.90    259.30     26 o
  -6   4 -31   1159.00    834.60    231.40     26 o
  -6   4 -28   3561.00   3412.70    389.50     26 o
  -6   4 -25    938.85   1530.40    264.60     26 o
  -6   4 -22    843.17   2808.90    358.10     26 o
  -6   4 -19    780.53   1191.60    345.10     26 o
  -6   4 -16  12044.00  12417.30    625.30     26 o
  -6   4 -13   1005.40   1194.90    379.70     26 o
  -6   4 -10   9637.70   8759.80    551.10     26 o
  -6   4  -7   7491.10   5130.20    468.20     26 o
  -6   4  -4   8190.80   7220.70    473.80     26 o
  -6   4  -1    402.84    829.80    416.40     26 <
  -6   4   2  17552.00  14439.00    689.00     26 o
  -3   2 -41   1659.80    827.90    239.80     26 o
  -3   2 -38    854.58   1955.90    299.80     26 o
  -3   2 -35    623.33   1209.40    265.00     26 o
  -3   2 -32   1316.90   2463.40    335.20     26 o
  -3   2  -5   3209.50   3679.70    686.80     26 o
  -3   2  -2  38718.00  28918.70    848.60     26 o
  -3   2   1   3144.70   4153.50    651.90     26 o
  -3   2   4  26580.00  29647.30    888.00     26 o
   0   0 -45    253.33    380.90    190.80     26 <
   0   0 -42    728.19   1500.20    306.20     26 o
   0   0 -39    844.26   1107.40    265.60     26 o
   0   0 -36   1682.30   2800.80    382.50     26 o
   0   0 -33   2486.90   3802.80    376.90     26 o
   3  -2 -40    285.85    657.40    253.90     26 <
   3  -2 -37    112.29    422.00    197.80     26 <
   3  -2 -34   1553.90   2505.10    316.50     26 o
   3  -2 -31    596.21   1205.70    285.20     26 o
   3  -2 -28   3215.50   3261.50    343.30     26 o
   3  -2 -25   6316.20   5171.30    461.00     26 o
   3  -2 -22  13521.00  14896.40    660.00     26 o
   3  -2 -19   9393.00   9540.00    604.50     26 o
   3  -2 -16  16824.00  14797.70    628.80     26 o
   3  -2 -13   7779.00   6327.20    598.60     26 o
   3  -2 -10  38593.00  44961.30    978.20     26 o
   3  -2  -7   7917.20   7359.80    672.30     26 o
   3  -2  -4  24462.00  29553.60    843.50     26 o
   6  -4 -32   1191.30   1930.80    327.60     26 o
   6  -4 -29    556.78    545.60    244.70     26 <
   6  -4 -26   2406.30   2038.90    355.50     26 o
   6  -4 -23    277.52    693.90    263.90     26 <
  -3   2 -41   1015.70   1664.30    261.80     27 o
  -3   2 -38    766.55   2282.80    321.50     27 o
  -3   2 -35    567.38   1510.90    293.10     27 o
  -3   2 -32   1336.60   3284.20    386.20     27 o
  -3   2 -29   1033.80   1656.10    312.60     27 o
  -3   2 -26   3116.50   5613.70    437.70     27 o
  -3   2 -23    877.93   1245.30    334.90     27 o
  -3   2 -20  11057.00  14076.70    642.50     27 o
  -3   2 -17   4186.50   4513.50    489.40     27 o
  -3   2 -14  18084.00  16609.50    704.20     27 o
  -3   2 -11  10228.00   7346.60    670.00     27 o
  -3   2  -8 100140.00  82525.00   1340.80     27 o
   0   0 -45    188.28    459.20    198.10     27 <
   0   0 -42    664.51   1409.30    320.80     27 o
   0   0 -39    754.75   1190.10    301.90     27 o
   0   0 -36   1751.20   2487.60    402.70     27 o
   0   0 -33   2294.90   3356.50    393.60     27 o
   0   0 -30  15021.00  16142.70    716.10     27 o
   0   0 -27   6988.70   9193.00    554.60     27 o
   3  -2 -40    168.66   1024.00    260.20     27 o
   3  -2 -37    152.86    561.70    233.20     27 <
   3  -2 -34   1706.10   2804.40    328.20     27 o
   3  -2 -31    617.27   1153.20    298.50     27 o
   3  -2 -28   1460.30   3824.70    411.50     27 o
   3  -2  -1   2670.20   5023.70    630.20     27 o
   3  -2   2  35749.00  28894.50    866.60     27 o
   3  -2   5   2998.40   4328.60    625.20     27 o
   3  -2   8  98953.00  95092.50   1327.10     27 o
   6  -4 -32   1594.00   1667.60    306.30     27 o
   6  -4 -29    470.81    665.60    257.50     27 <
   6  -4 -26   1913.30   3046.20    372.10     27 o
   6  -4 -23    145.26    732.40    261.80     27 <
   6  -4 -20   1340.60   4772.10    402.50     27 o
   6  -4 -17   3318.50   3098.70    427.20     27 o
   6  -4 -14  21124.00  18101.00    735.80     27 o
   6  -4 -11   2093.30   3318.20    501.60     27 o
   6  -4  -8   1852.10   6709.70    488.50     27 o
   6  -4  -5   2226.60   3348.40    409.00     27 o
   6  -4  -2  17003.00  17212.60    618.00     27 o
   6  -4   1    326.68   2186.40    420.50     27 o
   6  -4   4   7518.30   8407.50    509.80     27 o
   6  -4   7   7163.40   6353.60    507.10     27 o
   9  -6  -9     52.84    473.20    177.20     27 <
   9  -6  -6   1115.70   2873.90    315.40     27 o
   9  -6  -3     99.34    585.00    183.00     27 o
  -8   5 -22   1340.50    653.50    232.10     28 <
   0   0   6 163210.00 125595.00   1751.70     28 o
   0   0   9   4510.40   4900.50    862.90     28 o
   0   0  12  71009.00  76217.80   1265.10     28 o
   0   0  15   2571.30   4168.00    627.50     28 o
   0   0  18  40780.00  38597.10    927.30     28 o
   0   0  21  14123.00  11957.80    638.40     28 o
   0   0  24  30258.00  34731.40    883.10     28 o
   0   0  27  11189.00  10223.70    618.80     28 o
   0   0  30  17549.00  21111.10    709.30     28 o
   0   0  33   3157.00   5541.50    471.40     28 o
   0   0  36   1936.60   5342.00    412.80     28 o
   0   0  39    875.47   2025.50    326.40     28 o
   0   0  42    853.36   3148.40    327.50     28 o
   3  -2 -22  11502.00  15607.80    622.90     28 o
   3  -2 -19   7638.80   7316.30    567.50     28 o
   3  -2 -16  16650.00  14853.50    683.40     28 o
   3  -2 -13   7122.60   7017.10    520.00     28 o
   3  -2 -10  39099.00  31472.90    871.60     28 o
   3  -2  26   3404.30   6681.40    452.80     28 o
   3  -2  29   1025.90   2208.40    371.60     28 o
   3  -2  32   1548.60   3826.40    356.90     28 o
   3  -2  35    601.49   1304.90    307.80     28 o
   3  -2  38    919.93   2478.80    312.00     28 o
   3  -2  41   1176.40   1639.80    267.00     28 o
   6  -4 -26   1967.80   2850.20    385.60     28 o
   6  -4 -23    292.69    794.00    282.20     28 <
   6  -4 -20   1881.20   3708.80    424.90     28 o
   6  -4 -17   3922.10   4136.20    432.10     28 o
   6  -4 -14  28275.00  22902.90    758.20     28 o
   6  -4 -11   2211.30   3553.10    515.70     28 o
   6  -4  -8   2033.00   6581.60    514.90     28 o
   6  -4  -5   3002.40   4181.40    375.10     28 o
   6  -4  25    827.44   1489.80    316.10     28 o
   6  -4  28   3696.10   4691.40    408.40     28 o
   6  -4  31   1233.80   1746.30    309.80     28 o
   6  -4  34   1294.80   1527.80    265.80     28 o
   9  -6  -9     72.50    511.40    200.60     28 <
   9  -6  -6   1387.80   2353.80    312.10     28 o
   9  -6  -3     55.04    548.30    231.50     28 <
   9  -6   0   1225.00   1356.20    260.90     28 o
   9  -6   3     98.56    480.80    227.50     28 <
   9  -6   6   1059.90   2592.80    297.70     28 o
   9  -6   9     67.78    329.70    189.10     28 <
  -8   5 -22   2062.80    843.10    245.40     29 o
  -8   5 -19    455.04    337.60    209.70     29 <
  -8   5 -16   1108.20    619.10    220.70     29 <
  -8   5 -13    433.76    226.60    168.60     29 <
  -8   5 -10   1424.20    572.80    209.60     29 <
  -5   3 -38    681.76    338.20    167.90     29 <
  -5   3 -35    832.41    639.00    189.20     29 o
  -5   3 -32    326.24    452.10    189.80     29 <
   0   0  27  13345.00  14960.00    678.40     29 o
   0   0  30  28214.00  29244.30    826.40     29 o
   0   0  33   4452.30   6313.80    438.90     29 o
   0   0  36   3403.10   7525.90    448.70     29 o
   0   0  39   1444.60   2423.30    342.80     29 o
   0   0  42   1089.70   2870.40    332.50     29 o
   0   0  45    344.68    970.20    257.70     29 o
   3  -2 -16   9624.20   9556.60    578.90     29 o
   3  -2 -13   5356.80   6508.20    514.70     29 o
   3  -2 -10  40413.00  35670.50    926.10     29 o
   3  -2  41   2035.80   2100.60    277.30     29 o
   6  -4 -23    185.57    562.90    263.20     29 <
   6  -4 -20   2425.70   2119.80    377.50     29 o
   6  -4 -17   5957.40   4221.10    472.00     29 o
   6  -4 -14  38896.00  32902.60    912.50     29 o
   6  -4 -11   3585.90   3835.30    550.00     29 o
   6  -4  -8   3510.20   5824.70    475.10     29 o
   9  -6  -9     89.53    221.30    195.50     29 <
   9  -6  -6   1748.60   2237.80    329.10     29 o
   9  -6  -3    136.73    425.10    180.00     29 <
   9  -6   0   1168.70    812.00    254.50     29 o
  -8   5  -1     29.49    135.10    217.80     30 <
  -8   5   2    250.58    422.20    243.40     30 <
  -8   5   5     38.96    155.20    199.30     30 <
  -8   5   8   3371.40   2659.60    401.90     30 o
  -8   5  11    731.64    323.50    254.80     30 <
  -8   5  14   1075.50    645.30    266.50     30 <
  -8   5  17    274.96    357.90    205.90     30 <
  -8   5  20   1313.70    739.80    271.90     30 <
  -5   3 -23     67.95    161.00    160.80     30 <
  -5   3 -20   6228.60   5742.50    423.80     30 o
  -5   3 -17    352.96    538.50    254.00     30 <
  -3   2  25   5974.90   5595.30    470.70     30 o
  -3   2  28    561.34   1579.60    370.40     30 o
  -3   2  31    536.85    823.60    321.20     30 <
  -3   2  34   2793.40   2221.40    349.30     30 o
  -3   2  37    189.11    623.30    240.30     30 <
  -3   2  40    237.46    690.60    247.00     30 <
  -2   1 -39    876.55    938.20    239.10     30 o
  -2   1 -36   1580.30   1055.80    249.20     30 o
  -2   1 -33   6712.30   5999.60    434.20     30 o
   1  -1 -43    578.26    407.80    182.00     30 <
   3  -2 -16   4516.90   8063.80    569.00     30 o
   3  -2 -13   6093.40   6548.90    539.40     30 o
   6  -4 -26   2518.80   1851.30    325.50     30 o
   6  -4 -23    229.75    382.30    220.00     30 <
   6  -4 -20   1039.40   1230.50    271.10     30 o
  -8   5   2    304.98    448.00    257.10     31 <
  -8   5   5    111.42    197.50    223.40     31 <
  -8   5   8   4742.00   3414.30    421.50     31 o
  -8   5  11    865.40    531.10    281.30     31 <
  -7   4 -29    260.94    325.30    164.50     31 <
  -5   3 -14   4918.30   4802.30    408.10     31 o
  -5   3 -11   2861.60   2527.60    375.50     31 o
  -3   2  13   6008.00   6331.20    559.90     31 o
  -3   2  16   5314.50   5707.00    476.80     31 o
  -3   2  19  11295.00   9889.80    591.40     31 o
  -2   1 -27   8605.30   5729.90    448.90     31 o
  -2   1 -24  13883.00  12263.00    580.90     31 o
   1  -1 -37    309.71    200.30    165.80     31 <
   1  -1 -34   2710.90   2112.40    303.50     31 o
   1  -1 -31    597.66    683.00    250.10     31 <
   2  -1  36   1950.10   1707.90    285.10     31 o
   2  -1  39    902.01   1190.20    238.50     31 o
   2  -1  42    258.15    398.00    209.10     31 <
   3  -2 -10  45903.00  53915.60   1046.20     31 o
   4  -3 -38   1054.60    830.90    253.10     31 o
   5  -3  23     70.01    429.00    203.10     31 <
   5  -3  26    203.81    802.20    262.20     31 o
   5  -3  29    203.05    252.30    194.60     31 <
   5  -3  32    369.47    452.30    206.80     31 <
   5  -3  35    713.94   1126.50    224.50     31 o
   5  -3  38    616.59    698.70    225.50     31 o
   6  -4 -17   4986.90   4695.70    477.60     31 o
   6  -4 -14  44930.00  46074.00   1090.10     31 o
   8  -5  13    668.49    280.30    181.60     31 <
   8  -5  16    759.60    680.90    246.50     31 <
   8  -5  19    599.74    730.50    259.80     31 <
   8  -5  22   2034.40   1711.30    288.00     31 o
  -8   5  14    834.79    518.10    242.70     32 <
  -8   5  17    268.88    374.10    229.40     32 <
  -8   5  20   1890.60   1041.50    299.00     32 o
  -7   4 -23    289.28     -9.20     72.30     32 <
  -7   4 -20   2592.20   2156.70    311.20     32 o
  -5   3  -5   3852.30   3457.90    465.90     32 o
  -5   3  -2    343.45    541.50    309.30     32 <
  -4   2 -36    284.95    320.20    204.60     32 <
  -4   2 -33   1548.20   1009.60    247.50     32 o
  -3   2  16   5131.60   5472.90    509.20     32 o
  -3   2  19  11184.00  11974.60    634.60     32 o
  -2   1 -21   3235.00   1818.40    369.90     32 o
  -2   1 -18   9256.40   9074.20    541.20     32 o
   1  -1 -31    617.28    590.00    232.20     32 <
   2  -1  24  15368.00  17018.00    615.50     32 o
   2  -1  27   8162.70   7678.70    459.70     32 o
   2  -1  30    558.56   1355.10    281.00     32 o
   2  -1  33   7644.20   9312.80    464.50     32 o
   3  -2 -13   7638.40   5541.30    473.00     32 o
   4  -3 -38   1079.80    811.20    250.40     32 o
   5  -3  11   3013.60   3384.00    368.10     32 o
   5  -3  14   5713.60   5295.30    448.20     32 o
   6  -4 -23    448.34    323.30    195.70     32 <
   6  -4 -20   1300.00   1033.10    272.50     32 o
   8  -5   1    148.62    320.60    186.70     32 <
   8  -5   4   1668.20   1427.50    278.60     32 o
   8  -5   7    710.58    417.70    204.40     32 <
  -8   5  17    478.32    186.20    210.50     33 <
  -8   5  20   1747.80    843.60    320.50     33 <
  -7   4 -17   1162.90    530.20    224.60     33 <
  -7   4 -14    260.05    714.80    207.80     33 o
  -5   3  -2    482.01   1028.90    320.70     33 o
  -5   3   1    850.36    865.00    363.40     33 <
  -4   2 -30  22341.00  19766.30    744.20     33 o
  -3   2  16   6703.30   4908.10    496.00     33 o
  -3   2  19  13070.00  13384.40    667.70     33 o
  -2   1 -15   2914.50   2648.20    417.50     33 o
  -1   0 -43    481.75    297.90    185.10     33 <
  -1   0 -40    101.20    651.50    214.10     33 o
  -1   1  37    244.95    185.00    158.70     33 <
  -1   1  40     71.67    351.80    176.70     33 <
  -1   1  43    593.85    442.40    207.10     33 <
   1  -1 -28    366.51    866.40    296.10     33 <
   2  -1  21   2798.50   2149.30    448.30     33 o
   2  -1  24  14030.00  14728.60    631.50     33 o
   3  -2 -13   6553.80   5325.50    519.70     33 o
   4  -3 -38   1024.00    646.20    233.90     33 <
   4  -3 -35   1076.70    474.70    198.80     33 <
   5  -3   5   2545.60   3607.40    473.30     33 o
   5  -3   8  31722.00  35604.60    902.60     33 o
   6  -4 -23    414.99    683.80    222.40     33 o
   6  -4 -20    932.04   1057.10    279.90     33 o
   7  -4  29    251.91    364.20    195.10     33 <
   8  -5  -5    240.60    292.70    222.70     33 <
   8  -5  -2    364.36    985.60    243.70     33 o
   8  -5   1     78.96    371.20    167.70     33 <
  -8   5  20   1561.30    865.00    312.20     34 <
  -7   4  -8   9789.30   7881.20    529.20     34 o
  -7   4  -5    178.14    342.80    257.90     34 <
  -6   3 -33   1946.50   1116.50    259.30     34 o
  -6   3 -30    217.16    533.60    224.70     34 <
  -6   4  32   2738.60   1646.10    338.20     34 o
  -5   3   4  10612.00   9869.80    554.20     34 o
  -4   2 -21   3453.40   2575.80    396.30     34 o
  -3   2  16   4902.90   6315.10    581.10     34 o
  -2   1 -12    799.50   3689.20    477.80     34 o
  -1   0 -34   3111.20   2082.90    322.30     34 o
  -1   1  28    118.06    850.90    321.70     34 <
  -1   1  31    662.08    675.80    267.00     34 <
   1  -1 -25   9836.00   8410.10    564.20     34 o
   2  -1  15   2686.80   2886.10    449.50     34 o
   3  -2 -13   6055.50   5250.30    556.20     34 o
   4  -3 -35    567.51    538.20    212.90     34 <
   4  -3 -32    737.92   1076.90    265.30     34 o
   4  -2  30  19993.00  24130.20    740.90     34 o
   4  -2  33   1400.40   1384.70    305.90     34 o
   5  -3   2    123.75   1436.50    377.50     34 o
   6  -4 -23    360.30    464.60    210.60     34 <
   6  -4 -20    872.38    974.40    239.90     34 o
   7  -4  17    913.29    990.80    249.40     34 o
   7  -4  20   2205.90   2533.30    301.20     34 o
   8  -5  -8   3978.40   3729.20    384.00     34 o
   8  -5  -5     61.37    341.00    262.40     34 <
  -9   5 -11    294.76    127.50    181.60     35 <
  -9   5  -8   1653.60    974.60    267.20     35 o
  -7   4  -2   1141.90   2030.20    327.30     35 o
  -6   3 -24   2598.90   2516.00    316.20     35 o
  -6   4  32   1943.10   1361.30    331.80     35 o
  -5   3   7    745.48    721.80    380.20     35 <
  -4   2 -18  11493.00  10058.40    571.00     35 o
  -3   1 -37    104.30    428.70    200.40     35 <
  -3   2  16   3807.70   5436.00    541.70     35 o
  -2   1  -9    265.17    838.50    603.20     35 <
  -1   0 -28   1165.40   5126.80    420.70     35 o
  -1   1  25  10258.00  12276.30    645.20     35 o
   1  -1 -22  39127.00  33561.70    972.60     35 o
   1   0  37    160.10    257.40    215.90     35 <
   1   0  40     49.42    490.60    226.30     35 <
   2  -2 -41   1567.70   1548.30    301.30     35 o
   2  -2 -38   5569.10   3745.60    396.80     35 o
   3  -2 -13   6375.20   6297.80    562.80     35 o
   4  -3 -32    864.98   1034.50    269.60     35 o
   4  -2  21   3380.00   3031.70    369.00     35 o
   4  -2  24  21028.00  24697.00    734.50     35 o
   5  -3  -1    719.00    824.50    327.90     35 <
   6  -4 -23    690.51    436.70    212.20     35 <
   6  -4 -20    919.84    986.20    248.00     35 o
   6  -3  33   1814.80   1410.00    295.00     35 o
   7  -4   8   8938.40   8547.90    491.40     35 o
   7  -4  11   1287.40    951.10    325.10     35 <
   8  -5 -11    632.01    687.40    261.20     35 <
  -9   5  -5    251.03    146.90    136.20     36 <
  -9   5  -2     93.35    342.50    193.60     36 <
  -7   4   1     65.64    446.60    281.60     36 <
  -6   3 -21    758.20    297.00    219.00     36 <
  -6   3 -18    714.70   2941.70    352.30     36 o
  -6   4  32   2314.30   1663.40    319.60     36 o
  -5   2 -37    304.61    358.90    205.20     36 <
  -5   3   7   1261.50   1285.80    402.40     36 o
  -4   2 -15    639.18    594.60    363.70     36 <
  -3   1 -34   1954.40   1687.40    294.30     36 o
  -3   2  16  12485.00  11714.00    632.20     36 o
  -1   0 -28   4321.20   4789.80    427.80     36 o
  -1   1  22  36253.00  39524.00    951.60     36 o
   0  -1 -44    456.01    548.50    207.90     36 <
   1  -1 -19  26489.00  20189.90    782.60     36 o
   1   0  31    824.13   2381.10    346.00     36 o
   1   0  34   2826.30   2381.60    324.80     36 o
   2  -2 -38   4790.70   3905.40    419.70     36 o
   2  -1   9    392.07   1132.70    697.00     36 <
   3  -2 -13   9393.60   8205.40    530.00     36 o
   4  -3 -32   1643.50   1353.70    273.40     36 o
   4  -3 -29    791.55    952.00    224.10     36 o
   4  -2  18  10854.00  12169.20    565.70     36 o
   5  -3  -4   8596.20  10336.80    522.00     36 o
   6  -4 -23    197.21    439.10    202.50     36 <
   6  -3  27   1868.20   1694.70    278.50     36 o
   6  -3  30    241.12   1480.40    253.90     36 o
   7  -4   5     29.71    250.00    266.00     36 <
   7  -4   8   9304.00   9748.50    501.40     36 o
   8  -5 -14    701.90    765.70    234.00     36 o
  -9   5  -2    296.76    374.90    212.10     37 <
  -9   5   1    127.15    162.30    173.80     37 <
  -8   4 -21    442.53    211.90    167.60     37 <
  -8   4 -18   1417.20    953.40    240.90     37 o
  -7   4   4   1966.90   1397.50    304.90     37 o
  -6   3 -15    123.14    273.40    202.60     37 <
  -6   4  29    845.85    400.50    262.20     37 <
  -6   4  32   2010.00   1320.20    326.70     37 o
  -5   2 -34   1040.20    614.50    220.50     37 <
  -5   2 -31    722.94    674.30    207.10     37 o
  -4   3  35    421.10    857.70    274.70     37 o
  -4   3  38    237.26   1064.70    258.60     37 o
  -3   1 -28   2230.80   4283.40    397.70     37 o
  -3   2  13   4317.40   7621.80    605.00     37 o
  -2   1  -6 265560.00 252307.00   2204.90     37 o
  -2   2  41   1285.20   2152.40    293.70     37 o
  -1   1  19  17667.00  20713.70    733.10     37 o
   0  -1 -38   1302.50   1859.90    328.60     37 o
   1   0  28   4120.90   8166.90    490.60     37 o
   2  -2 -35    278.19   1035.70    269.50     37 o
   2  -1   6 274050.00 251405.00   2183.20     37 o
   3  -1  34   1773.50   2839.80    339.90     37 o
   3  -1  37     99.56    382.10    223.20     37 <
   4  -3 -29    315.84    629.30    214.90     37 <
   5  -3  -4  14243.00  12429.00    606.20     37 o
   6  -4 -23    618.63    461.60    197.80     37 <
   6  -4 -20    907.99   1114.50    256.50     37 o
   6  -3  21    606.24    596.30    238.90     37 <
   7  -4   2   1159.10   2992.50    354.80     37 o
   8  -5 -14    456.55    525.10    188.40     37 <
   9  -5  11    293.19    217.30    229.50     37 <
  -9   5   4    747.22    666.20    260.70     38 <
  -8   4 -15    133.21    173.80    152.80     38 <
  -8   4 -12   1589.30   1001.10    244.60     38 o
  -7   4   7    964.52    335.80    273.10     38 <
  -6   3 -12    180.54    772.40    272.60     38 <
  -6   4  29   1207.40    446.70    237.10     38 <
  -6   4  32   1979.30   1618.20    285.40     38 o
  -5   2 -28    123.12   1006.50    218.70     38 o
  -5   3  10   4804.10   3927.10    438.60     38 o
  -4   3  35   1370.90    849.90    233.90     38 o
  -3   1 -25   6244.80   5317.90    426.80     38 o
  -2   0 -41   2242.20   1371.10    264.80     38 o
  -2   2  38   5321.90   3498.50    381.70     38 o
  -2   2  41   2094.40   2337.90    303.70     38 o
  -1   1  19  25108.00  24213.80    791.70     38 o
   0  -1 -35   1452.40   1262.20    297.00     38 o
   0   1  44    322.91   1391.60    261.60     38 o
   1  -1 -16  19115.00  21132.20    777.50     38 o
   2  -2 -32   7843.90   6700.10    458.40     38 o
   3  -2 -13   7727.60   6702.20    500.70     38 o
   3  -1  28   1627.90   7738.10    430.40     38 o
   4  -3 -29    802.35    516.50    207.90     38 <
   4  -2   9    746.70   1606.30    448.80     38 o
   5  -3  -7   1188.80   1521.20    318.80     38 o
   5  -2  34    882.36    832.40    228.10     38 o
   5  -2  37    253.42    295.40    180.10     38 <
   6  -4 -23    367.79    339.60    200.20     38 <
   6  -3  15    133.32    498.80    242.50     38 <
   7  -4  -1     70.99    481.30    229.80     38 <
   8  -5 -17    411.10    377.70    191.80     38 <
   8  -4  21    390.25    381.30    232.50     38 <
   9  -5   5    171.25    310.20    196.70     38 <
  -9   5   7    109.67    144.00    170.80     39 <
  -9   5  10    527.25    175.90    195.90     39 <
  -8   4  -9    114.30     90.40    119.10     39 <
  -7   3 -25    835.68    449.20    217.90     39 <
  -7   4  10   3973.60   2353.10    386.30     39 o
  -6   3  -9     57.92    213.90    174.10     39 <
  -6   4  32   2471.10   1592.90    329.50     39 o
  -5   2 -25   2025.70   1868.60    282.60     39 o
  -5   3  13   2682.40   1879.90    366.90     39 o
  -4   1 -38    787.37    735.90    237.20     39 o
  -4   2  -6   9050.10  11455.90    578.10     39 o
  -4   3  35    681.15    921.70    252.70     39 o
  -3   1 -22  16553.00  13119.60    624.90     39 o
  -2   0 -38   5571.70   4242.40    395.10     39 o
  -2   1  -3    581.31   3157.10    607.50     39 o
  -2   2  38   4901.50   5044.50    404.70     39 o
  -1   0 -19  21311.00  18192.20    725.70     39 o
   0  -1 -35   1209.80   1100.80    254.80     39 o
   0   1  41   2184.30   2353.60    305.50     39 o
   1  -1 -16  18477.00  22713.60    769.10     39 o
   1   0  22  35046.00  37997.40    909.20     39 o
   2  -2 -32   7173.90   4837.40    474.70     39 o
   3  -2 -13   4670.30   6456.20    525.60     39 o
   3  -1  25   5463.00   6369.60    430.40     39 o
   4  -3 -29    276.78    221.30    185.80     39 <
   5  -2  31    452.08   1475.20    276.30     39 o
   6  -4 -23    524.63    288.30    221.60     39 <
   6  -3  12    125.95   1054.90    255.20     39 o
   7  -4  -4   1353.00   1305.40    293.40     39 o
   8  -5 -20   1481.80    844.90    237.00     39 o
   8  -4  18   1745.90   1288.50    263.90     39 o
   9  -5  -1    138.84    111.30    162.30     39 <
   9  -5   2     96.80    458.20    198.70     39 <
  -9   5  10    361.75    320.30    247.30     40 <
  -8   4  -6    708.75    808.10    276.50     40 <
  -7   3 -22   2391.10   1167.10    279.80     40 o
  -7   4  10   3475.10   3056.10    385.90     40 o
  -6   3  -6  11186.00  10928.10    566.20     40 o
  -6   4  32   2515.50   1845.10    323.70     40 o
  -5   2 -22   7734.20   9632.50    528.10     40 o
  -5   3  13   1352.80   1639.80    371.90     40 o
  -4   1 -35    498.18    416.00    184.90     40 <
  -4   3  32    343.10    824.60    251.10     40 o
  -3   1 -19   8257.50   8169.90    519.20     40 o
  -2   0 -35    326.00    521.40    244.00     40 <
  -2   2  35    575.53    586.50    234.10     40 <
   0  -1 -32    809.89    982.80    271.00     40 o
   0   1  38   1564.30   2448.60    340.60     40 o
   1  -1 -16  18455.00  16189.40    696.30     40 o
   1   0  19  22111.00  23568.00    765.40     40 o
   2  -2 -29   5059.70   3139.90    334.60     40 o
   2  -1   3    779.20   3288.40    635.70     40 o
   2   0  41   1721.40   3538.30    348.90     40 o
   3  -2 -13   6170.30   4478.80    432.80     40 o
   3  -1  22  16667.00  16211.60    645.90     40 o
   4  -3 -26    175.85    622.30    184.00     40 o
   4  -2   6  10017.00  11308.00    572.90     40 o
   5  -3 -10   4212.50   4393.10    409.10     40 o
   5  -2  28    132.40   1297.10    270.00     40 o
   6  -4 -23    361.62    357.70    198.50     40 <
   6  -3   9     36.92    476.30    236.10     40 <
   7  -4  -7    774.78    472.80    263.40     40 <
   8  -5 -20   1111.10    900.00    213.80     40 o
   8  -4  15    172.17     53.80    163.70     40 <
   9  -5  -1    105.07     37.00    162.60     40 <
  -8   4  -3     79.18    -24.60    238.50     41 <
  -7   4  13    817.14    430.30    267.00     41 <
  -6   2 -32   2291.60   1326.90    257.60     41 o
  -6   3  -3    101.54     49.10    270.80     41 <
  -6   4  29   1144.70    698.50    246.40     41 <
  -5   3  13   1469.50   1843.40    360.30     41 o
  -4   2  -3    197.67   1138.20    420.60     41 <
  -4   3  29    447.48    309.30    194.10     41 <
  -3   1 -16   2962.90   4667.30    426.10     41 o
  -3   2  13   5327.00   4977.20    503.60     41 o
  -2   0 -29   3215.20   1539.40    299.80     41 o
  -1  -1 -42    156.27    162.80    180.10     41 <
   0  -1 -29    448.10    617.90    218.10     41 <
   0   1  32    707.98   1376.90    265.60     41 o
   1  -2 -42    202.68    266.10    181.30     41 <
   1   0  16  15999.00  17975.00    687.20     41 o
   2  -2 -26   4963.20   3498.70    391.60     41 o
   2   0  35    371.48    661.20    232.90     41 <
   3  -3 -39    403.73    322.40    165.90     41 <
   3  -1  19   7427.30   9452.20    547.90     41 o
   4  -1  35    437.79    595.70    214.90     41 <
   5  -4 -36    713.21    303.20    172.00     41 <
   5  -3 -10   3681.10   4215.60    413.40     41 o
   6  -4 -23    265.23    379.60    213.60     41 <
   6  -3   6  12305.00  10072.30    588.70     41 o
   7  -4  -7    844.68    658.70    250.50     41 <
   7  -3  22   2114.90   1950.10    330.90     41 o
   7  -3  25    998.67   1066.30    252.40     41 o
   8  -5 -20   1202.10    724.10    241.90     41 <
   8  -4   9     38.79    349.40    205.10     41 <
   9  -5  -4    977.63    694.20    218.10     41 o
  -8   4  -3     50.21    -82.20    206.00     42 <
  -7   3 -16    565.90   1134.90    259.60     42 o
  -7   4  13    753.14    949.20    280.20     42 o
  -6   2 -29    804.66    404.10    195.10     42 <
  -6   3  -3     42.22     14.30    210.60     42 <
  -6   4  29    897.58    533.20    241.30     42 <
  -5   2 -16   3905.00   3522.50    350.60     42 o
  -5   3  13   2052.60   3197.50    419.70     42 o
  -4   1 -29    764.28    479.10    209.40     42 <
  -4   3  29    793.15    436.40    223.40     42 <
  -3   1 -16   3836.10   4720.40    467.70     42 o
  -3   2  13   6611.70   5687.30    535.40     42 o
  -2   0 -29   4251.80   1563.40    328.70     42 o
  -2   2  29   4460.80   2400.60    358.60     42 o
  -1  -1 -42    247.36    196.10    135.00     42 <
   0   1  32   1349.60   1724.70    298.60     42 o
   1  -2 -39    735.04    511.20    221.40     42 <
   1   0  16  18370.00  17582.60    692.10     42 o
   2  -2 -26   5231.20   5124.20    416.90     42 o
   2   0  32   6758.00   9206.00    464.00     42 o
   3  -3 -39    481.81    452.70    189.10     42 <
   4  -2   3    147.97   1003.50    677.80     42 <
   4  -1  35    524.40    804.60    237.40     42 o
   5  -4 -36    475.97    505.40    201.50     42 <
   5  -3 -10   5159.20   4333.50    426.90     42 o
   5  -2  19   4421.10   6334.00    429.80     42 o
   6  -4 -23    358.80    378.90    196.00     42 <
   6  -3   6  14289.00  14461.50    622.70     42 o
   7  -4  -7   1085.10    462.40    265.90     42 <
   7  -3  22   2337.30   2771.70    303.80     42 o
   8  -5 -20   1631.70    717.70    248.40     42 <
   8  -4   9    101.91    343.50    209.20     42 <
   9  -5  -4   1442.60    875.00    224.90     42 o
  -9   4 -10    847.42    917.50    250.20     43 o
  -8   4   3    102.75   -100.00    171.90     43 <
  -7   3 -13    607.62   1121.30    264.40     43 o
  -7   4  16    408.62   1544.00    305.60     43 o
  -6   2 -26   1999.40    830.30    249.10     43 o
  -6   4  29   1178.80    560.80    245.30     43 <
  -5   2 -13   1376.30   3499.00    402.40     43 o
  -4   1 -26    280.66    848.70    225.90     43 o
  -4   2   0 312310.00 239092.00   2147.00     43 o
  -4   3  29    354.50    612.30    266.70     43 <
  -3   0 -39    240.59    341.40    165.10     43 <
  -3   1 -13   2489.90   7166.80    529.80     43 o
  -2   0 -26   3099.60   2762.40    360.90     43 o
  -2   1   0 115700.00 146478.00   1751.80     43 o
  -2   2  29   2441.30   2339.90    347.90     43 o
  -1  -1 -39    359.88    395.00    206.60     43 <
  -1   0 -13   9533.00  10253.50    635.20     43 o
   0  -1 -26    205.02   1044.10    254.60     43 o
   0   1  29    239.68   1178.20    288.40     43 o
   1  -2 -39    356.30    526.20    202.40     43 <
   1  -1 -13   8641.80  10709.70    670.40     43 o
   2  -2 -26   3470.70   2637.10    334.90     43 o
   2  -1   0 132560.00 128513.00   1599.70     43 o
   2   0  29   2675.70   2605.10    352.40     43 o
   3  -2 -13   4064.70   6638.20    471.80     43 o
   4  -3 -26    516.91    730.00    205.30     43 o
   4  -1  29    382.24    446.60    212.60     43 <
   5  -4 -36    696.40    679.90    195.50     43 o
   5  -2  16   2627.60   4487.50    437.30     43 o
   6  -2  32   1709.70   2858.30    309.10     43 o
   7  -4 -10   3359.80   5492.90    385.10     43 o
   7  -3  16    455.58    948.20    220.00     43 o
   8  -4   3    101.55     45.30    283.40     43 <
   9  -5 -10    899.81    988.70    230.70     43 o
  -9   4 -10    953.39   1080.80    282.70     44 o
  -8   4   3     68.61     42.60    145.80     44 <
  -7   3 -10   4955.70   5326.00    424.50     44 o
  -7   4  16    717.28    766.20    272.20     44 <
  -6   2 -23    294.17    513.90    187.60     44 <
  -6   4  29    585.30    576.50    270.40     44 <
  -5   1 -36    625.75    602.60    183.90     44 o
  -4   1 -23    491.27    545.60    218.50     44 <
  -3   0 -36   1010.80    683.60    216.40     44 o
  -3   2  13   4022.40   6534.80    560.20     44 o
  -2   1   0 138900.00 153605.00   1838.20     44 o
  -1  -1 -36   1021.30    757.80    258.80     44 <
  -1   1  13  10976.00  12972.70    652.80     44 o
  -1   2  42    146.25    135.10    195.50     44 <
   0   1  26    384.16   1522.70    348.60     44 o
   1  -2 -36   1002.90    818.10    240.70     44 o
   1   0  13  11476.00  10534.90    651.50     44 o
   1   1  42    117.45    146.60    154.80     44 <
   2  -1   0 135640.00 159490.00   1775.00     44 o
   2   0  26   4113.30   4732.40    387.80     44 o
   3  -3 -36    918.61    652.70    214.50     44 o
   3  -1  13   4195.20   8811.60    569.30     44 o
   4  -2   0 371280.00 284155.00   2261.70     44 o
   5  -4 -36    634.39    542.40    181.20     44 <
   6  -4 -23    328.83    466.50    209.10     44 <
   6  -2  29    663.15    634.50    233.80     44 <
   7  -4 -10   5178.90   6954.40    453.20     44 o
   7  -3  16    729.57   1198.20    281.80     44 o
   8  -4   3     69.08    343.50    324.90     44 <
   9  -5 -10    925.32   1512.10    273.10     44 o
  -9   4  -4   1510.60    536.80    220.60     45 <
  -8   3 -17    388.63    198.50    181.40     45 <
  -8   4   6    448.38    738.20    267.90     45 <
  -7   3  -7    727.38    248.20    218.10     45 <
  -7   4  19    693.14    563.30    257.90     45 <
  -6   2 -20   1247.90   1435.80    305.10     45 o
  -6   4  29   1011.40    349.70    218.20     45 <
  -5   3  16   3463.60   3433.70    377.50     45 o
  -4   2   3    122.29    280.40    522.90     45 <
  -4   3  29    410.38    347.30    186.40     45 <
  -3   0 -33   4061.50   3415.90    358.70     45 o
  -3   1 -10  38203.00  37874.20    907.10     45 o
  -2   2  26   4941.70   3143.60    402.20     45 o
  -1  -1 -33   3704.70   3635.20    375.40     45 o
  -1   1  13  14054.00  11366.50    663.70     45 o
  -1   2  39    616.34    566.80    218.60     45 <
   0  -1 -23    835.13   1102.30    289.70     45 o
   1   1  39    819.54    763.50    242.20     45 o
   3  -3 -36   1396.90    610.10    207.10     45 <
   3  -2 -13   4267.80   6059.90    483.90     45 o
   3   0  36   1596.50   1074.00    231.90     45 o
   4  -1  23    185.92    850.30    232.30     45 o
   5  -4 -36    694.99    505.50    172.10     45 <
   5  -3 -13   1835.00   2988.70    355.30     45 o
   5  -2  10   4656.50   6926.00    489.70     45 o
   5  -1  36    868.28    559.00    231.60     45 <
   6  -2  23    316.66    986.90    240.20     45 o
   7  -4 -13    400.50    712.40    241.60     45 <
   7  -3  10   5569.70   6693.10    436.00     45 o
   9  -4  10    859.08   1680.80    311.30     45 o
  -8   3 -14    475.93    260.70    214.20     46 <
  -7   3  -4    724.32   1391.00    298.90     46 o
  -6   2 -17   2775.60   2779.90    326.20     46 o
  -6   3   6  10885.00  10767.00    600.90     46 o
  -6   4  29    590.68    543.90    237.70     46 <
  -5   1 -27   1836.40   1068.40    261.40     46 o
  -5   2  -7    744.82    686.00    285.30     46 <
  -5   3  16   2496.20   3382.00    400.50     46 o
  -4   2   3     82.94    637.10    546.90     46 <
  -4   3  26    179.85    613.40    300.40     46 <
  -3   0 -30    684.90    877.80    244.20     46 o
  -2  -1 -40     16.90    198.70    140.00     46 <
  -2   0 -20   3490.90   6768.60    503.60     46 o
  -1   0 -10  89202.00  79157.90   1365.20     46 o
  -1   2  36   1298.50    844.70    277.70     46 o
   0   1  23    281.63   1416.80    351.10     46 o
   2  -2 -23   2199.40   2929.60    367.30     46 o
   3  -3 -33   2666.70   2454.30    314.30     46 o
   3   0  33   2858.50   3696.60    350.20     46 o
   4  -3 -23    369.61    795.00    228.50     46 o
   4  -1  20   6737.40   7204.50    477.00     46 o
   5  -4 -33   1375.60    788.70    263.40     46 <
   5  -3 -13   1343.50   2459.70    311.20     46 o
   5  -1  33   1617.70   2056.80    300.10     46 o
   6  -4 -23    530.40    748.50    197.70     46 o
   6  -3  -3     20.01    330.90    279.60     46 <
   6  -2  20    827.23   2105.50    300.20     46 o
   7  -4 -13    770.72    794.60    218.70     46 o
   8  -4  -3      9.55     57.80    193.10     46 <
   8  -3  20   2096.00   2154.80    355.50     46 o
   9  -4   7    141.70    200.80    216.20     46 <
  -8   3 -14    473.82    348.00    193.10     47 <
  -7   3  -4   1324.70   2131.60    292.70     47 o
  -5   1 -27   2428.10   1624.40    263.30     47 o
  -5   2  -7    778.23    663.00    258.80     47 <
  -4   0 -37    313.11    374.00    171.50     47 <
  -4   2   3    160.13   1513.90    464.40     47 o
  -4   3  26    114.69    531.70    253.90     47 <
  -3   2  13   4765.90   5133.20    533.80     47 o
  -3   3  36   1396.70    828.50    266.90     47 o
  -2  -1 -40     17.85    292.20    191.30     47 <
  -2   0 -20   4176.60   4771.00    495.30     47 o
  -2   2  23   2814.70   2779.20    400.20     47 o
  -1  -1 -30    509.33   1605.70    304.10     47 o
  -1   0 -10  90416.00  93004.80   1520.60     47 o
   0  -2 -40   3066.10   1039.90    267.70     47 o
   1   0  10 106260.00  99247.00   1464.70     47 o
   1   1  33   4190.40   5059.20    394.30     47 o
   3  -3 -33   3391.50   3707.70    341.10     47 o
   3   0  33   4087.60   3351.20    371.80     47 o
   4  -3 -23    488.12    634.40    228.30     47 <
   4  -1  20   8086.30  10474.70    558.40     47 o
   5  -4 -33   1457.50   1115.40    224.00     47 o
   5  -3 -13   1862.70   1499.80    320.40     47 o
   6  -4 -23    764.83    465.00    196.40     47 <
   6  -3  -3     53.07    433.20    265.10     47 <
   6  -2  20   1295.30   2338.60    297.10     47 o
   7  -4 -13    614.00    543.50    207.10     47 <
   7  -3   7   1022.60    449.90    256.90     47 <
   8  -4  -3     27.33    209.40    165.20     47 <
   8  -3  20   1847.20   1935.10    329.70     47 o
   9  -4   7    262.55     84.20    158.40     47 <
  -9   4  -1    101.11    111.30    180.30     48 <
  -8   3 -11    312.75    524.30    221.30     48 <
  -8   4   9    135.52    148.20    196.50     48 <
  -7   4  19    738.03    745.50    274.20     48 <
  -6   2 -14  31062.00  31570.10    917.60     48 o
  -6   3   6  10472.00  10084.10    620.00     48 o
  -6   4  29    950.90    516.20    266.90     48 <
  -5   3  16   2953.10   3941.10    428.60     48 o
  -4   3  26    222.12    610.80    242.70     48 <
  -3   0 -27   3423.60   3542.70    375.20     48 o
  -3   1  -7   9059.90   9640.00    599.20     48 o
  -3   2  13   5855.20   5268.40    493.80     48 o
  -3   3  36   1211.20    671.50    263.00     48 <
  -2  -1 -37    378.75    790.40    238.20     48 o
  -2   2  23   3076.50   3445.90    415.60     48 o
  -1   2  33   5230.20   5209.80    436.40     48 o
   0  -2 -40   3619.30   1368.70    270.10     48 o
   0  -1 -20  24674.00  22300.70    819.20     48 o
   0   2  43   1894.30   1347.60    262.60     48 o
   1  -2 -30    859.84   1526.40    298.50     48 o
   2  -3 -40     61.47    147.30    146.70     48 <
   2   0  20   3902.20   6701.70    497.20     48 o
   3   0  30    686.47    941.40    245.10     48 o
   4  -3 -23    312.55    683.90    261.00     48 <
   4  -2  -3    410.13   2054.10    513.30     48 o
   5  -4 -33   1514.80    756.30    223.50     48 o
   5  -3 -13   1086.50   1250.80    289.30     48 o
   5  -2   7    810.71    755.30    285.50     48 <
   6  -4 -23    179.14    390.10    196.50     48 <
   6  -2  17   3123.80   3771.20    362.40     48 o
   7  -2  27    577.76    452.30    208.30     48 <
   8  -3  17    366.37    406.20    202.30     48 <
  -9   4   2     78.91    313.80    191.70     49 <
  -8   3  -8   3658.10   2261.70    340.80     49 o
  -8   4  12   1369.20   1074.40    300.20     49 o
  -7   3  -1    204.23    534.50    194.50     49 <
  -7   4  19    744.10    507.20    275.80     49 <
  -6   2 -11   3197.50   2356.30    385.80     49 o
  -6   4  29   1609.10    631.30    242.10     49 <
  -5   3  16   2995.50   4183.10    416.80     49 o
  -5   4  36    811.95    380.90    219.10     49 <
  -4   1 -14   4720.90   3201.30    391.00     49 o
  -3   0 -24   4477.50   3985.20    418.60     49 o
  -2  -1 -34   2570.30   1322.10    293.60     49 o
  -1  -1 -27   5438.70   3885.60    436.00     49 o
   0  -2 -37    333.12    547.50    209.60     49 <
   0   1  20  27797.00  34729.80    867.40     49 o
   0   2  40   3240.50   1932.10    316.90     49 o
   3  -3 -30    758.56    880.30    249.00     49 o
   3   0  27   3665.60   4572.10    375.60     49 o
   4  -3 -23    373.24    877.20    239.30     49 o
   4   0  37    581.03    688.80    237.40     49 <
   5  -4 -33   1832.30    999.80    229.30     49 o
   5  -1  24   3687.50   5864.90    418.60     49 o
   6  -3  -6  13869.00  11117.40    552.30     49 o
   6  -2  14  35783.00  33875.10    870.20     49 o
   7  -4 -16    366.15    829.60    209.20     49 o
   7  -3   4   2783.20   2959.00    373.40     49 o
   7  -2  24   1265.30   2914.00    327.80     49 o
   9  -4   1    165.88    332.90    170.10     49 <
  -8   4  12   1191.00   1023.50    292.20     50 o
  -7   2 -18    875.35    767.10    245.40     50 o
  -7   4  19    525.91    700.00    286.70     50 <
  -6   1 -28     74.55    477.00    175.90     50 <
  -5   1 -21    948.26    891.40    250.90     50 o
  -5   3  16   3277.50   2281.30    403.40     50 o
  -5   4  36    654.79    515.10    236.10     50 <
  -4   0 -31   3150.50   3567.20    358.60     50 o
  -3   2  13   4618.50   5163.50    537.70     50 o
  -3   3  33   3645.00   3365.80    383.90     50 o
  -1   2  30    945.76   1081.50    299.80     50 o
   1  -1 -10  95844.00  90353.60   1388.80     50 o
   1   1  27   5625.20   5948.80    437.60     50 o
   2  -3 -37    126.67    278.60    154.60     50 <
   2  -2 -20   4160.40   5550.90    448.40     50 o
   2   1  37    488.01    966.00    244.20     50 o
   3  -3 -30    672.86    817.80    246.10     50 o
   4  -1  14   5075.90   4313.40    450.20     50 o
   4   0  34   1613.10   1684.70    272.10     50 o
   5  -2   4   8330.10   9716.90    547.00     50 o
   6  -4 -23    318.28    358.50    199.00     50 <
   6  -3  -6   9651.50  10277.40    561.60     50 o
   6  -1  31    349.21    308.50    225.50     50 <
   7  -4 -16    704.70    834.00    248.30     50 o
   7  -2  21    135.29    426.90    246.00     50 <
   8  -3  11    738.89    755.90    257.60     50 <
   9  -4   1     93.53    152.00    167.90     50 <
  -8   3  -5     59.55    -12.70     74.40     51 <
  -7   2 -15    405.96    288.00    200.10     51 <
  -7   3   2    834.27   1317.80    268.10     51 o
  -6   1 -25    348.23    438.60    195.70     51 <
  -6   2  -8    949.86   2956.50    335.80     51 o
  -6   3   9    144.17    405.60    244.70     51 <
  -5   0 -35    108.70    394.00    201.10     51 <
  -5   1 -18   1838.00   6277.50    441.00     51 o
  -5   2  -1    467.91    879.20    334.40     51 <
  -5   4  36    754.78    467.90    188.20     51 <
  -4   0 -28   2412.00  14591.10    715.30     51 o
  -4   1 -11   4598.70   2735.20    416.10     51 o
  -4   2   6   5414.10   9212.20    639.20     51 o
  -3  -1 -38    359.50   1399.00    283.60     51 o
  -3   0 -21    941.16   2485.60    371.90     51 o
  -3   1  -4  14935.00  35892.10    929.60     51 o
  -3   2  13   5985.60   3691.90    483.70     51 o
  -2  -1 -31    529.39    766.20    239.70     51 o
  -2   0 -14 308100.00 200427.00   2012.00     51 o
  -2   1   3   1538.70   4741.70    677.80     51 o
  -2   3  40    109.53    146.90    190.10     51 <
  -1  -1 -24  10773.00  18583.00    714.10     51 o
   0  -2 -34   2421.40   2263.80    309.80     51 o
   0  -1 -17   4924.40   5178.10    480.30     51 o
   0   2  37    712.62    711.10    253.10     51 <
   1  -2 -27   4178.60   3129.20    366.20     51 o
   1  -1 -10  83703.00  90855.30   1391.80     51 o
   2  -2 -20   4047.90   5827.10    479.70     51 o
   2   1  34   2378.40   3006.60    323.10     51 o
   4   0  31   2719.30   3949.70    368.90     51 o
   5  -1  21    793.73   1694.10    296.10     51 o
   6  -1  28     83.24    455.30    183.00     51 <
   7  -3   1    150.91    723.30    261.50     51 <
   7  -2  18    845.59   1360.20    278.40     51 o
   8  -4  -9    118.73    298.50    177.30     51 <
   8  -3   8   3755.30   3102.80    351.00     51 o
   9  -4  -2     60.39    394.60    198.80     51 <
  -9   3  -9      8.58    103.60    153.10     52 <
  -8   2 -19     46.59     92.20    161.30     52 <
  -7   4  19   1558.40    580.30    283.10     52 <
  -6   1 -22   2740.80   1753.70    372.10     52 o
  -6   3   9    188.00    585.80    253.20     52 <
  -6   4  26   2517.90   2172.10    348.60     52 o
  -5   0 -32    323.06    341.60    176.50     52 <
  -5   3  16   3345.00   2848.20    375.00     52 o
  -5   4  33   1601.40    589.00    244.40     52 <
  -4   0 -25   3008.80   2306.80    329.20     52 o
  -4   2   6   7397.80   8708.80    635.30     52 o
  -4   3  23    102.75    735.20    263.70     52 <
  -3  -1 -35    776.15    486.70    228.20     52 <
  -3   2  13   4625.10   3686.10    459.80     52 o
  -3   3  30    641.02   1065.30    263.90     52 o
  -2  -1 -28    135.31    350.40    231.00     52 <
  -2   1   3   1504.70   4262.10    643.00     52 o
  -2   2  20   3042.70   6246.20    499.00     52 o
  -2   3  37     74.02    563.70    189.90     52 <
  -1  -2 -38   1755.10   1334.50    265.20     52 o
  -1   2  27   5020.20   3556.40    393.80     52 o
   0  -2 -31   5430.60   4555.50    388.70     52 o
   0   2  34   2711.60   3342.70    379.80     52 o
   1   1  24  13469.00  25474.50    769.20     52 o
   1   2  41   1329.60   1100.90    264.30     52 o
   2  -3 -34   2196.90   1630.90    261.40     52 o
   2   0  14 291760.00 223224.00   2102.90     52 o
   2   1  31    522.37   1224.30    268.30     52 o
   3  -3 -27   3066.20   1832.20    272.60     52 o
   3  -1   4  41823.00  39142.50    989.40     52 o
   3   0  21   1014.00   3978.00    431.10     52 o
   3   1  38    270.37   3167.50    341.10     52 o
   4  -1  11   3906.20   4080.40    450.50     52 o
   4   0  28   2321.90  24537.10    747.50     52 o
   5  -4 -30    352.69    312.70    187.10     52 <
   5  -1  18   2225.20   5612.80    428.90     52 o
   5   0  35    104.79    910.00    252.50     52 o
   6  -4 -23    314.90    381.80    167.90     52 <
   6  -1  25    632.58   1057.70    250.60     52 o
   7  -4 -16    334.88    643.50    210.40     52 o
   8  -4  -9     98.46    443.70    197.80     52 <
   9  -4  -2     61.95    366.60    198.20     52 <
  -8   3  -2    143.18    358.30    169.80     53 <
  -8   4  15     89.68    240.60    228.70     53 <
  -7   1 -26    387.55    269.00    173.30     53 <
  -7   3   5    103.48    534.70    230.10     53 <
  -7   4  22   2723.10   1556.20    311.90     53 o
  -6   2  -5   1790.40   2211.50    361.80     53 o
  -5   1 -15    204.26    610.40    241.20     53 <
  -4   0 -25   3797.60   3224.80    365.90     53 o
  -3   3  30    694.42   1058.50    263.50     53 o
  -2  -1 -28    103.46    758.00    254.60     53 <
  -2   2  20   5445.90   8948.30    566.30     53 o
  -2   3  37    193.85    555.20    219.70     53 <
  -1   1  10 113690.00 101649.00   1499.30     53 o
  -1   2  27   4645.10   5064.00    418.10     53 o
   0  -2 -31   6502.30   5785.70    452.10     53 o
   0   2  34   2684.30   5282.80    397.20     53 o
   1   2  41   1356.40   1903.10    299.70     53 o
   2  -3 -34   2071.80    977.00    269.80     53 o
   2  -1  -3   1971.30   5410.80    641.80     53 o
   2   1  31    578.64   1729.30    315.00     53 o
   3  -2 -13   6427.40   4137.00    433.60     53 o
   3   1  38    466.57   4241.30    370.10     53 o
   4  -4 -37    326.05    265.00    163.70     53 <
   4  -2  -6   8713.50  11664.20    607.20     53 o
   5  -3 -16   4409.90   3401.40    377.50     53 o
   5   0  35    132.34    943.20    220.80     53 o
   6  -3  -9    258.82    454.60    231.10     53 <
   7  -3  -2   1325.10   1870.20    290.00     53 o
   7  -2  15    549.49    458.90    219.30     53 <
   8  -4 -12   3451.00   1558.50    283.40     53 o
   8  -3   5     26.63    269.60    170.30     53 <
   9  -4  -5    357.88    306.60    193.60     53 <
  -9   3  -6   2221.90   1225.20    295.20     54 o
  -8   2 -16   5182.70   3738.90    417.60     54 o
  -8   4  15    234.98    257.50    206.40     54 <
  -7   3   5    218.08    667.60    275.30     54 <
  -6   1 -19   1211.00   1726.50    315.00     54 o
  -6   2  -5   2415.00   1987.40    381.30     54 o
  -6   4  26   1845.80   1030.50    315.20     54 o
  -5   3  16   3733.30   3006.40    426.50     54 o
  -5   4  33   1751.60   1293.70    275.20     54 o
  -4   1  -8  53298.00  56177.00   1112.90     54 o
  -4   3  23    248.64    686.10    270.60     54 <
  -3  -1 -32    344.10    494.40    254.50     54 <
  -3   2  13   4581.30   5352.00    499.20     54 o
  -1  -2 -35    778.65    686.20    263.70     54 <
  -1  -1 -21   4093.60   2966.90    473.20     54 o
  -1   3  41   2303.40   1469.00    289.80     54 o
   0   2  31   6959.20   6843.60    468.60     54 o
   1  -3 -38   1828.70   1028.50    283.50     54 o
   1  -2 -24  11719.00   9205.00    595.90     54 o
   1   2  38   1184.30   1111.10    276.30     54 o
   2  -1  -3   2114.00   7898.30    721.20     54 o
   2   1  28    171.42   1099.00    264.80     54 o
   3  -3 -27   4338.40   2744.20    345.50     54 o
   3   1  35    946.04   1013.40    264.50     54 o
   4  -2  -6  10657.00  12150.20    611.60     54 o
   4   0  25   4221.20   3041.60    400.20     54 o
   5   0  32    597.74    759.20    270.70     54 <
   6  -4 -23    231.33    584.90    232.80     54 <
   6  -3  -9    119.17    894.30    245.40     54 o
   6  -1  22   3460.60   5474.10    443.10     54 o
   7  -3  -2    900.12    903.90    275.20     54 o
   8  -2  19     63.94    231.90    206.40     54 <
   9  -4  -5    147.00    313.70    189.80     54 <
  -9   4  11    262.53    189.00    216.60     55 <
  -8   3   1     33.31    119.20    185.00     55 <
  -7   1 -23     86.48    236.10    142.80     55 <
  -7   2  -9    693.35    287.20    179.30     55 <
  -7   4  22   2495.20   1688.30    342.60     55 o
  -6   3  12    199.21    591.50    277.60     55 <
  -5   2   2   1463.70   3356.50    382.70     55 o
  -5   4  33   1965.80   1409.10    267.70     55 o
  -4  -1 -36    802.74    832.30    234.60     55 o
  -4   0 -22    372.95   1538.80    289.00     55 o
  -4   3  23    399.53    754.70    294.70     55 <
  -3   2  13   5054.40   5946.90    483.10     55 o
  -2  -2 -39    523.61    417.20    218.50     55 <
  -2   0 -11  59976.00  53716.40   1172.80     55 o
  -1  -2 -35    661.09    753.10    222.10     55 o
  -1   3  41   1849.60   1436.00    285.80     55 o
   0   2  31   7521.00  10556.50    528.10     55 o
   1  -3 -38   1311.50   1143.20    270.50     55 o
   1  -2 -24  12518.00  11316.20    575.10     55 o
   1   1  21   2993.50   5562.20    493.40     55 o
   1   2  38   1358.70    680.20    251.20     55 <
   2   1  28     55.32    908.50    247.60     55 o
   3  -3 -27   3824.20   2951.20    325.70     55 o
   3   0  18   6328.40   6672.10    463.50     55 o
   5  -4 -30    228.41    456.40    223.80     55 <
   5  -1  15    233.49    626.30    275.40     55 <
   6  -2   5   2701.60   2954.40    368.80     55 o
   7  -2  12    114.47    390.00    247.10     55 <
   8  -4 -12   1350.90   1345.30    272.50     55 o
   8  -3   2    124.04   1009.30    252.30     55 o
   9  -3   9     31.21    216.10    202.80     55 <
  -9   3  -3    149.16    138.50    177.40     56 <
  -9   4  11    414.92    348.40    223.60     56 <
  -7   4  22   1910.80   1289.70    355.10     56 o
  -6   0 -30   5430.60   3792.50    424.20     56 o
  -6   1 -16    953.87    885.80    246.70     56 o
  -6   2  -2  16872.00  17068.20    705.50     56 o
  -6   3  12    312.48    541.00    268.20     56 <
  -5   4  33   1820.70   1435.20    304.70     56 o
  -4   3  23    402.67    616.50    289.60     56 <
  -3  -1 -29    264.08    424.60    208.80     56 <
  -3   2  13   6831.20   5796.60    575.60     56 o
  -2   3  34   2364.40   2400.20    320.50     56 o
  -1   2  24  12488.00  15195.00    662.80     56 o
   0  -2 -28  17110.00  14384.90    728.10     56 o
   0  -1 -14  25048.00  20596.90    816.30     56 o
   1   2  35   1758.40   1819.00    292.20     56 o
   2  -3 -31    794.19    889.20    270.00     56 o
   2   0  11  58890.00  62376.10   1175.10     56 o
   3   1  32    455.03    982.80    281.30     56 o
   4   0  22    235.21   2063.10    323.20     56 o
   5  -4 -30    483.93    348.80    199.70     56 <
   5  -3 -16   4369.70   4480.60    375.50     56 o
   5  -2  -2    326.63   1289.20    367.10     56 o
   5   0  29    259.37    291.10    196.40     56 <
   6  -1  19   1112.40   3549.30    388.50     56 o
   7  -4 -19    696.13    939.40    246.10     56 o
   7  -3  -5    153.90    607.00    258.70     56 <
   8  -2  16   5582.30   6768.90    506.60     56 o
   9  -4  -8   1793.30   1707.20    281.70     56 o
   9  -3   6   2095.90   1468.20    288.10     56 o
  -9   3   0   1066.60    311.70    213.70     57 <
  -8   2 -10   2898.00   1648.10    314.80     57 o
  -8   3   4    997.73   1027.00    309.90     57 o
  -8   4  18   1870.10   1741.80    341.90     57 o
  -7   2  -6   6593.50   5543.00    473.20     57 o
  -7   3   8  10101.00   8474.20    580.50     57 o
  -6   0 -27   1192.00    696.00    221.20     57 o
  -5   0 -23    177.69    322.00    201.90     57 <
  -5   4  33   1773.90   1475.00    285.30     57 o
  -4   0 -19    693.29   1905.00    352.80     57 o
  -4   1  -5   2031.40   2838.50    440.60     57 o
  -4   3  23    234.19    503.90    255.50     57 <
  -4   4  37    199.29    413.90    218.60     57 <
  -2  -2 -36    143.20    379.70    203.20     57 <
  -1  -2 -32    515.37    502.10    231.80     57 <
  -1   3  38   1713.60   1667.20    306.50     57 o
   0   1  14  24432.00  28186.80    884.50     57 o
   1  -3 -35    655.38   1144.10    245.30     57 o
   2  -3 -31    561.07    943.20    232.60     57 o
   2   1  25   6806.80   5186.60    483.30     57 o
   2   2  39   1296.40   1166.40    259.00     57 o
   3  -2 -13   7012.60   6213.30    470.40     57 o
   3  -1   1   3409.70   5990.40    542.40     57 o
   3   0  15   2568.70   2945.40    388.40     57 o
   4  -4 -34   1359.30   1147.20    239.70     57 o
   4   1  36   1037.50    928.60    258.50     57 o
   5  -4 -30    165.41    370.90    182.00     57 <
   5  -3 -16   4202.50   4432.40    378.70     57 o
   5   0  26     90.82    380.70    206.10     57 <
   6  -2   2  17074.00  16265.30    698.40     57 o
   7  -1  23     87.94    194.00    192.90     57 <
   8  -4 -15    506.18    440.70    208.00     57 <
   8  -3  -1     62.51    144.50    198.90     57 <
   8  -2  13    296.23    666.20    242.50     57 <
  -9   3   0    941.80    459.70    218.40     58 <
  -8   3   4   1730.40   1853.80    353.50     58 o
  -8   4  18   1328.10   1318.20    333.50     58 o
  -7   1 -17    162.64     84.20    149.20     58 <
  -7   4  22   2149.30   1418.80    339.20     58 o
  -6   1 -13    703.19    472.20    240.00     58 <
  -6   4  26   1713.00   1393.60    328.40     58 o
  -5   1  -9    199.25   1048.50    274.70     58 o
  -3  -2 -37    296.37    239.70    177.50     58 <
  -3   2  13   6150.90   7160.70    575.20     58 o
  -2  -2 -33   1553.20   1151.50    313.80     58 o
  -2   2  17  41925.00  32025.20    895.20     58 o
  -2   3  31    684.74    838.40    313.40     58 <
  -1  -2 -29   1498.80   1271.50    316.00     58 o
  -1   3  35    855.14    804.70    281.10     58 <
   0  -2 -25   8214.90   6756.90    508.80     58 o
   1  -2 -21   3772.70   5011.00    484.10     58 o
   1   1  18   9865.40  10720.10    586.50     58 o
   2   1  22  17968.00  18844.30    679.60     58 o
   2   2  36    142.63    335.40    221.90     58 <
   4  -3 -20   8816.00   8711.40    490.10     58 o
   4  -1   5   3481.70   3343.90    434.90     58 o
   4   0  19    523.84   2310.70    371.90     58 o
   5  -3 -16   3505.90   4693.10    388.20     58 o
   5   0  23    232.74    250.10    181.90     58 <
   6  -4 -23    384.74    495.70    230.50     58 <
   6  -2   2  16006.00  22086.00    727.00     58 o
   7  -4 -19    826.80    764.70    207.90     58 o
   7  -2   6   6079.80   7310.80    495.00     58 o
   7  -1  20   2403.30   2108.40    309.00     58 o
   8  -4 -15    518.57    571.80    181.50     58 o
   9  -3   3      8.00    224.10    190.90     58 <
  -8   2  -7   1802.90    789.70    271.80     59 <
  -8   4  18   1669.10    995.30    300.90     59 o
  -7   2  -3    207.55    514.00    222.80     59 <
  -6   0 -24   1930.50   1946.80    321.60     59 o
  -6   2   1    238.91   1466.80    316.90     59 o
  -5   0 -20   2342.30   5201.80    436.10     59 o
  -5   2   5   2593.90   3160.20    435.30     59 o
  -4   0 -16  54405.00  45999.30   1099.50     59 o
  -4   2   9   1366.40   2869.50    466.10     59 o
  -3  -2 -37    280.72    287.50    168.70     59 <
  -3   2  13   6312.60   9852.80    583.80     59 o
  -3   3  27   4138.60   3121.80    367.40     59 o
  -2  -2 -33   1464.10   1436.70    320.00     59 o
  -2   3  31    481.57    822.20    289.70     59 <
  -1  -2 -29   1256.00   2118.10    337.80     59 o
  -1   3  35    962.17   1205.80    279.90     59 o
   0  -2 -25   9616.40   6361.00    507.90     59 o
   1  -2 -21   5284.50   5039.00    472.10     59 o
   2  -2 -17  37943.00  39394.30    941.90     59 o
   2   1  22  15466.00  18508.90    684.10     59 o
   2   2  36    134.10    515.20    204.10     59 <
   3   1  26    295.34   1143.60    272.10     59 o
   5  -3 -16   3597.60   4007.20    360.10     59 o
   5  -1   9    184.12    826.20    306.10     59 <
   5   0  23    302.23    435.10    204.10     59 <
   6  -3 -12    334.31   1500.30    285.60     59 o
   6   0  27   1359.60   1262.40    256.80     59 o
   7  -3  -8   8728.90   7507.00    472.70     59 o
   8  -4 -15    387.79    488.80    216.70     59 <
   8  -2  10   2979.70   3063.70    379.80     59 o
   9  -4 -11    240.58    321.00    149.20     59 <
  -8   2  -4   1431.40    699.30    275.20     60 <
  -8   3   7    466.00    358.50    214.50     60 <
  -7   3  11   1167.20    987.80    310.90     60 o
  -6   0 -21    643.45    377.80    214.50     60 <
  -6   1 -10   2858.50   3482.20    398.10     60 o
  -5   1  -6  20054.00  16037.60    704.00     60 o
  -4   4  34   1656.90   1070.40    284.70     60 o
  -3  -2 -34   1343.40   1270.30    290.10     60 o
  -3  -1 -23    301.08   1287.60    310.00     60 o
  -3   2  13   6124.70  11243.20    669.70     60 o
  -3   4  38    987.05    834.20    273.70     60 o
  -2  -2 -30  16316.00   8363.10    621.20     60 o
  -2  -1 -19   9262.80   6447.80    542.30     60 o
  -2   2  17  34126.00  37100.20    961.50     60 o
  -1   2  21   3934.70   9378.40    572.80     60 o
   0   2  25   7807.70   9335.30    521.40     60 o
   1   2  29   1314.70   2214.20    360.10     60 o
   2  -4 -39    616.65    212.30    157.40     60 <
   2  -3 -28    184.55    879.10    250.00     60 o
   2   2  33   1192.40   1607.40    342.40     60 o
   3  -4 -35    846.87    708.80    246.10     60 <
   3  -3 -24   6618.70   6475.60    442.50     60 o
   3   2  37    343.90    610.20    220.10     60 <
   4  -3 -20   8781.90   7220.70    490.30     60 o
   4   0  16  50357.00  46030.10   1037.20     60 o
   5  -2  -5   3477.00   3428.10    380.30     60 o
   5   0  20   2304.20   9604.90    529.40     60 o
   6  -2  -1    475.07   1671.30    275.50     60 o
   6   0  24   1825.90   3447.30    355.20     60 o
   7  -2   3    585.30    788.00    282.40     60 <
   8  -2   7   2080.40    983.60    250.30     60 o
   9  -3   0    894.34    552.00    238.50     60 <
  -8   2  -4   1265.40    747.50    257.50     61 <
  -7   3  11   1275.10   1673.70    289.10     61 o
  -6   0 -21    711.76    433.40    211.50     61 <
  -6   3  15    295.18    457.60    268.00     61 <
  -5   0 -17   2488.90   1094.70    284.50     61 o
  -5   1  -6  22222.00  22331.00    733.20     61 o
  -4   4  34   1570.20   1550.90    311.00     61 o
  -3  -2 -34   1557.20   1014.80    232.40     61 o
  -3   2  13   6859.50   8551.20    551.30     61 o
  -3   4  38   1380.70   1482.40    279.40     61 o
  -2  -2 -30  16689.00  12377.50    671.40     61 o
  -2  -1 -19  10028.00   8272.20    526.70     61 o
  -2   2  17  36732.00  44179.40   1033.90     61 o
   2  -4 -39    665.08    393.70    207.50     61 <
   2  -3 -28    333.91    724.60    219.60     61 o
   3  -4 -35    799.87    646.20    216.20     61 <
   3  -3 -24   5690.20   5781.00    440.20     61 o
   3   2  37    311.86    653.60    227.70     61 <
   4  -3 -20  10419.00   8398.50    510.70     61 o
   4  -2  -9    903.04   2523.40    381.30     61 o
   5  -2  -5   3552.00   3417.00    416.10     61 o
   6  -2  -1    658.13   1107.40    260.10     61 o
   6   0  24   2098.20   3089.50    328.20     61 o
   7  -2   3    752.34   1112.00    285.60     61 o
   8  -2   7   2197.80   1142.60    295.10     61 o
  -7   0 -22   1947.40   1554.60    285.90     62 o
  -7   1 -11    736.48    377.60    214.80     62 <
  -7   2   0   2323.20   1064.30    297.90     62 o
  -7   3  11   1399.00   1029.50    325.20     62 o
  -6   3  15    293.73    586.50    246.80     62 <
  -6   4  26   1879.50    938.50    323.10     62 <
  -5   4  30    350.15    348.70    240.30     62 <
  -4  -1 -24   2456.60   3365.10    372.10     62 o
  -4   0 -13   3176.30   3166.30    427.40     62 o
  -4   1  -2   1332.50   2155.70    435.40     62 o
  -3   2  13   6382.80   7475.50    545.20     62 o
  -2   3  28     80.52    631.70    231.80     62 <
  -1   3  32    521.13    780.10    265.90     62 <
   0  -3 -33   3259.40   1617.80    328.80     62 o
   0  -2 -22    789.13   1307.40    326.20     62 o
   1  -4 -40     62.54     76.00    106.30     62 <
   1   1  15   2295.70   3185.00    447.90     62 o
   2   2  30  17954.00  16778.50    650.00     62 o
   3   2  34   1394.10   1352.30    279.90     62 o
   4  -4 -31   2893.10   3248.10    366.20     62 o
   4  -3 -20   9941.70   9167.90    522.80     62 o
   4  -2  -9    546.08   1786.10    341.10     62 o
   5  -4 -27   2399.50   1747.60    261.50     62 o
   5  -3 -16   3498.70   3272.10    354.10     62 o
   5  -2  -5   2084.90   3518.40    422.50     62 o
   5  -1   6  21360.00  20785.70    763.10     62 o
   6  -1  10   2792.50   4757.00    410.00     62 o
   7  -1  14   1030.50   1222.80    293.20     62 o
  -8   1 -12    344.63     73.50    148.80     63 <
  -8   2  -1     94.62    313.00    203.20     63 <
  -8   3  10   1623.60   1195.20    324.50     63 o
  -8   4  21    378.00    577.70    244.20     63 <
  -6   1  -7   1709.20    386.60    213.90     63 <
  -6   2   4   6361.00   5439.50    469.50     63 o
  -5  -1 -25   1128.20    897.30    254.50     63 o
  -5   4  30    317.11    542.60    222.00     63 <
  -3  -1 -20  10705.00   8898.00    528.70     63 o
  -3   0  -9   3102.00   2285.70    426.20     63 o
  -3   1   2  16238.00  18932.30    738.00     63 o
  -3   2  13   5482.50   7144.70    556.50     63 o
  -2  -3 -38    562.26    636.30    224.10     63 <
  -2  -2 -27   3994.50   2621.70    369.10     63 o
  -2   3  28    159.95    569.80    242.40     63 <
  -2   4  39    615.02    433.10    207.60     63 <
   0  -1 -11  34357.00  34975.30   1056.60     63 o
   0   1  11  38505.00  40524.00   1005.80     63 o
   1  -4 -40     23.01     62.50    100.30     63 <
   1  -3 -29    631.68    511.70    205.90     63 <
   1   2  26     80.98    886.70    301.20     63 <
   1   3  37     95.51    163.50    155.00     63 <
   4  -4 -31   3227.70   2554.60    354.90     63 o
   4  -3 -20  10364.00  10008.90    544.10     63 o
   4   0  13   2314.00   3689.60    448.60     63 o
   4   1  24   3687.60   3966.10    385.20     63 o
   5   1  28    173.94    397.30    211.20     63 <
   7  -3 -11   1384.50   1126.60    270.80     63 o
   7  -2   0   2093.80   1445.00    323.50     63 o
   8  -4 -18   2068.20   1432.90    271.50     63 o
   8  -3  -7    863.10    311.80    168.90     63 <
   8  -2   4   1538.80   1073.60    285.70     63 o
   8  -1  15     16.03    200.60    152.10     63 <
  -8   2  -1    198.42    222.10    193.20     64 <
  -8   3  10   1280.00   1104.70    289.90     64 o
  -8   4  21    560.31    555.50    252.60     64 <
  -7   0 -19    576.62    582.40    200.90     64 <
  -7   1  -8   5078.50   3351.40    380.20     64 o
  -6  -1 -26     78.55     92.60    152.80     64 <
  -6   3  15    318.00    594.50    291.40     64 <
  -6   4  26   2430.40   1499.40    318.70     64 o
  -5   0 -14    525.15    536.40    210.60     64 <
  -5   1  -3    759.91   1276.90    351.00     64 o
  -4  -2 -32   2526.80   1289.00    285.90     64 o
  -4  -1 -21   1096.30   1025.60    243.30     64 o
  -3   1   2  14023.00  14824.80    723.50     64 o
  -3   2  13   6315.50   7549.90    532.30     64 o
  -3   3  24   5130.80   5743.10    511.70     64 o
  -3   4  35    649.93    421.10    250.20     64 <
  -2  -1 -16   5202.90   4933.10    424.70     64 o
  -1  -3 -34   1546.50   1416.80    269.20     64 o
   0   2  22    584.28   1922.50    412.00     64 o
   0   3  33   3498.20   2827.50    357.90     64 o
   1  -2 -18   6938.70   7404.00    509.30     64 o
   2  -4 -36    198.02    306.20    163.70     64 <
   3  -1  -2  15659.00  14678.00    720.20     64 o
   3   0   9   2383.80   2393.80    400.80     64 o
   3   1  20   8599.50  10715.50    527.50     64 o
   3   2  31    231.52    403.70    215.10     64 <
   4  -3 -20   9729.00  10177.40    564.40     64 o
   5  -4 -27   2473.50   1327.70    262.20     64 o
   6   0  18   3047.10   2448.00    376.90     64 o
   7  -3 -11   1166.20    960.30    258.00     64 o
   7  -2   0   2106.10   2076.80    311.50     64 o
   7  -1  11    601.14    538.40    251.30     64 <
   7   0  22   2092.20   2660.10    334.50     64 o
   8  -4 -18   1866.10   1499.50    270.50     64 o
   8  -3  -7    327.77    284.30    180.00     64 <
  -8   2   2   3634.80   1256.10    387.10     65 o
  -7   0 -16   1058.90    310.00    231.70     65 <
  -7   3  14    657.09   1314.00    342.30     65 o
  -7   4  25    881.82   1616.70    331.30     65 o
  -6  -1 -23     59.74     57.80     99.30     65 <
  -6   1  -4   2789.20   2087.70    359.90     65 o
  -5   3  19   2902.10   4235.00    421.20     65 o
  -5   4  30    383.84    446.20    237.20     65 <
  -4  -2 -29    964.77    822.70    222.80     65 o
  -3  -1 -17    879.92   1135.20    322.20     65 o
  -3   3  24   3219.70   5983.10    482.40     65 o
  -3   4  35    567.55    925.50    222.80     65 o
  -1   2  18   6411.40   8680.40    568.10     65 o
  -1   3  29    611.00    969.40    257.90     65 o
  -1   4  40     69.99    188.90    181.20     65 <
   0  -3 -30    244.92    754.10    239.80     65 o
   1  -4 -37    147.46    163.70    169.80     65 <
   1   3  34   1103.50    773.10    260.50     65 <
   2  -3 -25   3371.30   4061.10    414.10     65 o
   2   0   5  69866.00  61552.80   1283.90     65 o
   3  -4 -32    241.74    637.30    198.20     65 o
   3  -2 -13   5587.10   7243.50    510.30     65 o
   4  -3 -20   5916.10   7973.40    516.00     65 o
   4   0  10  15300.00  10957.00    746.20     65 o
   4   1  21    967.38   1503.60    325.70     65 o
   4   2  32   1472.00   1608.30    293.10     65 o
   5  -4 -27   2143.60   1720.40    286.80     65 o
   6  -3 -15     81.13    499.80    229.60     65 <
   6   1  26     73.36     45.30    137.60     65 <
   7  -4 -22   1875.90   2223.10    292.90     65 o
   7  -1   8   3001.90   3243.50    390.10     65 o
   7   0  19    468.16    632.00    262.00     65 <
   8  -3 -10   1031.80    947.60    251.10     65 o
   8  -2   1    115.16    534.50    195.40     65 <
  -9   3   9    182.41    307.90    213.30     66 <
  -8   2   2   3923.00   2811.40    391.60     66 o
  -8   4  21    510.53    270.10    246.60     66 <
  -7   3  14    569.37   1182.90    333.20     66 o
  -6  -1 -23     88.60    179.80    136.40     66 <
  -6   1  -4   2025.10   2653.50    343.20     66 o
  -6   4  26   1540.10   1719.00    337.10     66 o
  -5   0 -11   1899.00   1660.40    327.70     66 o
  -5   2   8  20778.00  23652.20    843.00     66 o
  -4   3  20   7777.30   5996.10    513.00     66 o
  -4   4  31   2942.00   2167.50    377.10     66 o
  -2   3  25   4322.90   3779.50    412.60     66 o
  -2   4  36     84.30    437.30    227.10     66 <
  -1  -3 -31    443.76    580.50    242.00     66 <
  -1  -1 -12   1059.30   4396.90    524.80     66 o
   0  -4 -38   2020.60   2392.40    324.40     66 o
   0  -2 -19  14780.00  14109.00    627.20     66 o
   0   3  30    405.58    633.50    237.40     66 <
   1  -3 -26    310.20    519.10    273.30     66 <
   2  -4 -33   1797.00   1529.40    282.50     66 o
   2   0   5  80444.00  90466.10   1372.20     66 o
   2   3  35    498.78    474.60    234.10     66 <
   3   2  28    327.46    389.60    261.80     66 <
   4   0  10  27484.00  22707.10    753.80     66 o
   5  -5 -35    128.17    245.60    186.00     66 <
   5  -1   3    879.49   1809.70    323.60     66 o
   6   0  15    298.71   1304.20    308.80     66 o
   6   1  26     77.92    116.30    196.90     66 <
   7  -1   8   5914.20   4409.30    406.20     66 o
   8  -4 -18   1833.30    905.90    259.00     66 o
   8  -2   1    278.45    533.00    258.60     66 <
   9  -3  -6   2117.10   1456.40    252.90     66 o
  -8   1  -6   1796.50   1191.00    308.60     67 o
  -8   3  13    939.64   1146.20    318.10     67 o
  -7   0 -13   1094.50    684.50    282.10     67 <
  -7   4  25    747.30   1196.20    316.70     67 o
  -6   0 -12   1959.60   2448.00    358.00     67 o
  -6   2   7   8003.30   5938.30    521.20     67 o
  -6   4  26   1787.50   1383.70    338.90     67 o
  -5  -1 -19    987.52    478.50    222.20     67 <
  -5   3  19   3578.50   3754.30    441.80     67 o
  -4  -2 -26   1350.60   1016.00    290.70     67 o
  -4   4  31   2347.30   2487.80    372.40     67 o
  -3  -3 -33    969.63    427.20    190.60     67 <
  -3   0  -6  70324.00  65755.40   1167.40     67 o
  -3   2  13   4663.10   6804.70    564.50     67 o
  -2  -3 -32    180.49    131.30    203.30     67 <
  -2   3  25   4388.80   4319.50    457.40     67 o
  -1   4  37    334.55    224.50    161.40     67 <
   1  -3 -26    181.54    546.00    241.90     67 <
   2  -4 -33   1168.20   1599.70    298.10     67 o
   2   2  24  15089.00  12667.90    643.40     67 o
   4  -1  -1   1128.50   2132.90    458.80     67 o
   4   2  29   1126.70   1354.40    273.30     67 o
   5  -5 -35    194.78    429.80    179.50     67 <
   5  -2  -8  21180.00  26075.20    840.70     67 o
   5   0  11   1565.80   1609.70    363.90     67 o
   6  -3 -15    231.34    711.80    255.30     67 <
   6  -1   4   2486.50   2387.20    362.20     67 o
   6   1  23     47.17    108.10    164.20     67 <
   7  -4 -22   1855.20   3575.50    387.40     67 o
   7  -2  -3    500.91   1054.60    273.20     67 o
   7   0  16    648.28    568.60    268.30     67 <
   8  -3 -10   1167.70   1037.10    244.90     67 o
   8  -1   9     61.25    299.40    160.80     67 <
  -8   3  13    653.02   1122.50    318.60     68 o
  -7   2   6   4007.60   3299.60    472.60     68 o
  -6  -1 -20   1439.40   1050.10    277.90     68 o
  -6   2   7   4940.80   8237.70    548.60     68 o
  -6   4  26   1768.90   1772.60    331.80     68 o
  -5  -2 -27    511.91    526.90    240.20     68 <
  -5   1   0   5648.70  11556.70    588.50     68 o
  -4   3  20   7786.20   8046.80    543.10     68 o
  -3   2  13   3291.50   6259.20    579.70     68 o
  -3   4  32     54.41    578.10    260.80     68 <
  -2  -1 -13   5742.00   6617.10    493.60     68 o
  -1  -2 -20  13246.00  17858.00    710.20     68 o
  -1   3  26    210.68   1044.70    332.90     68 o
   0  -4 -35    373.82    467.10    237.40     68 <
   0  -3 -27   2955.10   3092.20    361.90     68 o
   0   4  38   2382.90   1876.00    340.00     68 o
   1  -4 -34   1464.20   2549.20    365.80     68 o
   2  -2 -14 240660.00 161703.00   1826.80     68 o
   2   3  32    198.57    334.50    196.80     68 <
   3  -3 -21    846.14   3078.20    359.90     68 o
   3   0   6  60580.00  67800.10   1206.10     68 o
   3   2  25   1191.50   1604.00    316.30     68 o
   4  -4 -28   1968.40  12007.00    709.60     68 o
   4  -1  -1    759.43   2796.90    459.10     68 o
   4   1  18   1408.70   1809.00    334.40     68 o
   5  -5 -35     45.63    387.30    206.30     68 <
   5  -2  -8  15667.00  23622.30    802.50     68 o
   6  -3 -15    201.78    965.50    285.80     68 o
   7  -4 -22   2466.60   5461.90    441.60     68 o
   7  -1   5    182.13    517.10    242.40     68 <
   8  -2  -2   3220.10   3202.20    418.00     68 o
   9  -3  -9     74.34    268.60    174.50     68 <
  -8   2   5    459.16    586.20    286.60     69 <
  -7   1  -2    965.06   1215.60    343.90     69 o
  -7   2   6   4815.10   5480.20    458.60     69 o
  -6   1  -1    846.91   3368.60    384.10     69 o
  -6   4  26   2082.10   2581.30    375.70     69 o
  -5   0  -8  10016.00   8614.20    609.00     69 o
  -4  -1 -15    122.93   1167.80    309.60     69 o
  -4   3  20   8922.90  13291.90    605.90     69 o
  -3  -2 -22   4858.40   4297.50    460.30     69 o
  -3   2  13   3755.30   6464.20    587.30     69 o
  -2  -3 -29    398.45    599.80    218.30     69 <
  -2  -2 -21   2817.90   5067.80    435.20     69 o
  -2   4  33   1181.50   1196.20    268.80     69 o
  -1  -4 -36   1066.30    797.80    272.50     69 <
   0   3  27   2578.10   2669.90    379.70     69 o
   1  -1  -7   8655.00  11662.90    853.40     69 o
   1   2  20  13682.00  16997.30    670.70     69 o
   2  -2 -14 255160.00 189491.00   1932.00     69 o
   3  -4 -29    301.30    849.90    256.50     69 o
   3  -3 -21    933.72   5030.70    419.00     69 o
   3   3  33    619.43    775.40    251.60     69 o
   4  -5 -36   1433.40   1726.80    347.10     69 o
   4  -4 -28   2900.00  13032.80    695.50     69 o
   4   2  26   1116.10   1648.80    310.40     69 o
   5  -1   0   5255.70   8375.80    570.20     69 o
   6  -3 -15    468.54   1205.30    267.00     69 o
   6  -2  -7   8177.20   7942.10    519.90     69 o
   6   1  20   1057.60   1066.40    291.90     69 o
   7  -4 -22   1223.40   3724.70    402.50     69 o
   7   0  13    501.98   1188.30    306.40     69 o
   8  -1   6   1146.90   1684.80    322.50     69 o
   9  -3  -9     70.68    130.10    183.60     69 <
  -8   1  -3     47.03    185.00    153.30     70 <
  -7   0 -10    212.54    620.60    201.80     70 o
  -7   4  25    351.81    822.60    289.00     70 <
  -6  -1 -17    236.78    158.10    137.90     70 <
  -6   4  26   1687.60   4288.00    428.90     70 o
  -5  -2 -24    653.49    500.60    254.80     70 <
  -5   3  19   2247.40   3704.70    431.00     70 o
  -4   3  20  12789.00  19587.30    738.80     70 o
  -3   2  13   3949.50   6040.70    552.10     70 o
  -1   1   7   9584.90  11725.40    812.90     70 o
  -1   4  34   1801.80   2051.60    348.10     70 o
   0   4  35    281.19    614.20    291.40     70 <
   1  -1  -7   8990.00  13959.60    872.00     70 o
   1   3  28   1455.60   1701.10    340.60     70 o
   2  -5 -38   2569.60   1095.70    334.90     70 o
   2  -4 -30  16402.00   6841.50    589.80     70 o
   2  -3 -22  19825.00  27256.20    865.30     70 o
   2  -2 -14 230070.00 182034.00   1986.80     70 o
   2   2  21   3096.50   5330.60    489.60     70 o
   3  -5 -37    156.51    237.90    183.40     70 <
   3  -4 -29    629.26    900.70    263.30     70 o
   4   1  15     65.76   1004.70    271.40     70 o
   5   0   8  10863.00  12175.10    640.30     70 o
   6  -2  -7   5629.10   8434.20    535.20     70 o
   6  -1   1    159.17   2069.10    389.00     70 o
   7  -4 -22   2525.90   3002.20    343.80     70 o
   7  -3 -14    623.92   2064.10    345.50     70 o
   8  -4 -21    221.28    836.40    264.10     70 o
  -8   2   8    682.65    716.50    284.10     71 <
  -8   3  16   1122.40   1619.90    312.10     71 o
  -7   2   9    653.98    227.60    265.80     71 <
  -7   3  17    465.61    683.70    297.80     71 <
  -7   4  25    278.04    614.70    253.50     71 <
  -6   2  10  11447.00   3911.90    500.00     71 o
  -6   3  18   1576.70   4562.10    425.00     71 o
  -5   2  11   2613.10   2129.10    377.50     71 o
  -5   3  19   2095.90   2944.70    426.00     71 o
  -4  -3 -28    487.80     42.50    119.60     71 <
  -4   2  12  10876.00  33391.40    912.10     71 o
  -4   3  20  17151.00  23630.90    819.10     71 o
  -3   2  13   6883.30   6047.60    560.60     71 o
  -2  -4 -34    612.37    257.50    268.50     71 <
  -1  -4 -33    578.78    482.60    234.00     71 <
  -1  -3 -25   2106.40   1213.80    312.70     71 o
  -1   1   7  15525.00  11272.90    859.30     71 o
   0  -4 -32   1142.90   1328.50    386.80     71 o
   0  -3 -24   6994.30   7789.50    623.50     71 o
   1  -4 -31   1002.20    441.40    242.50     71 <
   1  -3 -23    984.80   1413.70    321.30     71 o
   1  -2 -15   3958.80   3534.30    526.60     71 o
   1  -1  -7  14482.00  12099.90    838.00     71 o
   1   4  36    934.94    799.90    255.40     71 o
   2  -5 -38   2539.80   1732.40    385.80     71 o
   2  -4 -30  13225.00   9894.70    639.20     71 o
   2  -3 -22  31233.00  30474.40    978.50     71 o
   2  -2 -14 215600.00 190348.00   1980.30     71 o
   3   3  30    388.77    399.60    267.10     71 <
   5   2  24    866.01    414.90    230.30     71 <
   6   1  17    327.38    116.10    187.10     71 <
   7   0  10    353.76    504.80    264.30     71 <
   8  -2  -5    367.68    351.90    244.10     71 <
   8  -1   3    128.77    195.00    183.80     71 <
