# Supplementary material for: Crystal structures of two new high-pressure oxynitrides with composition SnGe4N4O4, from single-crystal electron diffraction
Source: Acta Crystallogr B Struct Sci Cryst Eng Mater. 2024 May 8;80(Pt 3):182–92. doi: 10.1107/S2052520624002683 (PMC11157342; doi:10.1107/S2052520624002683)
Supplement: Supplementary file 5 [file b-80-00182-Cr4_HH266sup5.hkl]

#
# h,k,l, Fc-squared, Fo-squared, sigma(Fo-squared) and status flag
#
data_Cr4_HH266
_shelx_title                             '   '
_shelx_refln_list_code                   4
_shelx_F_calc_maximum                    480.55
_exptl_crystal_F_000                     342.882
_reflns_d_resolution_high                0.6883

loop_
 _symmetry_equiv_pos_as_xyz
 'x, y, z'
 '-y, x-y, z'
 '-x+y, -x, z'
 'y, x, -z'
 'x-y, -y, -z'
 '-x, -x+y, -z'
 '-x, -y, -z'
 'y, -x+y, -z'
 'x-y, x, -z'
 '-y, -x, z'
 '-x+y, y, z'
 'x, x-y, z'
 'x+2/3, y+1/3, z+1/3'
 '-y+2/3, x-y+1/3, z+1/3'
 '-x+y+2/3, -x+1/3, z+1/3'
 'y+2/3, x+1/3, -z+1/3'
 'x-y+2/3, -y+1/3, -z+1/3'
 '-x+2/3, -x+y+1/3, -z+1/3'
 '-x+2/3, -y+1/3, -z+1/3'
 'y+2/3, -x+y+1/3, -z+1/3'
 'x-y+2/3, x+1/3, -z+1/3'
 '-y+2/3, -x+1/3, z+1/3'
 '-x+y+2/3, y+1/3, z+1/3'
 'x+2/3, x-y+1/3, z+1/3'
 'x+1/3, y+2/3, z+2/3'
 '-y+1/3, x-y+2/3, z+2/3'
 '-x+y+1/3, -x+2/3, z+2/3'
 'y+1/3, x+2/3, -z+2/3'
 'x-y+1/3, -y+2/3, -z+2/3'
 '-x+1/3, -x+y+2/3, -z+2/3'
 '-x+1/3, -y+2/3, -z+2/3'
 'y+1/3, -x+y+2/3, -z+2/3'
 'x-y+1/3, x+2/3, -z+2/3'
 '-y+1/3, -x+2/3, z+2/3'
 '-x+y+1/3, y+2/3, z+2/3'
 'x+1/3, x-y+2/3, z+2/3'

_cell_length_a                           5.846
_cell_length_b                           5.846
_cell_length_c                           28.23
_cell_angle_alpha                        90
_cell_angle_beta                         90
_cell_angle_gamma                        120

_shelx_F_squared_multiplier              1.000

loop_
 _refln_index_h
 _refln_index_k
 _refln_index_l
 _refln_intensity_calc
 _refln_intensity_meas
 _refln_intensity_sigma
 _refln_scale_group_code
 _refln_observed_status
  -6   3 -15    265.45    439.00    174.90      1 <
  -4   8  -3    746.35     91.20    150.50      1 <
  -3   3  -6  20050.00  25380.20    675.20      1 o
  -3   7  -1    903.77    249.70    175.80      1 <
  -2   2  -4  37910.00  38337.30    829.90      1 o
  -2   6   1    380.16    367.10    181.10      1 <
  -1   1  -2  16217.00  16706.50    696.50      1 o
  -1   5   3    575.78    458.10    197.50      1 <
   1  -1   2  15390.00  13129.20    660.70      1 o
   2  -5   1   1228.60    734.30    195.30      1 o
   3  -6   3    743.91    301.90    163.10      1 <
   3   1  11   4247.30   2184.40    254.80      1 o
   4  -7   5    557.98    288.50    153.80      1 <
   4   0  13   2864.80   2117.40    239.30      1 o
   5  -1  15    790.49    407.50    181.60      1 <
  -5   8  -7    698.19    202.80    147.70      2 <
  -4   7  -5    224.53    412.40    175.20      2 <
  -3   6  -3    280.53    149.90    188.40      2 <
  -2  -4 -10   7070.70   9845.50    431.90      2 o
  -2   5  -1    611.18    661.30    219.10      2 o
  -1  -5  -8   5215.70   7350.50    389.10      2 o
   0  -6  -6   3108.80   1694.20    216.00      2 o
   0  -3  -3   1458.90   1606.70    264.80      2 o
   3  -8   2    203.91    205.00    142.10      2 <
   3   1  11   3947.00   2210.60    265.50      2 o
   4  -6   7   8183.70   8355.20    389.60      2 o
   4   0  13   3903.40   1941.50    234.50      2 o
   5  -4  12    684.38    209.60    173.90      2 <
  -6   2 -17   2476.80   2859.90    256.10      3 o
  -6   5 -14    793.28     32.50    194.50      3 <
  -5   4 -12    311.49    209.60    195.90      3 <
  -3  -3 -12    370.09    310.90    186.90      3 <
  -2  -4 -10   5930.10   5123.20    342.40      3 o
  -1  -2  -5   1797.00   1598.30    276.30      3 o
   0   3   3    692.43   1229.10    246.90      3 o
   1  -6  -2    923.60    841.00    192.20      3 o
   2  -7   0   1790.00   1473.70    207.20      3 o
   3  -5   5   1594.80   2089.70    241.50      3 o
   4  -8   6    547.35    891.70    187.30      3 o
   4   0  13   2202.20   2341.30    251.60      3 o
  -6   2 -17   2900.40   2528.90    270.20      4 o
  -5   4 -12    604.80    452.60    196.20      4 <
  -4  -2 -14  21083.00  22984.10    651.80      4 o
  -4   3 -10   9015.00   6763.00    384.10      4 o
  -4   6  -7  10200.00   5174.60    332.10      4 o
  -3   5  -5   1503.10   2229.50    263.30      4 o
   0  -5  -4   2123.90   1251.60    206.80      4 o
   1   2   5   1808.20   2081.90    265.50      4 o
   2  -4   3   2273.90    731.70    218.20      4 o
   3  -7   4   2364.80   1096.90    193.00      4 o
   3  -2   8  48221.00  66621.90   1041.80      4 o
   4   0  13   2974.30   2393.30    250.80      4 o
  -6   2 -17   2194.70   2067.20    251.00      5 o
  -6   7 -13    630.40    413.70    164.70      5 <
  -5   1 -15   1200.30   1168.00    204.70      5 o
  -5   6 -11   2072.70    939.60    188.90      5 o
  -4  -2 -14  23921.00  25027.40    664.40      5 o
  -4   8  -6   2437.50    625.50    173.50      5 o
  -3   2  -8  47040.00  64874.40   1027.20      5 o
  -2  -1  -7   6918.20   4797.40    358.20      5 o
  -1  -4  -6  12843.00  15096.40    539.70      5 o
  -1   6   2    847.02    537.00    187.20      5 <
   1  -3   1   1982.40   1687.60    274.50      5 o
   2  -6   2   8766.50   8649.00    392.30      5 o
   4  -7   8  11085.00   7456.00    370.60      5 o
   4   0  13   2282.10   3045.70    264.80      5 o
   5  -3  14   9189.90   5881.40    342.90      5 o
  -6   4 -16  10733.00  10499.90    478.80      6 o
  -5   1 -15    463.66     96.00    187.30      6 <
  -5   8 -10   2339.80   1501.20    230.90      6 o
  -4   5  -9    362.11    146.50    190.20      6 <
  -2  -1  -7   2643.50   4735.00    341.40      6 o
  -2   6  -2  10948.00  11573.40    475.60      6 o
  -1   3  -1   1559.40   2127.10    301.10      6 o
   0   5   4   6129.20   1171.50    214.80      6 o
   1  -5   0  10601.00   9678.80    417.50      6 o
   3  -8   5    307.95    -92.80    143.70      6 <
   3  -6   6   5202.40   7201.10    361.90      6 o
   3  -4   7   1910.80    962.60    224.70      6 o
   3   3  12   2330.60   4548.50    306.70      6 o
  -5  -1 -16   5245.80   1453.70    238.90      7 o
  -5   3 -14   3215.20   3983.90    321.00      7 o
  -5   5 -13   1439.90    500.10    195.20      7 <
  -3   6  -6   8583.10   9641.20    417.60      7 o
  -2  -3  -8  20262.00  14520.50    514.60      7 o
  -2  -1  -7   6522.50   3416.00    314.70      7 o
  -1   5   0   7541.60   8849.20    404.40      7 o
   0  -6  -3    246.07    862.50    172.40      7 o
   0  -4  -2  23876.00  28322.00    677.50      7 o
   1   4   6  12034.00  11574.40    465.90      7 o
   2  -7   3    301.67    588.80    163.40      7 o
   2  -5   4   6252.20   6440.10    356.00      7 o
   2  -1   6  67922.00  93431.90   1217.10      7 o
   3   3  12   1149.50    517.00    189.90      7 <
   4  -6  10   8760.20   5274.20    310.20      7 o
   4  -4  11   4895.00   5590.30    339.90      7 o
   4  -2  12   4763.50   3813.10    298.80      7 o
  -5   7 -12   1087.70   1104.60    211.70      8 o
  -2  -1  -7   4858.30   3335.70    317.80      8 o
  -2   1  -6  68369.00  80353.30   1132.90      8 o
  -2   3  -5   2153.70   3248.20    306.00      8 o
   0  -2  -1   6441.40   4418.60    372.30      8 o
   0   2   1   6421.70   4203.20    366.30      8 o
   3  -7   7   1463.70    821.20    180.40      8 o
   5   0  17   2866.10    992.80    194.60      8 o
  -6   3 -18   1944.40   1091.50    202.90      9 o
  -6   5 -17   2675.20   2476.00    246.20      9 o
  -5  -1 -16   1956.60    504.90    180.70      9 <
  -4   2 -12   2764.10   3428.50    300.40      9 o
   1  -4   2   5669.90   5782.50    344.50      9 o
   2   1   7   5722.50   5329.60    344.50      9 o
   2   3   8  16277.00  17739.90    550.80      9 o
   5  -2  16   2487.80   2897.60    252.30      9 o
   5   0  17   2148.30   1561.50    199.70      9 o
  -6   3 -18   1843.00   1029.50    193.40     10 o
  -5  -1 -16   1411.40   1342.00    213.90     10 o
  -5   6 -14   2332.50   3030.30    265.20     10 o
  -5   8 -13    844.88    534.90    174.70     10 o
  -3  -2 -10   4076.40   2652.00    293.00     10 o
  -3   5  -8  11111.00  12560.20    492.10     10 o
  -3   7  -7   1476.10    225.20    172.80     10 <
  -1  -3  -4   7848.30   7336.80    393.50     10 o
  -1   6  -1    613.07    321.70    171.70     10 <
   0  -5  -1   1580.30   1286.50    198.70     10 o
   2  -6   5   1936.90   1552.80    209.50     10 o
   2   1   7   5772.40   4697.50    328.10     10 o
   3  -8   8   3608.20   2333.10    233.70     10 o
   3  -3   9   1577.60   2014.30    256.20     10 o
   4  -5  12    349.45     -4.20    163.90     10 <
   4   2  14  23605.00  28678.10    673.80     10 o
   5  -2  16   3752.00   3766.80    271.50     10 o
   5   0  17   2312.20   1636.40    207.70     10 o
  -6   1 -19   1665.00   1115.50    195.20     11 o
  -5  -1 -16    764.59    400.00    172.40     11 <
  -4   0 -13   2489.00   1757.40    230.10     11 o
  -4   5 -12    787.39    806.80    195.90     11 o
  -4   7 -11   1523.60   1675.00    225.00     11 o
  -3  -2 -10   3265.30   2839.30    283.40     11 o
  -3   3  -9    950.19   1647.90    262.80     11 o
  -2  -4  -7   7061.80   3882.20    319.10     11 o
  -2   6  -5   2442.20   1931.80    239.70     11 o
   1  -2   3   2298.80   1943.00    347.50     11 o
   2  -4   6   7705.50  11916.90    457.20     11 o
   2   1   7   5147.10   3070.60    298.70     11 o
   3  -6   9    133.62     73.30    151.00     11 <
   4  -3  13   1780.10   1495.30    228.40     11 o
   4   2  14  19232.00  22570.70    599.50     11 o
   5   0  17   1613.20   1277.60    200.90     11 o
  -6   4 -19    185.39    160.00    160.70     12 <
  -5  -1 -16    550.18    702.70    186.60     12 o
  -5   2 -16   2669.10   2582.20    266.00     12 o
  -5   7 -15    225.71   -172.80    148.60     12 <
  -4  -3 -13    848.53    298.30    166.40     12 <
  -4   0 -13   2972.50   2755.70    277.50     12 o
  -3  -2 -10   3843.50   3906.50    309.70     12 o
  -3   6  -9    254.26     47.50    168.40     12 <
  -2   4  -6   8535.20   7718.50    399.50     12 o
  -1   2  -3   2926.30   1840.80    346.00     12 o
   0  -6   0  24828.00  24636.60    614.50     12 o
   0   5   1    118.10    342.40    187.40     12 <
   1  -5   3    631.20    894.50    189.30     12 o
   1   3   4   7866.70   9207.80    412.70     12 o
   2   1   7   6233.00   3979.00    319.40     12 o
   3  -7  10   5339.60   5645.60    316.10     12 o
   3  -1  10  29067.00  31933.10    713.30     12 o
   4   2  14  25421.00  25353.00    631.50     12 o
   5   0  17   1540.60   1284.80    195.00     12 o
  -6   1 -19   1080.90    731.20    196.10     13 o
  -6   4 -19    535.95    250.70    159.30     13 <
  -5  -1 -16    492.85    441.80    180.60     13 <
  -5   2 -16   2625.40   2682.90    274.30     13 o
  -5   5 -16    585.54    562.80    190.70     13 <
  -4   0 -13   2892.20   2729.10    279.10     13 o
  -4   3 -13   1529.80   1688.00    248.50     13 o
  -2   7  -6   4877.60   4342.70    327.10     13 o
  -1  -4  -3   1321.00    982.00    207.40     13 o
  -1   5  -3    255.62    418.60    203.10     13 <
   2  -5   7   1585.80   1504.10    207.70     13 o
   2   4   7   7348.90   5901.00    334.40     13 o
   3  -4  10  10693.00   9643.90    424.40     13 o
   3  -1  10  19993.00  25572.20    649.60     13 o
   5   0  17   2328.80   1485.40    197.80     13 o
  -6   2 -20   2671.00   1487.90    210.90     14 o
  -5  -1 -16    781.48    242.20    163.90     14 <
  -5   6 -17   1221.70    915.40    193.10     14 o
  -3   1 -10  22196.00  19516.00    613.90     14 o
  -3   7 -10   4700.40   3006.10    282.50     14 o
  -2   5  -7   1995.60   1601.30    227.00     14 o
   2  -2   7  73819.00  92910.30   1221.60     14 o
   2   4   7   5009.80  12030.50    444.00     14 o
   3  -5  11   4479.80   5468.50    325.70     14 o
   4  -1  14   5345.50   4734.30    317.40     14 o
   4   2  14  28605.00  20277.90    571.70     14 o
  -6   2 -20    673.67   1398.80    221.60     15 o
  -5  -1 -16    401.74    473.00    171.30     15 <
  -5   3 -17   7256.00   3964.60    302.60     15 o
  -4   0 -13   4908.20   2637.70    289.40     15 o
  -4   4 -14  41698.00  45257.20    864.10     15 o
  -3  -3  -9    308.60    169.80    172.50     15 <
  -3   1 -10  16070.00  18700.50    593.50     15 o
  -2  -2  -6   8917.60  10450.00    449.60     15 o
  -2   2  -7  88041.00  86193.40   1179.80     15 o
  -1   6  -4   2561.20   2183.60    242.70     15 o
   0  -4   1   1811.20   1349.20    223.50     15 o
   2  -7   9    736.77    834.90    179.00     15 o
   3  -6  12    652.89    787.70    184.20     15 o
   3   2  10   3617.70   3007.10    259.90     15 o
   4  -5  15   1476.40   1201.20    212.40     15 o
   4  -1  14   1467.70   3005.10    269.00     15 o
  -6   2 -20   1570.30   1046.30    213.00     16 o
  -5  -1 -16    504.12    773.90    196.00     16 o
  -5   7 -18    651.34   1927.40    228.50     16 o
  -4   0 -13   2822.70   3020.70    291.10     16 o
  -3  -3  -9   1228.70    168.80    176.60     16 <
  -3   5 -11   2992.30   3376.90    288.20     16 o
  -2  -2  -6   6059.50   6900.60    386.90     16 o
  -2   6  -8   1496.80   1156.90    229.50     16 o
  -1  -1  -3  15767.00  10720.00    494.20     16 o
  -1   3  -4  14000.00  15131.00    546.70     16 o
   0   4  -1   2430.60   3728.20    298.70     16 o
   3   2  10   3477.80   3358.70    277.00     16 o
   4  -1  14   2583.60   4000.40    285.80     16 o
  -6   3 -21    920.33    429.60    179.10     17 <
  -5  -1 -16    942.26    756.80    184.30     17 o
  -5   4 -18   2417.20   1955.00    260.70     17 o
  -4   5 -15   2241.90   1120.80    241.20     17 o
  -3   6 -12    701.28    521.50    188.30     17 <
  -2   7  -9    593.48    557.00    175.90     17 o
  -1  -1  -3   3222.10   2740.60    357.80     17 o
   0  -6   3    481.36    269.40    151.60     17 <
   1  -4   5   2351.10   2246.20    252.50     17 o
   1   1   3   2695.40   2397.20    325.70     17 o
   2  -3   8  59527.00  85197.80   1153.60     17 o
   3  -2  11  15519.00   7825.60    393.70     17 o
  -5  -1 -16   2629.80   1159.40    196.60     18 o
  -5   5 -19   2381.40   2312.00    246.10     18 o
  -4   1 -14   3119.10   2814.50    270.20     18 o
  -3   2 -11   7666.10   8653.20    422.80     18 o
  -2  -3  -5   2431.40   2973.40    285.30     18 o
   1  -7   8   6595.00   6001.00    331.70     18 o
   1  -6   7    807.06    375.70    177.30     18 <
   1   1   3   2584.40   1849.70    325.20     18 o
   2   2   6   6678.20   8121.70    385.50     18 o
   3  -3  12    559.55   1046.00    230.90     18 o
   3   3   9    392.07    308.70    157.20     18 <
   4  -2  15    289.07    497.40    184.60     18 <
   5  -1  18   1954.10   1580.70    199.10     18 o
  -5  -1 -16    719.43    379.20    184.70     19 <
  -5   6 -20   2536.80   1997.20    244.40     19 o
  -4   1 -14   3512.90   3268.30    280.50     19 o
  -3   3 -12    423.74    565.90    223.60     19 <
  -2  -4  -4   3721.10   3853.10    290.60     19 o
  -2   4  -9    193.37    916.90    234.00     19 o
  -1   5  -6  14966.00  13171.10    504.50     19 o
   2  -7  12    187.27    517.80    152.70     19 o
   2  -6  11   4572.50   3045.00    260.10     19 o
   2   2   6   8575.50  11187.40    435.90     19 o
   3  -4  13   1450.10   2284.30    248.40     19 o
   3   3   9    187.07     31.50    145.50     19 <
   4  -3  16   3313.70   3811.30    292.30     19 o
  -5  -2 -15    494.49    295.60    153.30     20 <
  -4   1 -14   3353.40   3747.70    302.10     20 o
  -4   2 -15    463.46    382.70    201.40     20 <
  -3   4 -13   2782.30   2755.80    270.00     20 o
  -2   6 -11   5198.00   4000.40    299.10     20 o
  -1  -5   1    513.79    186.30    153.30     20 <
  -1  -4   0   6047.90   7093.30    366.60     20 o
  -1  -3  -1   1529.10    562.10    196.80     20 <
   1   2   2  11164.00  11659.60    483.70     20 o
   2   3   5   1917.30   1398.70    219.50     20 o
   4  -4  17   9726.60  10019.80    414.00     20 o
  -4   2 -15   1471.00   1773.60    251.40     21 o
  -4   3 -16   2703.90   2723.10    290.70     21 o
  -3   5 -14   2946.00   3212.50    283.20     21 o
  -3   6 -15    489.12    388.50    165.80     21 <
  -2   7 -12    113.10     93.20    147.20     21 <
   1   3   1   1124.00    621.10    207.80     21 <
   2   4   4   3882.50   3670.90    293.20     21 o
  -4  -3 -10   2626.70   2595.50    291.20     22 o
  -4   5 -18   2606.50   1876.10    233.30     22 o
  -4   6 -19   2667.80   2757.70    253.20     22 o
  -4   7 -20   3003.60   2287.40    242.40     22 o
   0  -4   4   7042.90  16810.30    532.80     22 o
   0  -3   3   8396.90   6993.00    394.10     22 o
   0  -2   2 125910.00 154327.00   1552.00     22 o
   0  -1   1  15680.00  11063.20    610.10     22 o
   1  -7  11   1090.80    346.10    150.70     22 <
   1  -6  10  12696.00   6783.40    366.50     22 o
   1   4   0   6656.50   4027.10    314.70     22 o
  -5   0 -17   1445.10   1325.70    214.30     23 o
  -5   1 -18   3383.00   2999.90    267.20     23 o
  -5   2 -19   2518.20   3445.90    275.50     23 o
  -5   3 -20   4833.20   4546.50    313.90     23 o
  -5   4 -21    570.10    370.80    193.10     23 <
  -5   5 -22   3432.80   3196.40    273.20     23 o
  -4  -3 -10   3348.50   3089.20    280.20     23 o
  -4  -2 -11   4064.00   2924.70    293.90     23 o
   0   3  -3  10325.00   6198.50    403.70     23 o
   0   4  -4   6877.80  19127.50    579.70     23 o
   0   5  -5    585.77    986.80    213.20     23 o
   1  -4   8  33662.00  37720.60    779.30     23 o
   2  -7  15    372.70    502.20    171.10     23 <
   2  -6  14  32029.00  25109.30    634.60     23 o
  -5   0 -17   1808.00   1418.30    214.40     24 o
  -5   1 -18   1433.80   2761.50    269.40     24 o
  -4  -2 -11   3640.20   3304.30    285.20     24 o
  -1   3  -7   6339.00   6040.90    395.60     24 o
  -1   4  -8  26105.00  30582.40    764.20     24 o
  -1   5  -9    956.26    868.50    233.50     24 o
  -1   6 -10   8334.20   5616.40    332.60     24 o
   1  -2   6 104860.00 101091.00   1268.30     24 o
   2  -4  12   4456.00   5699.40    353.90     24 o
   3  -5  17   2107.90   2507.40    243.30     24 o
  -6   1 -22   2202.30   3062.60    265.10     25 o
  -6   2 -23    208.40    180.40    162.00     25 <
  -5   0 -17   1334.30   1712.60    226.00     25 o
  -4  -2 -11   2616.00   3327.80    275.60     25 o
  -3   6 -18    833.73   1751.40    223.30     25 o
  -3   7 -19    920.00    542.40    197.50     25 <
  -2   4 -12   4893.10   5710.30    361.20     25 o
  -2   5 -13   1221.10   3142.60    292.10     25 o
  -1   2  -6 109210.00  94732.30   1219.00     25 o
   3  -4  16   2512.50   5445.40    333.60     25 o
  -6   1 -22   4162.60   3772.60    291.20     26 o
  -5   0 -17   1291.90    955.90    201.00     26 o
  -4  -1 -12    687.62   1621.80    237.50     26 o
  -4   5 -21    762.01    543.50    174.20     26 o
  -4   6 -22   1437.70    299.00    180.80     26 <
  -3   4 -16   2072.50   2633.20    305.70     26 o
  -1   1  -5  45260.00  44099.90    893.10     26 o
   0  -5   8  19633.00  20280.20    588.50     26 o
   1  -6  13   1224.90   1062.50    198.90     26 o
   1  -1   5  45490.00  41617.60    883.30     26 o
   2  -7  18   1584.80   1093.60    184.70     26 o
   2  -2  10  86110.00  95324.80   1223.90     26 o
   4  -3  19   5907.80   5531.80    325.40     26 o
  -6   1 -22   3198.80   3436.00    287.30     27 o
  -5   0 -17   2253.80   1788.40    220.90     27 o
  -4  -1 -12    770.38    852.30    219.90     27 o
  -4   4 -20   1434.10   3499.40    287.80     27 o
  -3  -2  -7    938.92    718.10    224.40     27 o
  -3   3 -15   4909.00   5486.00    340.80     27 o
  -2  -3  -2   3216.40   3433.10    274.50     27 o
  -2   2 -10  83923.00  80539.30   1160.50     27 o
  -1  -4   3   1400.20   1802.00    228.50     27 o
   2  -6  17   6064.60   5172.10    306.60     27 o
   3  -2  14   3622.90   4032.60    306.50     27 o
  -5   4 -24   2145.90   2517.40    255.70     28 o
  -4  -1 -12    512.51    761.90    200.50     28 o
  -4   3 -19   5415.80   5428.20    341.60     28 o
  -3  -2  -7    481.58    874.20    222.80     28 o
  -3   2 -14   3006.10   3860.90    317.80     28 o
  -3   7 -22   3026.90   2117.10    261.60     28 o
  -2   6 -17   5182.20   5539.70    343.40     28 o
  -1   6 -13   1035.70   1212.90    215.20     28 o
   0  -4   7  28839.00  24693.70    654.40     28 o
   0   5  -8  19176.00  15544.50    518.30     28 o
   1   4  -3   1019.50   1838.20    255.60     28 o
   2  -5  16   3249.20   4455.50    291.40     28 o
   2  -1   9    968.19   1370.60    279.20     28 o
   2   4   1    189.53    582.10    215.50     28 <
   3  -5  20   8468.90   8211.50    372.70     28 o
   3   3   6  12917.00  14451.00    477.50     28 o
   4  -2  18  11371.00  14769.80    498.40     28 o
  -6   0 -21   2318.30    911.00    189.60     29 o
  -5   3 -23    398.67     32.00    166.70     29 <
  -4  -1 -12   1715.60   2467.10    265.50     29 o
  -3   6 -21    981.59    309.60    178.00     29 <
  -2   1  -9    876.26   1681.20    303.60     29 o
  -2   5 -16   3971.50   4116.30    303.30     29 o
  -1  -3   2   3888.30   3944.20    300.90     29 o
   0  -6  12   2445.00   2757.00    244.10     29 o
   0   4  -7  36255.00  35368.30    794.10     29 o
   2  -4  15    370.52    960.30    197.70     29 o
   2   3   2    846.73   1961.80    227.40     29 o
   3  -1  13   7959.80   7523.30    372.80     29 o
   3   3   6  16040.00  16053.60    512.20     29 o
  -6   0 -21   1469.20    716.80    198.70     30 o
  -5   3 -23    216.30    368.60    180.10     30 <
  -4  -1 -12    422.52    896.10    205.30     30 o
  -4   6 -25   2587.90   2918.30    261.70     30 o
  -2   1  -9    728.35   2933.80    334.50     30 o
  -2   5 -16   3886.00   7767.40    382.00     30 o
  -1   4 -11   4904.00   4368.80    333.20     30 o
   0  -6  12   2037.70   2682.50    235.60     30 o
   2  -4  15    215.66    446.10    198.00     30 <
   2   3   2    916.23    660.70    182.50     30 o
   3  -1  13   7727.50   5556.90    332.40     30 o
   4   2  11   5958.00   4119.30    294.40     30 o
  -6   0 -21   1974.60   1132.40    211.00     31 o
  -4  -1 -12   2977.60   3303.30    292.40     31 o
  -4   2 -18  18930.00  18553.50    562.30     31 o
  -4   5 -24   5056.10   6227.40    350.00     31 o
  -2   7 -21     95.21    150.30    156.10     31 <
   0  -5  11   4181.60   3247.20    265.20     31 o
   0   3  -6  62598.00  64806.10    993.80     31 o
   1  -3  10  46814.00  49732.20    886.40     31 o
   3  -1  13   7218.30   7079.20    370.90     31 o
   3   2   7    876.80    939.40    207.90     31 o
   4  -1  17   2399.70   1539.30    231.60     31 o
   4   2  11   5703.10   4163.80    279.90     31 o
  -6   0 -21   1163.70   1327.90    217.90     32 o
  -5   2 -22  11113.00  10584.70    454.00     32 o
  -4  -3  -7   1330.00   1047.20    199.70     32 o
  -4  -1 -12    510.46   1090.70    228.90     32 o
  -4   4 -23   1635.00   1062.40    220.70     32 o
  -3   1 -13   6558.50   6800.40    385.40     32 o
  -3   6 -24   4066.90   3109.20    273.70     32 o
  -2  -4   2  22780.00  21598.90    603.50     32 o
  -2   3 -14   9159.20  12490.40    467.00     32 o
  -2   6 -20    995.11   1290.40    221.70     32 o
  -1  -4   6  21883.00  23293.70    623.70     32 o
  -1  -2   1   6629.80   7225.70    384.50     32 o
   0   5 -11   3586.10   3017.40    273.10     32 o
   1   5  -7   2008.60    606.30    205.60     32 <
   2  -5  19   4885.30   5553.00    319.40     32 o
   2   2   3    613.99   1235.00    233.10     32 o
   3  -3  18   9228.00   6525.80    356.60     32 o
   3   2   7    720.89   1597.20    215.90     32 o
  -6   0 -21   1734.90   2801.90    258.90     33 o
  -3  -3  -3   1601.40   2152.00    260.10     33 o
  -3   3 -18   8235.70   7752.20    404.30     33 o
  -2   5 -19   5176.00   6097.70    356.50     33 o
   0  -4  10  21108.00  23393.80    604.00     33 o
   0  -2   5  95660.00  97950.50   1231.50     33 o
   1  -6  19   4144.20   3072.50    262.50     33 o
   1   2  -1   8137.00   6644.80    427.50     33 o
   2   4  -2  22610.00  20167.20    581.60     33 o
  -6   0 -21   1215.70   1642.00    223.00     34 o
  -4   1 -17   2116.80   1428.30    226.70     34 o
  -4   3 -22  16589.00  14149.10    499.70     34 o
  -4   5 -27   1733.80   1862.30    238.20     34 o
  -3  -3  -3   3132.60   3553.60    292.80     34 o
  -3   5 -23    814.26   1008.10    196.30     34 o
  -1  -5  10   7341.50   6636.30    360.40     34 o
   0   2  -5  79446.00  70898.50   1083.90     34 o
   0   4 -10  18092.00  22932.80    636.90     34 o
   1  -2   9   2717.30   4529.70    352.00     34 o
   1   4  -6  15773.00  17474.80    573.50     34 o
   2  -4  18  14502.00  15244.40    503.00     34 o
  -5  -2 -12   1859.70   1186.60    225.60     35 o
  -5   3 -26    454.06    399.20    180.10     35 <
  -4   1 -17   1800.70   1698.30    255.20     35 o
  -3  -1  -8  59478.00  54379.60    931.70     35 o
  -3   6 -27   2253.10   3094.10    253.20     35 o
  -2  -3   1   1238.90   1807.40    221.70     35 o
  -2   4 -18  14375.00  12774.90    478.40     35 o
  -2   6 -23   1034.20    575.80    202.20     35 <
   1  -5  18   4032.20   3704.30    273.60     35 o
   2  -5  22  12425.00  17159.80    541.40     35 o
   2  -2  13  20010.00  21251.30    594.70     35 o
   3  -2  17   6966.90   7307.70    370.60     35 o
   4  -2  21   4870.20   3913.10    280.40     35 o
  -5  -2 -12   1122.40   1492.60    217.70     36 o
  -5   1 -21   2238.60   1254.20    210.60     36 o
  -4   4 -26   5914.50   4793.90    333.60     36 o
  -3  -1  -8  49389.00  52466.20    920.90     36 o
  -2   2 -13  15617.00  14188.50    549.90     36 o
   0  -6  18   5195.40   4819.30    288.00     36 o
   0  -3   9   4480.10   3904.50    286.20     36 o
   0   5 -14   1552.00   1409.30    227.80     36 o
   1  -6  22   3940.60   3777.70    275.10     36 o
   1   5 -10   4813.80   6363.10    365.40     36 o
   2   3  -1   1237.20   1547.20    213.20     36 o
   3   3   3    535.18   1580.70    195.20     36 o
   4  -2  21   4291.10   4212.90    279.90     36 o
  -6   1 -25   1799.40   1730.60    217.60     37 o
  -5  -2 -12   1812.40   2804.30    244.40     37 o
  -5   1 -21   2175.40   1706.10    243.80     37 o
  -4  -2  -8   4812.90   3616.60    290.70     37 o
  -4   2 -21   5306.00   5567.20    316.20     37 o
  -3  -1  -8  53652.00  53331.40    922.50     37 o
  -3   5 -26    703.28    732.30    180.80     37 o
  -1  -4   9   1429.10   1180.20    198.80     37 o
  -1   3 -13   7135.40   7501.20    381.50     37 o
   0  -4  13   4359.60   5089.90    359.90     37 o
   0   3  -9   3496.40   3038.50    282.50     37 o
   2  -3  17   5143.70   5978.70    337.50     37 o
   3  -3  21   5982.30   5370.50    315.70     37 o
  -6   1 -25   1870.50    893.50    190.60     38 o
  -4  -2  -8   3682.30   3164.70    292.10     38 o
  -4   2 -21   1696.30   2971.10    266.90     38 o
  -2   3 -17   5058.70   5330.60    337.00     38 o
  -2   6 -26   3132.30   2455.10    262.90     38 o
  -1  -5  13   1769.40    332.20    178.80     38 <
   0  -5  17   1542.80   2055.60    225.90     38 o
   1  -5  21   1593.20   1305.90    190.90     38 o
   1  -4  17   1079.40   1587.80    205.00     38 o
   1   4  -9   2558.30   1974.70    225.00     38 o
   2  -4  21   3727.60   3182.80    269.20     38 o
   2   4  -5   2183.40   3580.20    261.20     38 o
  -6   1 -25   1644.40    889.60    200.30     39 o
  -5   2 -25   3086.60   2658.80    255.80     39 o
  -4  -2  -8   5722.90   5798.90    340.40     39 o
  -4   3 -25   4237.60   2771.80    256.40     39 o
  -2  -1  -4  23451.00  25435.40    676.50     39 o
  -2   4 -21   3293.50   3676.10    270.90     39 o
  -1   4 -17   1323.40   1285.00    227.80     39 o
   0   4 -13   3360.20   4060.30    307.40     39 o
   4   0  16  64950.00  59886.20   1028.30     39 o
   5   0  20    892.21   4934.10    313.60     39 o
  -4  -3  -4   3951.20   3993.90    294.00     40 o
  -3  -3   0   3972.70   5600.60    358.30     40 o
  -3  -2  -4  13841.00  10053.70    440.60     40 o
  -3   4 -25   8860.40   5658.60    342.80     40 o
  -2  -1  -4  20388.00  22376.30    627.10     40 o
  -2   5 -25   2143.10   1487.30    221.50     40 o
  -1   5 -21   2229.70   1847.70    234.50     40 o
   0   5 -17   1690.80   1354.50    211.80     40 o
   1   5 -13   1059.70    858.70    192.10     40 o
   3   1   8  41466.00  34576.20    752.00     40 o
   4   0  16  37309.00  45463.70    899.80     40 o
   4   1  12   3482.80   6137.20    340.10     40 o
   5   0  20   1064.00   4359.60    299.10     40 o
   5   1  16   4591.70   5999.20    331.40     40 o
  -2  -4   8   4031.50   7380.30    369.00     41 o
  -2  -3   4   8860.30  11602.30    466.40     41 o
  -2  -2   0 105980.00  93118.70   1191.60     41 o
  -1  -5  16   2030.00   4850.30    299.50     41 o
  -1  -4  12   3872.80  12301.60    460.00     41 o
  -1  -3   8  36704.00  34827.50    743.80     41 o
  -1  -2   4  24331.00  22613.30    615.20     41 o
  -1  -1   0  99227.00  77795.20   1101.80     41 o
   0  -6  24   4799.20   3126.00    256.60     41 o
   0  -5  20   2141.80   5961.50    336.60     41 o
   1  -5  24  12612.00  10807.20    429.90     41 o
   2   1   4  24426.00  19213.80    580.50     41 o
   3   0  12   6504.30  10629.40    433.60     41 o
   3   1   8  31214.00  30707.90    706.10     41 o
   4  -1  20   8726.90   8262.90    399.20     41 o
   4   0  16  35678.00  34103.40    770.10     41 o
   4   1  12   4089.60   7608.50    372.20     41 o
   5   0  20   2098.20   6354.90    337.70     41 o
   5   1  16   1793.30   5488.00    311.20     41 o
   0  -3  12   8727.30  10568.70    435.00     42 o
   0  -2   8  19337.00  32395.30    724.70     42 o
   0  -1   4 100760.00  90647.90   1198.90     42 o
   0   1  -4  96939.00  85714.40   1178.70     42 o
   1  -3  16   9835.60  15052.80    510.10     42 o
   1  -2  12  17892.00  17595.70    550.70     42 o
   1  -1   8 153070.00 129673.00   1410.40     42 o
   1   1   0  97254.00  54055.70    928.10     42 o
   1   2  -4  17844.00  19531.90    588.00     42 o
   2  -4  24   9532.80   9299.00    412.50     42 o
   2  -3  20   9059.10  12644.30    468.50     42 o
   2  -2  16  17797.00  58925.90    968.50     42 o
   2  -1  12  18911.00  21795.10    601.40     42 o
   2   0   8  20569.00  24293.80    624.60     42 o
   2   1   4  19289.00  15376.20    527.60     42 o
   2   2   0  82491.00  92183.00   1194.20     42 o
   3  -2  20  11586.00  12282.30    464.40     42 o
   3  -1  16   8262.30  12593.30    494.30     42 o
   3   0  12   7638.60   8361.80    391.80     42 o
   3   1   8  22571.00  22264.20    615.60     42 o
   3   2   4  12377.00  11353.90    439.30     42 o
   4  -1  20   3715.80   7106.70    352.40     42 o
   4   0  16  24804.00  18319.90    579.20     42 o
   4   1  12   2014.20   5222.20    320.10     42 o
   4   2   8   5548.60   6521.20    378.20     42 o
   5   0  20   1878.00   3738.90    270.70     42 o
  -3   2 -20   5156.20  11662.30    451.00     43 o
  -3   3 -24  11178.00  17240.70    541.80     43 o
  -3   4 -28   3831.40   3855.50    317.60     43 o
  -2   1 -12  11651.00  17445.10    558.50     43 o
  -2   2 -16  39394.00  61467.40   1062.10     43 o
  -2   3 -20   5491.60  11695.80    501.90     43 o
  -2   4 -24  13597.00  10999.00    467.00     43 o
  -2   5 -28   2422.00   4216.60    311.50     43 o
  -1   1  -8 221580.00 147377.00   1579.70     43 o
  -1   4 -20   6911.30   6022.80    379.40     43 o
  -1   5 -24  10252.00   6643.00    381.50     43 o
   0   5 -20   1924.90   3054.40    289.80     43 o
   1   0   4 137250.00 103978.00   1265.90     43 o
   2   0   8  23200.00  33868.00    732.30     43 o
   3   0  12   7298.20  11607.80    443.80     43 o
   3   1   8  29607.00  32238.80    736.20     43 o
   3   2   4  10645.00   8430.70    416.00     43 o
   4   0  16  43654.00  38411.30    779.40     43 o
   4   1  12   3736.40   7314.90    361.40     43 o
   4   2   8   3935.10   7605.40    361.40     43 o
   5   1  16   4124.30   3588.90    283.10     43 o
  -4   2 -24  10580.00  12011.50    475.90     44 o
  -4   3 -28   4189.80   4695.00    323.00     44 o
  -3   1 -16   9165.80   7928.80    433.60     44 o
  -3   2 -20  11425.00  10655.00    503.40     44 o
  -2   1 -12  15775.00  14773.70    570.50     44 o
  -1  -5  19   1780.90   1647.80    208.80     44 o
   0  -5  23    907.04    317.00    154.10     44 <
   1   0   4 162130.00 140314.00   1471.30     44 o
   2   0   8  26025.00  30912.70    704.60     44 o
   3   0  12   9798.30  12730.00    458.50     44 o
   4   0  16  43245.00  42540.10    813.70     44 o
   4   1  12   2579.80   4295.00    298.20     44 o
   5   1  16   3490.40   4205.10    313.30     44 o
  -5   1 -24  13129.00   6624.40    367.40     45 o
  -4   0 -16  49972.00  75058.70   1064.70     45 o
  -4   1 -20  10620.00   9022.90    429.20     45 o
  -3   0 -12  12555.00  14110.00    492.00     45 o
  -2  -4  11   4141.00   2116.10    306.40     45 o
  -2   0  -8  32806.00  37476.40    784.10     45 o
  -1  -4  15    620.70    422.40    178.90     45 <
  -1   0  -4 213160.00 175712.00   1633.70     45 o
   0  -4  19   1299.80   1985.60    247.50     45 o
   1  -4  23   1511.50   1741.50    199.00     45 o
   3   1   8  37418.00  43847.70    833.80     45 o
   4   2   8   6501.40   6309.50    334.20     45 o
  -5  -2  -9    669.24    942.80    192.20     46 o
  -5   1 -24   5828.00   5377.60    375.60     46 o
  -4   1 -20  10643.00   9819.10    440.80     46 o
  -2  -3   7   1041.30    647.50    181.20     46 o
  -2   4 -27   4703.70   4120.20    302.00     46 o
  -2   5 -31    761.91    214.60    161.60     46 <
  -1  -3  11   6339.90   6148.70    339.60     46 o
  -1   0  -4 190490.00 170085.00   1610.80     46 o
  -1   4 -23    374.63    697.40    177.60     46 o
   0  -3  15   2484.60   3118.90    272.10     46 o
   0   4 -19    745.65   1601.20    235.80     46 o
   1  -3  19  11698.00   9720.50    424.80     46 o
   1   0   4 190650.00 191342.00   1700.30     46 o
   1   4 -15    270.40    233.90    173.30     46 <
   2  -3  23    914.62   2330.30    256.10     46 o
   2   0   8  28938.00  40608.30    803.00     46 o
   2   4 -11   2856.50   3321.80    290.20     46 o
   5   1  16   1176.90    960.30    203.40     46 o
  -6  -1 -17    888.71    969.90    192.90     47 o
  -5  -2  -9    808.57   1073.60    205.70     47 o
  -5   1 -24   5477.20   5629.80    361.60     47 o
  -4  -2  -5   3635.60   2637.50    300.40     47 o
  -4   1 -20  12791.00  15714.40    519.70     47 o
  -3   4 -31   1100.50    989.50    196.10     47 o
  -2   4 -27   7173.60   6377.90    337.60     47 o
  -1  -5  22   5291.60   2775.10    246.70     47 o
   0  -5  26    192.37    310.50    148.10     47 <
   0   3 -15   2538.00   2597.10    266.70     47 o
   1   0   4 202150.00 169036.00   1607.80     47 o
   1   3 -11   6301.20   6814.70    367.00     47 o
   2   0   8  30105.00  35030.40    751.00     47 o
   2   3  -7    835.11   2063.80    225.20     47 o
   3   0  12   9944.00  16824.60    526.50     47 o
   3   3  -3    138.29    587.70    163.80     47 o
  -5  -2  -9    701.76    698.50    195.40     48 o
  -4  -2  -5   2181.80   2315.90    249.00     48 o
  -4   0 -16  49877.00  47220.50    905.50     48 o
  -3  -2  -1   2164.60   3014.40    276.50     48 o
  -3   0 -12  13766.00  12367.90    469.20     48 o
  -2  -4  14  39221.00  28691.40    756.70     48 o
  -2  -2   3   3715.90   6311.90    360.30     48 o
  -2   0  -8  33143.00  33628.70    743.50     48 o
  -1  -4  18   1761.40   3307.40    301.80     48 o
  -1  -2   7   6013.10  14245.10    504.30     48 o
  -1   0  -4 195900.00 169599.00   1602.30     48 o
  -1   5 -30    435.26    939.80    190.70     48 o
   0  -4  22   1058.20   2234.20    242.80     48 o
   0  -2  11  36682.00  49910.80    863.10     48 o
   0   5 -26    240.04    187.50    172.60     48 <
   1  -2  15  10852.00   9703.20    426.10     48 o
   3   3  -3    476.84   1306.30    201.50     48 o
   5   1  16    585.26    368.70    145.70     48 <
  -5   0 -20    942.51   4983.80    328.40     49 o
  -4   0 -16  55979.00  48164.30    933.80     49 o
  -4   2 -27   6147.90   3485.20    283.80     49 o
  -3   0 -12  11871.00  12587.10    489.60     49 o
  -3   2 -23   3128.40   2174.90    272.60     49 o
  -2   0  -8  33158.00  37330.90    818.00     49 o
  -2   4 -30  18566.00  17580.90    542.50     49 o
  -1   4 -26   1474.80   1268.80    218.70     49 o
   0   4 -22    699.42   1573.40    239.80     49 o
   1  -3  22  13197.00  19405.10    591.00     49 o
   1   2  -7  11774.00  15076.30    526.70     49 o
   1   4 -18   5343.60   4765.80    316.60     49 o
   2   2  -3   6823.40   6182.50    380.50     49 o
   2   4 -14  40479.00  35979.60    748.00     49 o
   5   1  16    327.75    617.40    182.30     49 o
  -5   0 -20    745.67   3978.60    326.80     50 o
  -4   0 -16  51867.00  44345.70    897.60     50 o
  -3  -3   6  13634.00  17849.60    525.30     50 o
  -3   0 -12  13991.00  12140.10    494.70     50 o
  -2  -3  10   6927.90   8143.40    419.70     50 o
  -2   0  -8  38016.00  37954.60    826.60     50 o
  -1  -3  14   8009.40   7334.20    375.00     50 o
   0  -4  25   4874.50   5336.10    316.50     50 o
   0   5 -29   1239.00   1096.10    192.80     50 o
   3  -1  19  13996.00  14696.90    495.30     50 o
   3   2   1   1944.70   1455.60    238.10     50 o
   5   1  16    420.99    630.50    197.50     50 o
  -6  -1 -17    203.03    266.10    173.20     51 <
  -5   0 -20   1159.50   4752.00    339.20     51 o
  -4   0 -16  69139.00  61963.30   1029.70     51 o
  -3   0 -12  14091.00  15006.60    551.30     51 o
   1   3 -14   5616.30   4846.90    351.10     51 o
   2  -1  15   1983.50   3509.30    340.10     51 o
   2   3 -10   5019.20   7063.00    431.10     51 o
   3   3  -6  27168.00  27369.80    635.40     51 o
   4   2   5   3056.70   1994.70    272.30     51 o
  -5   0 -20   1897.30   3804.60    321.50     52 o
  -5   1 -27   3464.60   3382.30    282.80     52 o
  -4   1 -23   3424.50   1434.10    229.90     52 o
  -3   1 -19  12878.00   7766.10    390.60     52 o
  -2   1 -15   5248.80   5648.40    351.60     52 o
   0  -4  28   6418.20  17037.10    568.30     52 o
   1  -3  25   8020.70   9302.20    425.00     52 o
   1  -2  18  15288.00  19059.60    595.80     52 o
   1  -1  11  38434.00  33578.50    744.90     52 o
   1   4 -21   1813.60   2208.00    242.20     52 o
   2   4 -17   6555.20   4322.60    308.20     52 o
   5   1  16    939.25   1113.50    194.60     52 o
  -5   1 -27   4056.70   3035.90    266.80     53 o
  -4   1 -23   2154.20   3116.40    285.10     53 o
  -4   2 -30  20770.00  20795.50    585.90     53 o
  -3   2 -26   2563.00   6408.10    383.80     53 o
  -2  -4  20   2560.30   4152.80    299.10     53 o
  -2   2 -22   4067.90   8163.60    456.50     53 o
  -1  -4  24   7980.00   7693.40    459.40     53 o
  -1  -3  17   2323.80   2508.00    289.80     53 o
  -1   1 -11  26703.00  21920.40    630.90     53 o
   0  -3  21   1367.10   3457.40    314.90     53 o
   0  -2  14 189690.00 182781.00   1685.70     53 o
   0  -1   7  30168.00  27351.50    685.20     53 o
   5   1  16    583.84   1831.00    213.10     53 o
  -5  -2  -6  13654.00  10020.10    438.20     54 o
  -4  -2  -2  27708.00  30574.90    730.10     54 o
  -3  -2   2   5256.60   7848.10    408.10     54 o
  -2  -2   6  18581.00  25406.10    679.00     54 o
  -1  -1   3  13228.00  10951.80    485.90     54 o
   0   4 -28   6615.60   8488.40    464.30     54 o
   1   2 -10  37984.00  34316.00    755.90     54 o
   1   3 -17   2251.40   3208.90    300.30     54 o
   1   4 -24  13431.00  11489.00    478.80     54 o
   5   1  16   2372.40   1490.10    199.40     54 o
  -6  -1 -17    494.55    436.20    170.10     55 <
  -5  -1 -13   1907.20    670.50    195.70     55 o
  -4  -1  -9    956.91   1288.00    252.80     55 o
  -3  -1  -5   6352.50   4144.80    377.80     55 o
  -2  -4  23   1961.90   1008.50    191.60     55 o
  -2  -1  -1   4816.60   5688.60    361.10     55 o
   0  -3  24   8902.20  12509.10    451.20     55 o
   2  -2  25  16733.00  14005.60    540.90     55 o
   2   2  -6  14586.00  16523.50    518.60     55 o
   3   2  -2   4292.10   3279.50    281.70     55 o
   3   3  -9    374.32    329.40    154.50     55 <
  -6  -1 -17    121.18    362.10    169.80     56 <
  -5  -1 -13   1333.80   1225.50    210.40     56 o
  -4  -1  -9    713.49   1182.80    228.30     56 o
  -3  -3  12    876.43   2608.50    250.10     56 o
  -3  -1  -5   2416.60   2674.80    312.30     56 o
  -2  -3  16   2770.50   4096.20    327.30     56 o
  -2   3 -32   1209.70   1211.20    208.20     56 o
  -1  -3  20  14801.00  10400.10    442.70     56 o
  -1   4 -35   2855.90   1311.20    207.70     56 o
   0   4 -31   4018.00   3333.50    307.00     56 o
   1  -2  21   2719.50   4995.40    328.20     56 o
   2   1   1   5625.00   9291.30    409.00     56 o
   3  -1  22  17938.00  16317.30    572.80     56 o
   3   2  -2   1095.60   1539.50    236.60     56 o
  -6  -1 -17    473.21    615.00    179.70     57 o
  -5  -1 -13    876.76    796.80    194.90     57 o
  -4  -1  -9    624.34   1553.70    221.80     57 o
  -2   2 -25   9615.60   9717.30    441.20     57 o
  -1  -2  13   8504.10  10902.70    443.70     57 o
  -1   2 -21   4437.50   4491.00    326.70     57 o
   0  -3  27   5180.70   5400.90    324.50     57 o
   0   2 -17  56579.00  59257.20    984.40     57 o
   1   3 -20  12839.00  10768.70    472.60     57 o
   2  -1  18  13436.00  13893.10    498.50     57 o
   2   3 -16   6496.70   7006.80    379.80     57 o
   4   0  19   2376.60   2435.60    269.10     57 o
   4   2   2  28583.00  24600.30    620.20     57 o
  -6  -1 -17    314.82    502.80    174.90     58 <
  -5  -1 -13    945.91   1112.90    200.10     58 o
  -4  -1  -9    910.49   1802.70    241.70     58 o
  -4   1 -26   1849.20   1008.00    218.00     58 o
  -3  -2   5   4398.80   5250.90    332.20     58 o
  -3   1 -22  20714.00  19946.80    585.30     58 o
  -2  -3  19   8537.60   6500.30    351.50     58 o
  -2  -2   9   1264.10   2511.40    273.40     58 o
  -2   1 -18  18232.00  19639.10    612.50     58 o
  -2   3 -35   1761.80   1289.80    215.10     58 o
  -1  -3  23   1386.70   1112.30    214.90     58 o
  -1   3 -31   2877.60   1376.70    211.00     58 o
   0   4 -34   3594.70   1877.20    245.50     58 o
   1  -1  14  38218.00  40880.00    831.00     58 o
   1   2 -13   9289.40  10368.90    461.10     58 o
   1   4 -30    981.97   1406.70    217.40     58 o
   3   3 -12   1260.50   1435.60    217.80     58 o
  -6  -1 -17    772.16    669.70    176.60     59 o
  -5  -1 -13   1224.80   1235.00    200.50     59 o
  -4  -2   1   1105.70    931.00    219.40     59 o
  -3   2 -32   2370.40   1539.90    247.50     59 o
  -1   1 -14  23759.00  23428.30    761.50     59 o
   0   3 -27   5152.90   3792.90    314.50     59 o
   1   3 -23   1729.20    873.30    210.70     59 o
   2   2  -9    554.05   1981.30    259.60     59 o
   3   0  15   2858.50   4795.00    302.50     59 o
   3   1   5   3137.30   3186.60    274.50     59 o
  -6  -1 -17   1116.00    397.60    164.50     60 <
  -5  -1 -13   1951.30   1213.00    206.40     60 o
  -5   0 -23   1242.10    280.60    178.00     60 <
  -2  -3  22  12328.00   9494.60    437.70     60 o
  -1  -2  16  16860.00  13555.70    499.20     60 o
  -1   2 -24  12358.00  16288.30    532.80     60 o
  -1   3 -34   7263.60   7302.00    366.10     60 o
   0   1 -10 126160.00 128923.00   1414.20     60 o
   2   3 -19   6156.30   7866.70    402.50     60 o
   3   0  15   3798.20   4459.20    297.70     60 o
   3   1   5   3708.50   4335.40    305.20     60 o
   3   2  -5   4568.30   5334.60    329.30     60 o
   3   3 -15    788.23    631.50    189.40     60 o
   5   1  16   3161.00     89.40    129.00     60 <
  -6  -1 -17    635.32    706.50    182.00     61 o
  -5  -1 -13   1555.90   2279.60    241.30     61 o
  -5   0 -23   1763.40   3039.70    258.10     61 o
  -4   0 -19   1340.20   2273.50    292.10     61 o
  -4   1 -29    368.07    893.50    195.30     61 o
  -3  -3  18   1817.30   2048.70    238.40     61 o
  -3   1 -25   6939.30   9004.90    411.60     61 o
  -2  -2  12   7680.80   8059.40    393.80     61 o
  -1  -3  29    623.82    926.90    188.00     61 o
  -1  -1   6 203700.00 176524.00   1601.60     61 o
   1  -2  27   5629.60   5405.00    322.50     61 o
   1   2 -16  10941.00  10474.50    497.30     61 o
   1   3 -26    999.44   1434.00    219.60     61 o
   2  -1  21   3662.40   3604.00    292.00     61 o
   3   1   5   5745.20   4583.40    318.10     61 o
   4   2  -1    659.58   3676.40    259.90     61 o
   5   1  16    815.39   3819.50    277.80     61 o
  -5   0 -23    853.45    492.70    180.90     62 <
  -4  -2   4   8748.50   8360.80    443.00     62 o
  -4   1 -29    254.11    709.60    180.40     62 o
  -3   1 -25   6037.20   7915.40    385.10     62 o
  -2  -3  25   3947.70   4102.20    289.10     62 o
  -2   2 -31  13245.00   9934.10    439.00     62 o
   0  -2  23   2407.60   3232.80    316.80     62 o
   1   1  -6 237080.00 230926.00   1822.90     62 o
   2   2 -12   8720.20   7101.40    402.90     62 o
   2   3 -22   9698.00  11112.00    440.80     62 o
   3   0  15   2916.70   4903.50    312.80     62 o
   4   1   9    666.87   2011.80    225.30     62 o
  -5   0 -23   2305.90   1191.20    209.20     63 o
  -4   0 -19   2061.40   1593.80    245.90     63 o
  -3  -1  -2   2244.40   4803.20    326.30     63 o
  -3   1 -25  13328.00  11604.20    464.40     63 o
  -2  -3  28   1351.90    671.30    178.10     63 o
  -2  -2  15   1978.60   2760.90    273.90     63 o
  -2   1 -21   5660.20   3833.80    289.70     63 o
   0   2 -23   4693.30   4103.70    315.70     63 o
   1  -1  17  10089.00   9408.10    442.10     63 o
   1   3 -29    939.53    776.00    194.30     63 o
   2   1  -2  19115.00  22906.80    635.80     63 o
   3   0  15   2601.70   4028.00    298.70     63 o
   3   2  -8  37946.00  37108.60    760.50     63 o
   4   1   9   2463.40   2699.10    249.20     63 o
  -5   0 -23    742.17    625.90    191.10     64 o
  -4  -2   7  14459.00  15631.50    531.80     64 o
  -4  -1  -6  35060.00  35697.10    746.70     64 o
  -4   0 -19   1338.60   1418.80    256.40     64 o
  -3  -1  -2   1969.50   4253.50    333.00     64 o
  -2  -3  31   1359.40    895.40    180.50     64 o
  -2   2 -34   4531.00   3889.10    311.80     64 o
  -1  -2  22  24735.00  23015.90    630.50     64 o
   0  -1  13  22923.00  25017.40    665.20     64 o
   0   3 -36   4166.10   3075.40    261.80     64 o
   1   3 -32   1171.80    386.30    170.50     64 <
   2  -1  24  19197.00  18641.10    546.50     64 o
   2   2 -15   1157.80   1038.40    224.40     64 o
   4   2  -4  10887.00  10564.20    442.20     64 o
  -4  -2   7  15400.00  13041.20    498.10     65 o
  -3  -1  -2    871.11   3404.50    309.00     65 o
  -3   0 -15   3037.80   2611.80    286.10     65 o
  -3   1 -28    354.59    640.10    180.40     65 o
   0   1 -13  16696.00  22318.90    634.50     65 o
   0   2 -26   9263.00   8138.50    403.40     65 o
   2   0  11  63439.00  63724.00   1037.00     65 o
   2   3 -28    380.30    327.80    188.40     65 <
   4   0  22   2784.70   1484.60    200.40     65 o
   4   1   9   1375.50   2649.20    242.60     65 o
   4   2  -4  11059.00   9341.80    390.80     65 o
  -5  -1 -10   4841.60   5564.40    349.70     66 o
  -4  -1  -6  31987.00  31543.90    712.20     66 o
  -3  -2  14   5855.90   4658.40    327.00     66 o
  -3   0 -15   4760.50   5327.70    336.70     66 o
  -3   1 -28    374.89   1577.70    226.00     66 o
  -2   1 -24  15580.00  19440.20    570.60     66 o
  -1  -2  25   9870.80   7485.80    392.70     66 o
   1  -1  20  37985.00  36256.60    793.60     66 o
   1   1  -9   4476.30   4236.50    350.40     66 o
   1   2 -22  21145.00  22725.00    717.10     66 o
   1   3 -35   1706.70   2737.70    248.70     66 o
   2   0  11  68169.00  64711.50   1101.20     66 o
   3   1   2   3550.00   3606.50    294.60     66 o
   4   0  22    915.92    662.30    191.70     66 o
   5   1  13   1571.60   1758.40    224.80     66 o
  -5  -1 -10   5561.50   6385.50    373.20     67 o
  -5   0 -26    586.99    834.30    190.70     67 o
  -4  -2  10  17193.00  13192.80    505.90     67 o
  -3   1 -31   1682.80   1334.00    231.60     67 o
  -2  -2  21   7701.60   5739.80    330.60     67 o
  -2  -1   5   4661.00   6595.70    407.30     67 o
  -1   1 -20  33050.00  30118.70    745.20     67 o
   0  -1  16  21735.00  22974.00    683.90     67 o
   0   2 -29   5902.30   6592.40    375.60     67 o
   3   0  18   7656.00  10746.30    427.30     67 o
   3   1   2   1501.10   4201.70    305.10     67 o
   3   2 -14   4454.60   5414.60    353.40     67 o
   4   2  -7  11535.00  10262.10    498.80     67 o
   5   1  13   1752.10   1763.90    218.80     67 o
  -5  -1 -10   5737.00   6601.10    364.30     68 o
  -5   0 -26    543.00   1090.60    195.10     68 o
  -4  -2  13   1765.00   1969.10    240.90     68 o
  -4   0 -22   1519.10    874.90    223.90     68 o
  -2  -2  24  21036.00  23351.70    605.80     68 o
  -2   0 -11  62867.00  56418.90   1022.00     68 o
  -2   1 -27  10307.00   9129.10    418.40     68 o
   0   1 -16  19791.00  21606.80    731.70     68 o
   0   2 -32  15316.00  11862.70    474.00     68 o
   2   1  -5   4234.80   7400.10    432.00     68 o
   2   2 -21   6381.50   8558.70    406.60     68 o
   3   0  18   9307.10   9248.30    407.20     68 o
  -6  -1 -14   1625.00   3001.60    261.80     69 o
  -5  -1 -10   6185.10   5233.80    321.60     69 o
  -4   0 -22    982.70    882.00    213.40     69 o
  -3  -2  20   9815.20   7224.90    371.90     69 o
  -3  -1   1    955.95   2050.60    303.80     69 o
  -2  -2  27   9705.10   9802.50    420.60     69 o
  -1   1 -23    685.98   1136.10    244.50     69 o
   0  -1  19  17731.00  19737.40    599.10     69 o
   0   2 -35    388.34    590.10    194.20     69 o
   1  -1  26   1568.30    959.10    223.70     69 o
   1   1 -12   2677.10   2626.10    299.90     69 o
   3   2 -17   1866.20   3019.10    270.60     69 o
   5   1  13   1438.10   1109.20    207.10     69 o
  -6  -1 -14    646.66   1188.90    200.30     70 o
  -5   0 -29    565.53   1604.70    218.30     70 o
  -4  -1  -3   2596.80   4153.20    319.20     70 o
  -3  -2  23    999.71   1751.00    233.40     70 o
  -3   0 -18   4361.90   9530.10    425.00     70 o
  -2  -2  30  12408.00  16517.70    562.70     70 o
  -2  -1   8 110390.00  80929.00   1161.60     70 o
  -2   1 -30   1120.10   5709.30    346.10     70 o
   0   1 -19  23902.00  23317.00    644.20     70 o
   0   2 -38   7932.30   6384.40    368.10     70 o
   1   2 -31    762.65    660.20    209.70     70 o
   3   1  -1   5108.60   3633.20    298.10     70 o
   3   2 -20   7771.20   7323.10    385.30     70 o
   4   1   6  25607.00  33789.90    736.80     70 o
   5   1  13   1111.00   1072.90    210.30     70 o
  -6  -1 -14   1830.00   1561.30    227.90     71 o
  -5   0 -29    555.01   1549.50    214.90     71 o
  -4  -1  -3   2667.90   4467.30    340.90     71 o
  -3  -2  26    970.70    534.40    168.50     71 o
  -3   0 -18   4506.90   6485.40    361.00     71 o
  -2  -2  33   4850.50   2052.40    252.70     71 o
  -1   1 -26   2394.80   1423.10    255.40     71 o
   0  -1  22  53644.00  49673.90    966.80     71 o
   1   1 -15  11280.00  12412.00    483.40     71 o
   1   2 -34   4521.90   2952.90    272.70     71 o
   2   1  -8  97975.00  96496.90   1218.00     71 o
   3   0  21   1059.00    310.40    301.80     71 <
   3   1  -1   2996.90   5668.90    356.90     71 o
   4   1   6  26875.00  28035.40    679.20     71 o
   5   1  13   1372.90   1679.30    223.30     71 o
  -6  -1 -14   2127.90   2672.40    253.30     72 o
  -5  -1  -7   1636.00   2935.30    266.80     72 o
  -5   0 -29    889.73   2041.40    225.60     72 o
  -4   0 -25   5168.80   3655.20    333.20     72 o
  -3  -2  32    609.60    396.10    153.30     72 <
  -3  -1   4   9868.90  12812.10    500.30     72 o
  -3   0 -18   5083.20   8968.30    420.30     72 o
  -2  -1  11  10839.00  12880.60    493.00     72 o
  -1  -1  18   5151.00  11541.70    465.50     72 o
  -1   1 -29    602.54    895.10    223.80     72 o
   0  -1  25   6629.60   7514.00    388.90     72 o
   0   1 -22  38805.00  36835.30    789.00     72 o
   1   0   7  14351.00  12393.00    734.40     72 o
   1   2 -37    357.75    393.30    182.60     72 <
   2   0  14 152860.00 119278.00   1463.20     72 o
   3   0  21    625.41   1329.70    256.70     72 o
   5   1  13   1042.20    813.90    211.10     72 o
  -6  -1 -11    542.40    353.60    166.00     73 <
  -5  -1  -7   1650.30   1257.70    244.60     73 o
  -4  -1   0   6823.60  10407.80    434.90     73 o
  -4   0 -25   6893.30   4736.30    334.70     73 o
  -3  -1   7   3143.10   1771.20    326.20     73 o
  -1  -1  21   2836.60   4674.40    309.10     73 o
  -1   0  -7  28833.00  30719.30    885.20     73 o
   0  -1  28    641.08   1427.10    218.30     73 o
   0   1 -25   8859.40  12090.10    477.20     73 o
   1   0   7  26644.00  27810.40    904.40     73 o
   1   1 -18   7801.00  16509.80    525.10     73 o
   2   0  14 204690.00 137450.00   1615.60     73 o
   2   1 -11   9641.90  13047.90    517.80     73 o
   3   1  -4  10395.00  15901.80    521.50     73 o
   3   2 -29    123.43    164.20    160.30     73 <
   4   1   3    711.47   1069.30    224.80     73 o
   5   1  10   5211.00   6371.70    362.20     73 o
  -6  -1 -11   1157.20   1084.60    208.70     74 o
  -4  -1   0   6131.60  12136.50    464.70     74 o
  -4   0 -28   4145.50   2532.30    359.20     74 o
  -3   0 -21    457.52   2770.90    305.10     74 o
  -2   0 -14 190670.00 139116.00   1596.90     74 o
  -1  -1  24  17301.00  17503.50    535.70     74 o
  -1   1 -35   1759.40   2381.20    246.50     74 o
   0   1 -28    971.67   1046.90    211.70     74 o
   1   1 -21   1946.40   3351.80    286.80     74 o
   2   0  17  26838.00  39735.50    910.60     74 o
   2   1 -14   3067.60   5790.60    358.00     74 o
   3   2 -32    514.34   1019.70    194.40     74 o
   4   1   3    565.10   1797.50    231.00     74 o
  -6  -1 -11    974.12   1345.50    219.90     75 o
  -5  -1  -4   3569.20   4127.60    324.10     75 o
  -4  -1   3   3045.50   3446.60    308.40     75 o
  -4   0 -28   5677.20   4770.30    360.60     75 o
  -2  -1  20  20466.00  19011.10    581.10     75 o
  -1  -1  30   1549.30   4258.20    304.30     75 o
   0   1 -31   1057.50   3811.40    298.40     75 o
   1   1 -24  15469.00  15995.70    520.10     75 o
   2   1 -17   7707.20   4669.00    350.90     75 o
   4   1   0  11245.00  12325.20    459.90     75 o
   5   1  10   4586.20   3106.40    273.00     75 o
  -6  -1 -11   1990.20   3317.90    265.50     76 o
  -5  -1  -4  10330.00   5225.20    354.60     76 o
  -4  -1   6  21072.00  19511.00    570.50     76 o
  -4   0 -31  16813.00  11515.40    485.50     76 o
  -3  -1  13   5017.80   6271.30    350.10     76 o
  -3   0 -24  10475.00  10025.40    442.20     76 o
  -2  -1  23   1506.60    666.10    193.70     76 o
  -2   0 -17  33773.00  39145.20    859.60     76 o
   0   1 -34   2761.80   2686.20    269.10     76 o
   1   1 -27   5734.00   6543.50    361.70     76 o
   2   0  20   2982.30   4796.00    359.50     76 o
   3   1 -10   9468.60  10091.80    439.20     76 o
   4   1   0   8794.00  15391.00    493.80     76 o
   5   1  10   7280.10   5799.30    355.00     76 o
  -5  -1   2   1039.00   2618.90    259.80     77 o
  -4  -1   9   1944.40   2516.50    238.70     77 o
  -4  -1  12    210.45    999.80    200.30     77 o
  -3  -1  22  18119.00  21601.90    622.00     77 o
  -3   0 -27   6946.40  12035.80    483.60     77 o
  -2  -1  32   1358.20   2634.10    243.10     77 o
  -1   0 -10 132280.00 115090.00   1428.60     77 o
   1   1 -33   8945.40   8437.50    393.60     77 o
   2   0  23   4923.40   7149.60    399.30     77 o
   2   1 -23   1788.10    764.90    225.70     77 o
   3   1 -16   5635.40   9744.30    440.80     77 o
   4   1  -6  32969.00  25791.40    646.30     77 o
   4   1  -3   1739.00   1540.10    256.80     77 o
   5   1   7   2854.10   1062.90    219.70     77 o
  -5  -1   2   2042.10   2322.80    247.70     78 o
  -5  -1   5    611.98   2300.70    235.90     78 o
  -4  -1  12    305.48    396.90    162.70     78 <
  -4  -1  15    715.72    650.20    173.50     78 o
  -3  -1  25   4447.20   4634.00    295.80     78 o
  -3  -1  28    513.84   1141.90    198.30     78 o
  -3   0 -27   7491.30  12551.00    483.70     78 o
  -2   0 -20   3110.80   4352.80    370.40     78 o
  -1   0 -10 107520.00  80455.10   1215.50     78 o
   1   1 -36   2953.20   1984.90    245.30     78 o
   2   0  23   4248.80   3349.40    307.90     78 o
   2   1 -26    581.11    698.60    202.10     78 o
   3   1 -16   4266.80   6480.80    408.30     78 o
   4   1  -6  20050.00  31003.20    687.70     78 o
   5   1   4   5083.00   3998.00    307.40     78 o
   5   1   7   2701.40   1133.40    222.60     78 o
   6   1  17    411.18    593.00    150.60     78 o
  -5  -1   8  17621.00  15212.20    515.40     79 o
  -4  -1  21    751.36   1286.90    182.50     79 o
  -4  -1  24   2720.70   4114.90    290.60     79 o
  -4  -1  27   3129.90   2503.30    256.90     79 o
  -3   0 -30   1113.50   1777.60    238.50     79 o
  -2   0 -23   4868.00   3810.70    333.80     79 o
   1   0  13  20119.00  20197.50    615.20     79 o
   2   1 -35    941.72   1342.60    225.40     79 o
   2   1 -32   1156.00   1079.80    198.30     79 o
   3   1 -25   3619.80   3804.30    286.20     79 o
   3   1 -22  16376.00  18054.00    537.50     79 o
   4   1 -12   1291.20   2260.50    257.60     79 o
   5   1   1    372.66    344.00    172.70     79 <
   5   1   4   4428.10   3549.40    267.90     79 o
   6   1  17    295.84    399.20    147.70     79 <
  -3   0 -33  11194.00  10131.80    427.00     80 o
  -2   0 -26   6383.40   6906.80    382.90     80 o
  -2   0 -23   5457.60   4680.80    333.00     80 o
  -1   0 -13  20070.00  22554.80    665.50     80 o
   1   0  16  21444.00  23684.80    678.20     80 o
   1   0  19  30778.00  27485.80    692.00     80 o
   3   1 -31    847.30   1252.10    206.80     80 o
   3   1 -28    524.70   1069.40    203.70     80 o
   4   1 -18   3737.40   3536.90    286.10     80 o
   5   1  -5    505.99   1666.20    222.20     80 o
   5   1  -2   1755.40   1455.60    201.70     80 o
   6   1  14   1791.40   1537.80    211.40     80 o
   6   1  17    381.13    184.90    133.90     80 <
  -2   0 -32  16304.00  12024.80    469.70     81 o
  -2   0 -29   6755.70   5278.80    362.00     81 o
  -1   0 -16  20242.00  22260.70    683.10     81 o
   1   0  22  34560.00  35179.70    807.50     81 o
   1   0  25  11337.00  14153.50    503.90     81 o
   4   1 -27   3604.10   3318.70    276.90     81 o
   4   1 -24   3967.50   5431.40    339.10     81 o
   5   1  -5    283.33    763.30    205.10     81 o
   6   1  14    993.21   1139.40    182.80     81 o
   6   1  17    288.94    409.50    143.00     81 <
  -1   0 -34   7889.00   5084.80    336.80     82 o
  -1   0 -31   1376.00   1627.10    245.90     82 o
  -1   0 -28   1100.60   1349.80    245.80     82 o
   0   0  15   1637.50   2938.10    346.20     82 o
   0   0  18  81186.00  86577.10   1140.20     82 o
   0   0  21  13692.00  22082.20    626.70     82 o
   0   0  24  67591.00  69769.00   1020.90     82 o
   0   0  27  25368.00  20767.60    600.80     82 o
   6   1  14   4816.40   1927.80    206.80     82 o
   6   1  17    504.28    355.00    142.50     82 <
  -1   0 -34   3959.60   2326.10    266.10     83 o
  -1   0 -31    652.18   1402.70    247.60     83 o
   0   0   3  11740.00  23179.00    885.00     83 o
   0   0   6 181820.00 158330.00   1544.20     83 o
   0   0   9   5932.80   6061.50    420.20     83 o
   0   0  12  66690.00  59144.40    952.20     83 o
   0   0  15    804.74   2219.20    279.50     83 o
   0   0  18  39924.00  38428.20    775.40     83 o
   0   0  21   7281.80  10253.70    444.00     83 o
   0   0  24  33230.00  43249.60    815.50     83 o
   0   0  27  13185.00  11938.30    455.20     83 o
   6   1  14   1170.50   1268.60    188.60     83 o
   6   1  17    372.36    393.00    147.60     83 <
  -1   0 -34   6143.40   7926.20    396.20     84 o
  -1   0 -31   1141.70    727.50    211.10     84 o
   0   0  -9   8619.60   6925.10    461.30     84 o
   0   0  -6 253880.00 164071.00   1573.60     84 o
   0   0  -3  15766.00  14791.50    854.10     84 o
   0   0   3  14730.00  16718.40    792.30     84 o
   0   0   6 238890.00 224012.00   1812.20     84 o
   0   0   9   8492.70   8907.10    488.70     84 o
   0   0  12  93351.00 120024.00   1332.00     84 o
   0   0  15   1137.10   2788.80    341.10     84 o
   0   0  18  58437.00 138416.00   1424.80     84 o
  -3   0  33   9781.00   6599.40    353.30     85 o
  -2   0  25  10570.00  11868.80    463.50     85 o
  -2   0  28  21749.00  20730.30    602.80     85 o
  -2   0  31  13472.00  11778.40    446.50     85 o
  -1   0  14  30616.00  30794.80    741.60     85 o
  -1   0  17   8074.10  14963.20    521.00     85 o
   1   0 -38   3356.70   2680.20    252.50     85 o
   1   0 -35   2350.00   3289.00    273.80     85 o
   1   0 -32   2486.60   1673.30    237.10     85 o
   1   0 -29    705.39   1184.30    235.90     85 o
   1   0 -26   1313.60   1739.80    265.00     85 o
   1   0 -23   2038.60    809.00    280.80     85 <
   6   1  17    526.42    299.10    140.20     85 <
  -4   0  32   2805.30   1385.70    219.70     86 o
  -3   0  27   9366.50  11588.60    448.90     86 o
  -3   0  30   1516.70   2529.50    257.00     86 o
  -2   0  19  16552.00  11628.20    475.20     86 o
  -1   0  11  37932.00  39713.60    845.20     86 o
   1   0 -17   8051.50  14524.80    545.70     86 o
   1   0 -14  28344.00  21890.90    654.40     86 o
   2   0 -37   1295.70   1523.00    240.90     86 o
   2   0 -34   7493.80   8506.10    422.40     86 o
   2   0 -31   9611.70  12463.20    512.70     86 o
   6   1  14   1913.80   1406.40    193.60     86 o
   6   1  17    595.97    352.50    130.30     86 <
  -4   0  23   4679.20   3736.60    305.20     87 o
  -3   0  18   9587.10   9446.50    440.80     87 o
  -2   0  13  13729.00  12723.20    573.70     87 o
   1   0  -8 241350.00 183904.00   1723.10     87 o
   2   0 -19  11365.00   9889.00    510.20     87 o
   2   0 -16  30818.00  60414.10   1037.30     87 o
   3   0 -36   7387.40   5692.20    351.50     87 o
   3   0 -33   4587.80   4673.80    334.00     87 o
   3   0 -30   1444.50   2531.80    275.50     87 o
   3   0 -27   5794.80  14113.40    516.00     87 o
   6   1  17    307.64     -1.90    121.50     87 <
  -4   0  17  22271.00  16957.30    557.60     88 o
  -3   0  15   5681.00   4964.20    373.20     88 o
  -2   0  10  74661.00  71291.50   1116.50     88 o
  -1   0   5  36157.00  63026.60   1095.30     88 o
   2   0 -13  19145.00  12551.30    643.50     88 o
   3   0 -21   8895.20   8676.20    436.50     88 o
   4   0 -32   2159.40   1833.30    251.20     88 o
   4   0 -29   1131.60   1611.00    246.50     88 o
  -5   0  13   6888.10   6547.90    353.60     89 o
  -4   0  11   5297.90   9315.90    448.70     89 o
  -3   0   9   1001.90   2360.90    290.40     89 o
  -2   0   7 159770.00 129035.00   1421.20     89 o
   3   0 -12   2769.00  11386.40    502.10     89 o
   4   0 -17  17913.00  21105.80    606.30     89 o
  -5   0  13   5670.90   3927.20    283.60     90 o
  -4   0  11   5394.00   7272.80    427.10     90 o
  -3   0   9    677.12   1622.60    329.80     90 o
   2   0  -7 146110.00 134030.00   1472.70     90 o
   3   0 -12   2132.50   8098.60    422.80     90 o
   4   0 -17  16236.00  17096.10    601.80     90 o
  -5   0  10   4021.80   5595.40    354.30     91 o
  -4   0   8   5996.40   9794.50    469.90     91 o
  -3   0   6  71572.00  61705.10    980.50     91 o
  -2   0   4  84725.00  80871.30   1201.50     91 o
  -1   0   2  35370.00  40046.70    897.40     91 o
   3   0  -9   1044.80   1671.80    315.50     91 o
   4   0 -11   8718.20   9650.00    511.00     91 o
   5   0 -16   2414.20   1719.60    275.80     91 o
  -5   0   7   1601.70   2397.60    257.50     92 o
  -4   0   5  10972.00  16313.70    558.50     92 o
   1   0  -2  34909.00  36574.40    850.70     92 o
   2   0  -4  86691.00  82654.90   1195.70     92 o
   3   0  -6  73442.00  63886.10    981.20     92 o
   4   0  -8   6832.70   8585.30    447.50     92 o
   5   0 -10   4389.00   4456.80    358.50     92 o
  -5   0   4   2925.40   3193.10    275.30     93 o
  -4  -1 -30    243.83    434.00    187.70     93 <
  -3  -1 -32    539.20    536.70    177.80     93 o
  -3   0   3   1070.90   1700.20    264.70     93 o
  -3   1  32    953.07    147.40    148.90     93 <
  -1  -1 -33   7725.40   6566.60    356.80     93 o
   0  -1 -35   1541.10   1655.30    254.70     93 o
   1  -1 -37    927.39   1839.20    240.10     93 o
   2  -1 -39   1956.90   2467.60    267.20     93 o
   3  -1 -38   1115.20   1900.10    247.40     93 o
   5   0  -7   2094.10   1000.80    220.40     93 o
  -5   1  30    680.94   1249.90    183.80     94 o
  -4  -1 -30    221.82    585.10    173.20     94 o
  -4   0   2  47020.00  47854.70    903.90     94 o
  -3  -1 -29    621.16    662.90    188.80     94 o
  -3   1  29    799.91   1041.90    186.30     94 o
  -2  -1 -31    794.35    765.20    194.10     94 o
  -1  -1 -30    937.32    724.00    210.10     94 o
  -1   1  28    355.00    569.70    165.20     94 o
   0  -1 -32   1562.70    834.50    209.80     94 o
   1  -1 -34   4646.50   2946.20    269.30     94 o
   2  -1 -33   6932.60   4079.90    296.80     94 o
   3  -1 -35   2058.20   3253.40    271.70     94 o
   3   0  -3   1079.70   2508.40    282.80     94 o
   4   0  -5  11822.00  14858.40    562.70     94 o
   5   0  -7   1879.70   1643.70    217.70     94 o
  -5   0   1    189.84    925.50    262.90     95 o
  -4  -1 -27   4955.70   4561.70    302.20     95 o
  -4   1  25   5864.20   5318.10    329.50     95 o
  -3  -1 -29   1049.00    564.60    175.80     95 o
  -3   0   0  32879.00  39285.40    799.60     95 o
  -3   1  26    217.84    388.30    162.20     95 <
  -2  -1 -28     68.87     57.90    167.40     95 <
  -1  -1 -27   8336.30   8916.70    395.40     95 o
  -1   1  25  11257.00  11924.50    451.90     95 o
   0  -1 -29    546.80   1026.50    214.50     95 o
   1  -1 -28    353.22    481.40    180.60     95 <
   1   1  24  16709.00  17383.00    534.50     95 o
   2  -1 -30   1502.00   2467.60    274.20     95 o
   2   0  -1   2236.10   6013.10    490.70     95 o
   3  -1 -29   1491.40   1433.60    214.60     95 o
   3   1  23    221.96    328.00    168.30     95 <
   4  -1 -31    967.77    610.70    175.60     95 o
   4   0  -2  55389.00  45948.60    890.70     95 o
   5   0  -4   3530.80   2130.40    252.90     95 o
  -5   1  24   4366.50   4494.90    290.10     96 o
  -4  -1 -27   4132.30   3305.30    272.80     96 o
  -3  -1 -26    673.46    593.40    192.20     96 o
  -3   0   0  33017.00  34911.00    746.70     96 o
  -2   1  24  13582.00  16229.80    520.70     96 o
  -1  -1 -27   8153.60   7439.60    381.80     96 o
   0  -1 -26   1016.70    588.30    211.30     96 <
   1   1  24  13872.00  13406.80    468.50     96 o
   2  -1 -27   7781.40   8067.30    385.90     96 o
   3   1  23    612.99     90.40    158.00     96 <
   4  -1 -28    173.47     44.40    172.00     96 <
   4   0  -2  48250.00  45932.00    889.20     96 o
   4   1  21   2174.60   1578.30    205.70     96 o
  -6   0  -3    338.44    -38.70    195.60     97 <
  -5   0  -2   4932.00   6069.90    351.20     97 o
  -5   1  21    639.65    659.20    180.40     97 o
  -4  -1 -27   4277.80   4896.30    304.80     97 o
  -4   0  -1    627.83   3793.80    434.00     97 o
  -3  -1 -26   1715.80    996.00    208.40     97 o
  -2  -1 -25   7447.60   6580.80    356.60     97 o
  -1  -1 -24  10462.00  10380.00    433.20     97 o
  -1   1  22  31367.00  30211.90    704.30     97 o
   2  -1 -24  14032.00  16306.10    527.60     97 o
   2   1  22  19022.00  15607.40    510.10     97 o
   3   0   0  28633.00  33333.90    723.70     97 o
   4  -1 -25   4749.20   3855.90    310.90     97 o
   4   1  21   2232.60   1438.50    205.60     97 o
   5  -1 -24   4950.40   4068.60    319.30     97 o
   5   0  -1    533.77    468.10    180.80     97 <
  -5  -1 -25   2600.70   1588.50    230.70     98 o
  -5   1  18   4137.60   2777.90    260.10     98 o
  -4   1  19   4803.70   4992.00    326.90     98 o
   1  -1 -22  23184.00  25498.80    714.00     98 o
   1   1  21   2805.30   2491.80    291.50     98 o
   4  -1 -22  12391.00  14071.70    516.40     98 o
   4   0   1    714.39    535.80    242.40     98 <
   4   1  21   2608.70   1544.80    200.60     98 o
   5  -1 -21    596.93     45.60    200.10     98 <
  -5  -1 -25   1797.50   1571.60    221.80     99 o
  -4  -1 -24   3487.10   3077.60    280.60     99 o
  -3  -1 -23    915.84   1891.80    244.80     99 o
  -2  -1 -22  14857.00  15533.20    552.60     99 o
  -1   1  19  13364.00  15273.30    516.90     99 o
   0   1  20  24339.00  22199.00    636.00     99 o
   3  -1 -20  15305.00  17835.30    613.20     99 o
   3   1  20   9048.90   7422.00    380.90     99 o
   4   0   1    721.91    819.60    283.20     99 <
   4   1  21   2721.50   1889.50    214.20     99 o
  -6   0  -6   1545.20   1937.10    250.80    100 o
  -5  -1 -25   3131.60   2793.30    262.90    100 o
  -5   0  -5    878.42   1527.50    235.10    100 o
  -5   1  15   1330.20   2251.80    234.10    100 o
  -5   2  32    788.61    473.90    143.10    100 o
  -4  -1 -24   7365.40   7397.90    369.90    100 o
  -4   0  -4   7689.20  16555.80    569.70    100 o
  -4   1  16  11362.00   7066.20    365.40    100 o
  -3  -1 -23    766.43   1794.80    228.90    100 o
  -2  -1 -22  16207.00  18278.80    590.50    100 o
  -1  -1 -21   2689.90   4791.60    335.90    100 o
   0  -1 -20  19399.00  24079.00    716.90    100 o
   1  -1 -19  11624.00  11144.10    475.90    100 o
   2  -1 -18  17674.00  14222.40    508.20    100 o
   3   1  20  10185.00   6870.30    362.70    100 o
   5   0   2   4115.50   2653.20    245.00    100 o
   6   0   3    282.19    219.10    134.50    100 <
  -5  -1 -25   2330.60   1574.90    222.50    101 o
  -5   0  -5   1089.50   1681.80    242.90    101 o
  -5   1  12    739.81   2526.60    258.70    101 o
  -5   2  29    546.65    897.20    168.60    101 o
  -4   0  -4   8925.80  12757.40    544.20    101 o
  -4   2  30  18608.00  16261.20    533.70    101 o
  -3   0  -3  16254.00  15183.90    523.40    101 o
  -2   0  -2 192760.00 171833.00   1659.00    101 o
  -1   0  -1  22854.00  29061.80    753.80    101 o
   1   1  18  10635.00  11104.20    444.30    101 o
   2   1  19   7644.00   8216.60    374.30    101 o
   5  -1 -15   1167.70   1036.50    205.60    101 o
   6   0   3    211.06    240.80    157.50    101 <
  -5  -1 -25   3011.30   2158.80    238.00    102 o
  -2   1  15   1638.00   1319.40    247.90    102 o
  -1   0  -1  26177.00  25757.60    717.30    102 o
  -1   1  16  20675.00  20057.80    595.70    102 o
   0   1  17   5760.90   5752.00    363.00    102 o
   1  -2 -36   2600.70   2539.10    257.10    102 o
   1   0   1  23605.00  24576.00    715.50    102 o
   1   1  18   6054.20   8766.00    427.20    102 o
   2   0   2 186560.00 173213.00   1627.30    102 o
   3   0   3  12467.00  15534.60    524.50    102 o
   4  -2 -33   1567.50   1230.50    235.90    102 o
   5  -2 -32    761.80    563.30    190.80    102 <
  -6   1   8  13707.00  10187.00    451.30    103 o
  -3  -1 -20   5198.60   7090.80    394.10    103 o
  -3   2  28    660.28    511.60    155.50    103 o
  -2  -1 -19   8194.40   9999.00    429.30    103 o
  -1  -1 -18   9601.70  13005.50    485.40    103 o
   0  -2 -34   3576.00   2888.50    271.80    103 o
   1  -2 -33   4714.00   6386.40    348.00    103 o
   1   0   1  23904.00  29311.10    769.70    103 o
   2  -2 -32  10223.00   7167.60    400.90    103 o
   2   0   2 197500.00 173644.00   1668.80    103 o
   3  -2 -31    989.75    968.80    212.50    103 o
   3   0   3  14823.00  15418.80    534.30    103 o
   4  -2 -30  17621.00  15213.20    515.40    103 o
   4   0   4   9829.30  14613.70    527.40    103 o
   5  -2 -29    558.46    792.00    186.60    103 o
   5  -1 -12   2225.30   2183.90    253.90    103 o
   5   0   5   1100.30   1034.90    195.20    103 o
  -6   1   8   8117.10   9894.10    425.00    104 o
  -5  -1 -22   2582.70   3714.20    308.50    104 o
  -5   1   9   1710.30   2020.40    228.20    104 o
  -4  -1 -21   2468.80   2203.30    240.70    104 o
  -4   1  10  13563.00  14947.50    496.10    104 o
  -3  -1 -20   9428.40  10030.40    416.70    104 o
   1   0   1  20605.00  18234.60    654.80    104 o
   2  -2 -29   5819.60   3930.10    307.70    104 o
   2   0   2 155860.00 153735.00   1577.60    104 o
   3  -2 -28    217.07   1323.50    218.80    104 o
   3   0   3  12283.00  10949.20    449.10    104 o
   4  -2 -27   6195.50   5488.20    332.50    104 o
   4   0   4   7143.10   9062.80    501.00    104 o
   4   1  18   2805.40   3145.10    255.70    104 o
   5   1  19   1134.50    653.50    166.90    104 o
  -6   0  -9    714.88    641.70    194.40    105 o
  -5  -1 -22   6741.40   4673.90    314.60    105 o
  -4  -1 -21   1935.30   1918.40    230.60    105 o
  -4   2  24  12282.00  11551.80    448.60    105 o
  -3   1  11  12597.00   9328.80    398.10    105 o
  -3   2  25   2857.90   3820.40    272.80    105 o
  -2   1  12   9373.00   6010.60    371.10    105 o
  -2   2  26  10664.00  11464.60    448.80    105 o
  -1  -2 -32   1434.90    833.40    211.90    105 o
  -1   2  27   3683.60   3526.40    270.60    105 o
   0  -2 -31   7067.70   8351.70    402.30    105 o
   1  -2 -30    753.53   2226.00    251.10    105 o
   3   0   3  14054.00  14161.80    503.50    105 o
   4   0   4   8527.20  15435.90    512.60    105 o
   4   1  18   3019.10   2913.60    251.10    105 o
   5   0   5    982.93   1186.10    208.40    105 o
   5   1  19    914.95   1314.80    182.00    105 o
   6   0   6   1180.50   2059.70    232.90    105 o
  -6   1   5   1043.30    166.40    134.40    106 <
  -5  -1 -22   4206.50   3657.10    295.10    106 o
  -5   0  -8  21369.00  19777.30    594.60    106 o
  -5   1   6  20513.00  19040.80    561.80    106 o
  -5   2  20   7896.00   6324.50    350.50    106 o
  -4  -1 -21   1733.10   3016.60    264.40    106 o
  -4   2  21   3993.20   5100.80    323.00    106 o
   0  -1 -14  17256.00  17830.10    587.50    106 o
   1  -2 -27   6619.10   6561.10    362.40    106 o
   1  -1 -13  10321.00  16028.70    528.80    106 o
   1   1  15   2195.20   3398.70    296.50    106 o
   2  -2 -26  11585.00   9780.20    437.10    106 o
   2   1  16   2494.90   3572.80    297.00    106 o
   3  -2 -25   4515.10   4002.70    305.20    106 o
   3   1  17   2514.50   1453.30    216.20    106 o
   4   1  18   5318.60   4904.70    301.00    106 o
   5   1  19   1492.70   1303.00    186.90    106 o
  -5  -1 -22   5831.20   4127.50    305.40    107 o
  -5   0  -8  14443.00  14987.00    522.20    107 o
  -5   1   6  19098.00  18871.20    553.40    107 o
  -4   2  21   4566.00   4749.90    316.00    107 o
  -3   2  22  10547.00  13111.50    471.90    107 o
  -1  -2 -29    564.75    797.40    202.10    107 o
  -1  -1 -15   1845.00   2427.30    283.70    107 o
   0  -2 -28  12334.00  12403.20    478.20    107 o
   2   1  16   4037.90   3677.40    308.00    107 o
   3   1  17   3162.90   1574.60    223.80    107 o
   4   1  18   2119.20   1925.20    214.60    107 o
   5   1  19    705.24    800.10    169.30    107 o
  -6   2  16  17748.00  15029.50    528.90    108 o
  -5  -1 -22   3808.20   4729.60    325.00    108 o
  -5   0  -8  14867.00  13991.00    510.00    108 o
  -3   1   8  77493.00  84526.90   1195.90    108 o
  -2  -2 -30  17102.00  11889.60    460.80    108 o
  -1  -2 -29   1886.00   1545.70    221.40    108 o
  -1  -1 -15  10521.00   7694.80    391.60    108 o
  -1   2  24   7116.80  12034.70    474.00    108 o
   0   2  25   5170.70   6604.10    363.20    108 o
   3  -3 -36   2042.90   1741.70    233.10    108 o
   3  -2 -22   9789.40  14700.60    531.90    108 o
   3   1  17   2556.00   2639.10    263.60    108 o
   4  -3 -35    827.46    623.30    194.90    108 o
   4  -2 -21   4056.70   3607.80    296.80    108 o
   4   1  18   1399.10   1270.20    196.60    108 o
   5  -2 -20   7551.50   5962.60    363.70    108 o
   5  -1  -6  14631.00  17558.10    549.30    108 o
   5   1  19   2814.70   1566.20    198.00    108 o
   6  -1  -5    360.73    287.60    164.10    108 <
  -6   1   2   1597.50   2075.60    244.90    109 o
  -6   3  27   2736.30    655.90    176.50    109 o
  -5  -1 -22   3841.40   3901.90    310.20    109 o
  -5   3  28   1296.50   1268.40    201.30    109 o
  -4   0  -7  25707.00  25048.40    681.50    109 o
  -4   2  18   8867.10   7922.40    397.00    109 o
  -2  -1 -16   2504.80   3910.70    338.20    109 o
   1  -2 -24   6219.10   8095.80    413.10    109 o
   3  -1  -8  85192.00  88691.20   1204.90    109 o
   4  -1  -7   2513.60   1481.10    250.80    109 o
   4   1  18   2753.80   1165.40    192.70    109 o
   5  -3 -31    704.56   1400.30    218.00    109 o
   5   1  19    923.45    846.90    174.40    109 o
  -6   2  13   2329.60   1108.90    220.10    110 o
  -5  -1 -22   4793.60   4244.80    309.30    110 o
  -5   1   3    810.95   1634.80    240.00    110 o
  -4   0  -7  18575.00  18118.50    612.40    110 o
  -2  -1 -16   8502.00   7094.30    384.70    110 o
   0  -2 -25   6451.30   7964.90    396.50    110 o
   2  -3 -34   2946.60   2514.10    251.90    110 o
   2  -1  -9   1020.20   1811.90    278.00    110 o
   3  -3 -33   4616.80   4339.70    315.30    110 o
   4  -2 -18   8797.70   8735.40    415.10    110 o
   4   1  18   2180.70   3200.20    258.50    110 o
   5  -2 -17    612.70   1554.50    231.90    110 o
   5   1  19   2541.70   2484.80    229.80    110 o
   6   0   9    362.67    838.90    186.00    110 o
  -6   3  24   2231.20   1296.20    198.80    111 o
  -5   1   3   1318.60   2501.50    259.80    111 o
  -5   2  14   3059.20   3210.10    278.80    111 o
  -5   3  25   2542.50   2365.70    242.40    111 o
  -4   0  -7  29993.00  28701.50    713.20    111 o
  -3  -1 -17    868.65   1697.80    254.80    111 o
  -1  -2 -26    944.06   2435.30    254.80    111 o
  -1   2  21   2911.20   1791.40    235.60    111 o
   1  -1 -10  65418.00  64567.10   1023.60    111 o
   3  -2 -19   5059.80   6330.00    359.70    111 o
   4  -3 -29   1120.60   1098.60    198.60    111 o
   5  -3 -28   1239.80    966.80    228.80    111 o
   5   1  19    753.10    715.90    156.80    111 o
   6   0   9    316.46    322.70    163.90    111 <
  -6   0 -12   2664.80   2916.50    264.60    112 o
  -4   1   4  10698.00  12653.80    486.50    112 o
  -4   2  15   1238.70   1074.30    204.60    112 o
  -4   3  26    445.14     -3.90    150.50    112 <
  -3  -1 -17   6391.40   7315.80    401.90    112 o
  -3   3  27   3118.20   2529.80    237.70    112 o
  -2  -2 -27   4560.70   3064.80    262.00    112 o
   0   1  11  21501.00  20266.50    591.70    112 o
   0   2  22   1442.30   1169.20    210.40    112 o
   1  -2 -21   4401.30   2700.60    304.40    112 o
   2  -3 -31    817.19   1255.70    216.10    112 o
   5  -1  -3   4156.00   5192.40    334.10    112 o
   5   0   8  12182.00  12240.00    464.10    112 o
   5   1  19   1344.10   1393.60    193.40    112 o
   6  -2 -13   1272.10    801.40    204.60    112 o
   6  -1  -2   3008.20   4047.90    297.10    112 o
   6   0   9    192.52    115.80    158.20    112 <
  -6   0 -12   1321.00   1886.20    233.00    113 o
  -6   1  -1    762.85    837.90    200.00    113 o
  -6   2  10   9013.60   7227.20    369.10    113 o
  -6   3  21    419.12    779.90    174.50    113 o
  -3  -2 -28    663.47    401.40    177.50    113 <
  -3  -1 -17   2163.80   3566.80    308.90    113 o
  -3   2  16   1807.80   2042.80    253.60    113 o
   0  -2 -22   1482.90   1813.90    252.30    113 o
   0  -1 -11  24621.00  26157.50    673.20    113 o
   1  -3 -32   1568.10    914.30    192.60    113 o
   1   2  23    935.56    595.10    171.30    113 o
   4  -3 -26    360.50    322.60    178.90    113 <
   4  -2 -15   1143.80    874.40    205.10    113 o
   4  -1  -4   9884.70  10706.50    440.20    113 o
   4   0   7  23930.00  24337.60    641.50    113 o
   5  -3 -25   2546.80   2091.60    232.80    113 o
   5   0   8  13535.00  12427.20    472.40    113 o
   5   1  19    788.65    708.80    168.80    113 o
  -6   0 -12   1492.00   1802.10    234.80    114 o
  -6   1  -1   1479.60   1124.80    208.60    114 o
  -5   2  11   2193.00   1870.10    231.40    114 o
  -4   3  23   1722.10    827.80    172.80    114 o
  -3  -2 -28    434.74    562.40    180.30    114 o
  -2   2  17  24501.00  23915.50    639.70    114 o
   1   1  12   1012.80   1228.40    240.70    114 o
   3  -3 -27   3274.10   1978.10    253.50    114 o
   3  -2 -16   2217.00   4073.40    313.80    114 o
   4   0   7  20899.00  21943.10    620.10    114 o
  -6   3  18    699.13    454.80    157.70    115 <
  -5   1   0  11391.00  10245.40    433.80    115 o
  -4   2  12   4456.80   3331.80    270.80    115 o
  -3   0  -6  33735.00  35340.10    751.10    115 o
  -3   3  24   3334.60   5681.30    326.00    115 o
  -1  -2 -23    723.32    878.30    200.30    115 o
  -1   2  18   7983.30   5429.80    326.50    115 o
   1  -3 -29    854.50   1287.20    217.80    115 o
   1   1  12  12568.00  12629.00    465.40    115 o
   2  -2 -17  28130.00  31590.80    741.50    115 o
   4  -4 -34    739.63    366.00    187.00    115 <
   4   0   7  21471.00  20511.80    614.20    115 o
   5  -3 -22   8360.40   6220.70    356.20    115 o
   5  -2 -11   2205.20   6033.30    352.20    115 o
   5   1  19   1723.90   1027.40    179.50    115 o
  -6   2   7   5351.80   3851.70    283.80    116 o
  -5   3  19   3673.90   2380.90    236.10    116 o
  -3   0  -6  31490.00  33328.70    740.70    116 o
  -2   3  25   4791.90   4594.50    316.80    116 o
  -1  -1 -12   1586.40   1857.20    248.20    116 o
   1  -2 -18   6597.60   9572.60    415.20    116 o
   2  -1  -6  89943.00  88274.40   1175.80    116 o
   6  -1   1   3832.40   3406.20    267.30    116 o
  -5   0 -11   1341.00   1524.20    237.60    117 o
  -5   4  27   2496.80   1366.10    199.70    117 o
  -4   3  20   6372.10   4800.60    350.70    117 o
  -3   2  13   4098.60   4121.70    319.30    117 o
  -2  -2 -24  13101.00  10205.10    422.60    117 o
   0  -3 -30   1091.90   2610.00    258.80    117 o
   0   2  19   4663.60   4812.70    332.10    117 o
   5  -4 -30    554.50    962.50    200.50    117 o
   5  -1   0   6479.80   9626.20    405.30    117 o
   6  -3 -18   1146.70   2651.90    253.60    117 o
  -6   1  -4   2149.00   1944.10    239.50    118 o
  -6   3  15    542.95    157.40    151.60    118 <
  -5   0 -11   2647.10    -61.60    154.70    118 <
  -5   2   8  11003.00  12997.60    477.70    118 o
  -4  -1 -18   2502.20   2080.30    239.80    118 o
  -4   1   1   1870.90   1968.40    234.20    118 o
  -3   3  21    662.81   1137.00    206.40    118 o
  -2   2  14  76569.00  96651.00   1300.20    118 o
   0  -2 -19   4435.70   4312.80    333.90    118 o
   1  -3 -26    401.63    336.70    193.20    118 <
   1   2  20   6303.60   6288.90    356.00    118 o
   2   1  13   5614.60   3023.90    275.80    118 o
   3  -4 -32    813.52    527.60    193.30    118 <
   3   0   6  32211.00  30754.10    697.10    118 o
   4  -3 -20   8379.30   5435.10    373.80    118 o
   6  -4 -26   3430.60    990.00    228.40    118 o
   6  -2  -7   5113.60   3798.90    300.40    118 o
  -6   1  -4   2311.00   1914.40    236.10    119 o
  -6   4  23    463.88     41.30    130.00    119 <
  -5   0 -11   1001.90   1184.90    204.00    119 o
  -5   3  16   2592.50   1920.20    272.20    119 o
  -4  -1 -18   1559.20   1498.90    216.30    119 o
  -3  -2 -25   1333.50   1034.60    199.50    119 o
   1  -3 -26    884.91    929.80    195.80    119 o
   1  -1  -7  12881.00  12738.80    515.60    119 o
   2  -4 -33   1999.10   2073.00    254.00    119 o
   2  -2 -14  82906.00  97084.60   1222.90    119 o
   2   1  13   2669.20   3225.70    270.50    119 o
   3   0   6  34283.00  30230.80    698.00    119 o
   4  -1  -1    357.50   1212.20    199.10    119 o
   5  -4 -27   3346.60   1462.40    228.90    119 o
   5  -2  -8  10757.00   9861.10    434.30    119 o
  -6   2   4   3092.10   2404.60    248.50    120 o
  -5   0 -11   1073.60   1363.70    211.90    120 o
  -4   3  17   1283.70   1752.80    223.40    120 o
  -2  -1 -13   3770.40   3369.50    288.50    120 o
  -1   2  15   1685.00   1456.60    234.80    120 o
  -1   3  23    559.02    667.90    200.00    120 o
   2  -3 -22  10054.00   9683.80    482.40    120 o
   2   2  21   2212.90   1469.80    209.90    120 o
   3  -4 -29    978.86    413.00    165.80    120 <
   3   0   6  21131.00  22836.30    619.70    120 o
   5  -3 -16   2175.00   2498.60    276.90    120 o
   6  -4 -23    177.21    281.60    177.10    120 <
  -6   3  12   1566.10    624.10    175.90    121 o
  -6   4  20    845.63    395.10    177.30    121 <
  -5   0 -11   1444.30   1602.20    216.70    121 o
  -4  -2 -26   2011.40   1221.60    219.90    121 o
  -3   1   2  14177.00  14837.40    516.80    121 o
  -2  -1 -13   2643.50   2894.70    273.20    121 o
  -1  -3 -28    966.45    900.00    197.60    121 o
   1  -2 -15   1829.10   2292.50    262.70    121 o
   2  -4 -30  14234.00  10646.70    436.60    121 o
   3   0   6  27014.00  26642.00    670.30    121 o
   3   1  14   2598.10   8241.60    414.50    121 o
   5  -4 -24   1772.00   2282.30    250.10    121 o
  -5   2   5   1896.50   2165.80    249.50    122 o
  -5   3  13    695.18   1922.80    242.50    122 o
  -5   4  21    595.90    685.20    186.10    122 o
  -4  -2 -26   2000.90   1770.60    216.80    122 o
  -4  -1 -18   2553.80   2124.60    252.40    122 o
  -2  -1 -13   2748.30   3151.70    295.50    122 o
  -1  -3 -28    187.50    833.30    198.70    122 o
   0   2  16  27977.00  29629.00    770.00    122 o
   1  -3 -23    890.14    931.70    235.80    122 o
   3  -2 -10  22113.00  20879.90    597.90    122 o
   4  -4 -25   2125.40   2564.80    265.90    122 o
   6  -3 -12   1681.50   1339.80    216.30    122 o
   6  -2  -4   2936.00   3086.70    273.10    122 o
   6  -1   4   1839.10   1063.40    195.70    122 o
   6   0  12   1762.30    924.70    179.40    122 o
  -4  -2 -26   1544.20   1257.80    228.40    123 o
  -2  -2 -21   2577.30   1662.50    248.30    123 o
   0   1   8  72335.00  77963.00   1170.50    123 o
   0   2  16  28848.00  25976.60    737.00    123 o
   3  -4 -26   1007.30   1105.50    241.70    123 o
   3  -3 -18   8724.40   9009.00    429.50    123 o
   6  -4 -20    602.02    680.70    189.70    123 o
  -6   3   9   1456.00    821.00    200.20    124 o
  -6   4  17   2651.80   1186.70    217.10    124 o
  -4   3  14   3354.00   2276.90    252.90    124 o
   0  -3 -24   3592.00   6701.80    412.40    124 o
   2  -4 -27   4673.70   2523.30    296.50    124 o
   2  -3 -19   3556.00   8042.70    424.90    124 o
   2  -2 -11  21702.00  22448.10    637.70    124 o
   3   1  14   4476.10   2771.60    295.10    124 o
   5  -1   3   2316.40   1114.20    215.70    124 o
  -6   2   1    612.37   1582.20    212.50    125 o
  -4   2   6   5923.50   6511.80    376.50    125 o
  -3   4  23    751.64    173.40    167.90    125 <
  -2   1   3   4921.90   6458.10    402.90    125 o
  -1   3  20   8092.20   5876.50    372.80    125 o
   1   2  17   2618.90   2200.90    252.80    125 o
   3   1  14   3031.60   2527.90    264.00    125 o
   4  -5 -30    503.55    747.30    191.90    125 o
   4  -4 -22   1229.50   1701.70    239.20    125 o
   4  -3 -14   2675.70   3548.20    297.50    125 o
   6  -5 -25   1718.10   1073.10    202.40    125 o
  -6   1  -7    823.23    555.30    200.10    126 <
  -5   4  18    802.94    974.30    189.50    126 o
  -4   1  -2   1247.50   1456.00    243.80    126 o
  -3   3  15   1593.70   1673.40    234.20    126 o
  -1  -3 -25   4074.20   2754.60    278.50    126 o
   1  -4 -28    230.54    718.20    202.30    126 o
   1   2  17   1971.70   2391.10    266.00    126 o
   2  -1  -3   1072.20   2580.30    309.90    126 o
   3   1  14   2549.40   2190.80    267.90    126 o
   4  -2  -6   4174.00   5745.50    339.90    126 o
   5   0  11   1926.00    867.90    191.70    126 o
   6  -4 -17   2329.30   1058.50    223.00    126 o
   6  -3  -9    229.64    236.30    172.70    126 <
  -6   1  -7    387.05     52.70    167.20    127 <
  -5  -1 -19    444.49    319.60    171.90    127 <
  -5   3  10   2646.20   3559.20    285.60    127 o
  -4   1  -2   1311.60   2122.60    251.80    127 o
  -4   4  19   2603.40    504.30    187.40    127 <
  -3  -2 -22   4551.60   4882.10    351.00    127 o
  -1  -2 -17   2373.80   2217.90    285.20    127 o
  -1   2  12   1581.90   1166.90    249.60    127 o
   0   3  21   1451.20   1169.60    200.70    127 o
   3  -3 -15   2245.80   2232.00    259.00    127 o
   5  -4 -18   1079.30    898.70    196.40    127 o
  -6   0 -15    275.37    365.50    191.30    128 <
  -5   2   2    883.78    422.40    194.60    128 <
  -4   0 -10   8635.30  12269.20    534.40    128 o
  -3  -2 -22   4684.90   5604.70    362.70    128 o
  -2   3  16   2022.80   2162.50    245.10    128 o
   2  -4 -24   8280.40   7308.90    425.70    128 o
   3  -2  -7   4188.20   4166.00    341.20    128 o
   4  -4 -19   5685.00   3178.80    280.50    128 o
   5   0  11   1228.80    897.00    185.90    128 o
   6  -5 -22   1284.60   1499.60    248.80    128 o
  -6   0 -15    516.70    849.20    193.90    129 o
  -6   3   6   5616.10   5916.50    367.40    129 o
  -6   5  19    596.84    318.50    159.30    129 <
  -5   4  15    301.63    -39.70    160.60    129 <
  -4   0 -10   9892.90   9037.20    479.20    129 o
  -3   4  20   4406.40   4011.40    311.90    129 o
  -2  -3 -26    545.78    328.50    174.00    129 <
   0  -3 -21   1626.10   1243.50    236.70    129 o
   1   1   9    813.49    813.40    244.10    129 o
   2  -3 -16   1447.30   2336.30    273.60    129 o
   2   2  18   5086.30   4971.10    325.00    129 o
   3  -5 -28    522.93    331.70    171.00    129 <
   5  -5 -23    581.76    373.00    182.40    129 <
   5   0  11   1606.30    706.90    195.70    129 o
   6  -4 -14  14483.00  15757.90    547.90    129 o
  -6   0 -15    829.64    918.40    203.70    130 o
  -5  -1 -19   1735.50   1640.10    226.50    130 o
  -4   0 -10   9053.00   9098.80    452.10    130 o
  -3  -1 -14   1605.90   2976.00    288.60    130 o
   0   2  13   5748.60   5240.40    371.90    130 o
   1  -4 -25   2433.30   2658.30    253.20    130 o
   1   1   9   1621.00   1387.80    263.40    130 o
   3  -4 -20   4257.60   3705.90    301.10    130 o
   4  -3 -11   2564.90   2964.90    283.10    130 o
   5  -2  -2    907.63    693.00    190.10    130 o
   6  -1   7   1074.80    475.60    159.70    130 <
  -7   5  15   1082.50   1124.30    190.00    131 o
  -6   0 -15    356.40    789.70    188.40    131 o
  -6   2  -2   5565.80   5543.60    367.70    131 o
  -6   4  11    552.20   1119.30    205.50    131 o
  -5   1  -6   4988.40   6767.50    408.50    131 o
  -5   3   7    789.10    871.40    208.40    131 o
  -5   5  20    761.82   1127.40    242.60    131 o
  -4   0 -10   6041.90   7276.10    409.30    131 o
  -4   4  16  13323.00  10068.10    492.10    131 o
  -3  -1 -14   4940.50   3438.20    291.20    131 o
  -3   3  12   2951.90   4614.40    321.00    131 o
  -2   4  21   2786.90   2516.80    276.90    131 o
  -1  -1  -9   5827.90   5065.30    372.80    131 o
  -1   3  17   3000.80   2594.20    283.40    131 o
   0   2  13   4799.90   5318.90    374.60    131 o
   4  -5 -24   1243.60   1997.00    240.40    131 o
   6  -5 -19    839.19    953.00    207.90    131 o
   6  -1   7    584.84    512.50    152.10    131 o
